# Supplementary material for: Know Your Enemy: Piscirickettsia salmonis and Phage Interactions Using an In Silico Perspective
Source: Antibiotics (Basel). 2025 May 30;14(6):558. doi: 10.3390/antibiotics14060558 (PMC12189261; doi:10.3390/antibiotics14060558)
Supplement: Supplementary file 1 [file antibiotics-14-00558-s001.zip]

Archive with 2 entries (2 files):
- antibiotics-3597097-supplementary.pdf
- Supplementary_material Tables.xlsx
