# Supplementary material for: Know Your Enemy: Piscirickettsia salmonis and Phage Interactions Using an In Silico Perspective
Source: Antibiotics (Basel). 2025 May 30;14(6):558. doi: 10.3390/antibiotics14060558 (PMC12189261; doi:10.3390/antibiotics14060558)
Supplement: Supplementary file 1 [file antibiotics-14-00558-s001.zip › Supplementary_material Tables.xlsx]

## Sheet: TableS1
Table S1. Summary of the identification of prophages in P. salmonis genomes at the chromosomal level by PHASTEST.
Strain	Prophage region	Region	Region Length	Completeness	Score	Nº Total Proteins	Region Position	Most Common Phage	GC (%)
AY3800B	1	1	41.2Kb	intact	140	31	1531844-1573128	PHAGE_Escher_RCS47_NC_042128(4)	0.3698
AY3864B	1	1	41.2Kb	intact	140	31	1531845-1573129	PHAGE_Escher_RCS47_NC_042128(4)	0.3698
AY6297B	1	1	41.2Kb	intact	140	31	1531842-1573126	PHAGE_Escher_RCS47_NC_042128(4)	0.3698
AY6492A	2	1	40.4Kb	intact	150	29	621581-661982	PHAGE_Escher_RCS47_NC_042128(2)	0.3865
AY6492A		2	33Kb	intact	120	32	1627991-1660992	PHAGE_Escher_RCS47_NC_042128(3)	0.3846
AY6532B	0
BI1	0
CGR02	1	1	41.2Kb	intact	140	31	2100351-2141635	PHAGE_Escher_RCS47_NC_042128(4)	0.3698
EM-90	2	1	24.1Kb	intact	150	27	497676-521868	PHAGE_Escher_RCS47_NC_042128(2)	0.3871
EM-90		2	42.7Kb	intact	140	20	2566220-2608930	PHAGE_Brevib_Sundance_NC_028749(2)	0.3908
LF-89 ATCC VR-1361	1	1	37.8Kb	intact	140	31	2086753-2124641	PHAGE_Escher_RCS47_NC_042128(4)	0.3705
MR5	0
NVI 5692	2	1	31.7Kb	intact	150	28	2224576-2256350	PHAGE_Escher_RCS47_NC_042128(2)	0.4058
NVI 5692		2	39.3Kb	intact	140	39	2724385-2763724	PHAGE_Mannhe_vB_MhS_1152AP2_NC_028956(2)	0.3709
PM15972A1	2	1	33Kb	intact	120	32	496775-529778	PHAGE_Escher_RCS47_NC_042128(3)	0.3846
PM15972A1		2	40.4Kb	intact	150	29	2552732-2593134	PHAGE_Escher_RCS47_NC_042128(2)	0.3865
PM21567A	2	1	40.4Kb	intact	150	29	752105-792507	PHAGE_Escher_RCS47_NC_042128(2)	0.3865
PM21567A		2	33Kb	intact	120	32	1758616-1791619	PHAGE_Escher_RCS47_NC_042128(3)	0.3846
PM22180B	1	1	37.8Kb	intact	140	30	2088047-2125936	PHAGE_Escher_RCS47_NC_042128(4)	0.3705
PM31429B	1	1	37.8Kb	intact	140	30	874432-912301	PHAGE_Escher_RCS47_NC_042128(4)	0.3706
PM32597B1	1	1	37.8Kb	intact	140	30	2088043-2125932	PHAGE_Escher_RCS47_NC_042128(4)	0.3705
PM37984A	0
PM49811B	1	1	37.8Kb	intact	140	31	874554-912420	PHAGE_Escher_RCS47_NC_042128(4)	0.3707
PM51819A	2	1	42.7Kb	intact	140	21	1357363-1400072	PHAGE_Shigel_SfIV_NC_022749(2)	0.3908
PM51819A		2	24.8Kb	intact	150	29	2466764-2491622	PHAGE_Escher_RCS47_NC_042128(2)	0.3862
PM58386B	1	1	37.8Kb	intact	140	30	874617-912486	PHAGE_Escher_RCS47_NC_042128(4)	0.3706
Ps-11091B	1	1	37.8Kb	intact	140	31	2088373-2126241	PHAGE_Escher_RCS47_NC_042128(4)	0.3706
Ps-2192A	1	1	41.6Kb	intact	150	40	2793595-2835241	PHAGE_Escher_RCS47_NC_042128(3)	0.3836
Ps-8079A	1	1	37.7Kb	intact	150	38	529570-567270	PHAGE_Escher_RCS47_NC_042128(3)	0.386
Ps-8942B	1	1	37.8Kb	intact	140	30	2119383-2157262	PHAGE_Escher_RCS47_NC_042128(4)	0.3706
Ps12201A	2	1	48Kb	intact	150	29	669387-717428	PHAGE_Staphy_SPbeta_like_NC_029119(3)	0.3869
Ps12201A		2	38.4Kb	intact	150	44	727584-766034	PHAGE_Escher_RCS47_NC_042128(2)	0.4084
Psal-001	2	1	29.5Kb	intact	130	27	503622-533178	PHAGE_Escher_RCS47_NC_042128(3)	0.3756
Psal-001		2	42.7Kb	intact	140	20	2505682-2548392	PHAGE_Shigel_SfIV_NC_022749(2)	0.3908
Psal-002	2	1	24.1Kb	intact	150	27	496237-520429	PHAGE_Escher_RCS47_NC_042128(2)	0.3871
Psal-002		2	42.7Kb	intact	140	20	2530906-2573616	PHAGE_Brevib_Sundance_NC_028749(2)	0.3908
Psal-003	3	1	23.8Kb	intact	110	23	497084-520981	PHAGE_Escher_RCS47_NC_042128(2)	0.3992
Psal-003		2	42.9Kb	intact	140	20	733260-776241	PHAGE_Shigel_SfIV_NC_022749(2)	0.3893
Psal-003		3	46Kb	intact	150	48	785178-831239	PHAGE_Bacill_SP_15_NC_031245(2)	0.4074
Psal-004	3	1	23.8Kb	intact	110	23	497108-521003	PHAGE_Escher_RCS47_NC_042128(2)	0.3992
Psal-004		2	42.9Kb	intact	140	20	733282-776263	PHAGE_Brevib_Sundance_NC_028749(2)	0.3893
Psal-004		3	46Kb	intact	150	48	785200-831261	PHAGE_Escher_RCS47_NC_042128(2)	0.4074
Psal-005	3	1	23.1Kb	intact	130	23	496357-519474	PHAGE_Escher_RCS47_NC_042128(2)	0.3914
Psal-005		2	41.5Kb	intact	150	40	2501970-2543561	PHAGE_Bacill_SP_15_NC_031245(2)	0.4091
Psal-005		3	42.7Kb	intact	140	20	2555722-2598432	PHAGE_Brevib_Sundance_NC_028749(2)	0.3909
Psal-006a	1	1	37.7Kb	intact	150	38	504842-542543	PHAGE_Escher_RCS47_NC_042128(3)	0.386
Psal-006b	0
Psal-008	0
Psal-009	2	1	7.2Kb	questionable	80	15	498988-506274	PHAGE_Shigel_SfII_NC_021857(2)	0.3969
Psal-009		2	30.3Kb	intact	150	38	694883-725247	PHAGE_Escher_RCS47_NC_042128(3)	0.3869
Psal-010a	3	1	38.9Kb	intact	130	26	497443-536407	PHAGE_Escher_RCS47_NC_042128(2)	0.3983
Psal-010a		2	42.9Kb	intact	140	20	738260-781241	PHAGE_Brevib_Sundance_NC_028749(2)	0.3893
Psal-010a		3	46Kb	intact	150	48	790178-836239	PHAGE_Prochl_P_TIM68_NC_028955(2)	0.4074
Psal-010b	0
Psal-011	3	1	23.1Kb	intact	130	23	496357-519474	PHAGE_Escher_RCS47_NC_042128(2)	0.3914
Psal-011		2	41.5Kb	intact	150	40	2488678-2530269	PHAGE_Bacill_SP_15_NC_031245(2)	0.4091
Psal-011		3	42.7Kb	intact	140	20	2542430-2585140	PHAGE_Escher_RCS47_NC_042128(2)	0.3909
Psal-013	1	1	41.2Kb	intact	130	28	1098349-1139632	PHAGE_Escher_RCS47_NC_042128(4)	0.3698
Psal-025	2	1	24.1Kb	intact	150	27	496333-520482	PHAGE_Escher_RCS47_NC_042128(2)	0.3874
Psal-025		2	42.7Kb	intact	140	20	2546819-2589529	PHAGE_Escher_RCS47_NC_042128(2)	0.3909
Psal-026	3	1	43.1Kb	intact	150	32	497419-540575	PHAGE_Escher_RCS47_NC_042128(2)	0.3985
Psal-026		2	42.9Kb	intact	140	20	742428-785408	PHAGE_Shigel_SfIV_NC_022749(2)	0.3894
Psal-026		3	46Kb	intact	150	48	794345-840406	PHAGE_Prochl_P_TIM68_NC_028955(2)	0.4074
Psal-027	2	1	24.1Kb	intact	150	27	496237-520430	PHAGE_Escher_RCS47_NC_042128(2)	0.3871
Psal-027		2	42.7Kb	intact	140	20	2530916-2573626	PHAGE_Brevib_Sundance_NC_028749(2)	0.3908
Psal-028	1	1	37.7Kb	intact	150	38	503686-541387	PHAGE_Escher_RCS47_NC_042128(3)	0.386
Psal-040	1	1	37.7Kb	intact	150	38	503157-540858	PHAGE_Escher_RCS47_NC_042128(3)	0.386
Psal-041	1	1	37.7Kb	intact	150	38	503470-541171	PHAGE_Escher_RCS47_NC_042128(3)	0.386
Psal-051	1	1	36.1Kb	intact	150	38	503565-539695	PHAGE_Escher_RCS47_NC_042128(3)	0.3852
Psal-068	2	1	29.5Kb	intact	130	27	503603-533159	PHAGE_Escher_RCS47_NC_042128(3)	0.3756
Psal-068		2	42.7Kb	intact	140	20	2503359-2546069	PHAGE_Escher_RCS47_NC_042128(2)	0.3908
Psal-069	3	1	23.1Kb	intact	130	23	496321-519438	PHAGE_Escher_RCS47_NC_042128(2)	0.3914
Psal-069		2	41.5Kb	intact	150	40	2474845-2516436	PHAGE_Bacill_SP_15_NC_031245(2)	0.4091
Psal-069		3	42.7Kb	intact	140	20	2528597-2571307	PHAGE_Brevib_Sundance_NC_028749(2)	0.3909
Psal-070	3	1	38.9Kb	intact	130	26	497444-536408	PHAGE_Escher_RCS47_NC_042128(2)	0.3983
Psal-070		2	42.9Kb	intact	140	20	738261-781242	PHAGE_Brevib_Sundance_NC_028749(2)	0.3893
Psal-070		3	46Kb	intact	150	48	790179-836240	PHAGE_Escher_RCS47_NC_042128(2)	0.4074
Psal-071	1	1	37.7Kb	intact	150	38	503542-541243	PHAGE_Escher_RCS47_NC_042128(3)	0.386
Psal-072	1	1	37.7Kb	intact	150	38	503542-541243	PHAGE_Escher_RCS47_NC_042128(3)	0.386
Psal-073	1	1	38.3Kb	intact	140	32	2069215-2107539	PHAGE_Escher_RCS47_NC_042128(4)	0.3681
Psal-081	0
Psal-098	0
Psal-099	0
Psal-103	1	1	37.7Kb	intact	150	38	503494-541195	PHAGE_Escher_RCS47_NC_042128(3)	0.386
Psal-104a	2	1	24.1Kb	intact	150	27	496213-520406	PHAGE_Escher_RCS47_NC_042128(2)	0.3871
Psal-104a		2	42.7Kb	intact	140	20	2531181-2573891	PHAGE_Escher_RCS47_NC_042128(2)	0.3908
Psal-104b	0
Psal-107	2	1	25.6Kb	intact	150	29	484087-509706	PHAGE_Escher_RCS47_NC_042128(2)	0.3851
Psal-107		2	31.9Kb	intact	100	21	2536802-2568788	PHAGE_Escher_RCS47_NC_042128(3)	0.3863
Psal-108	0
Psal-109	0
Psal-110	0
Psal-111	0
Psal-113	0
Psal-114	0
Psal-117	0
Psal-118	0
Psal-134	0
Psal-135	0
Psal-138	0
Psal-139	0
Psal-158	2	1	25.6Kb	intact	150	29	484111-509730	PHAGE_Escher_RCS47_NC_042128(2)	0.3851
Psal-158		2	31.9Kb	intact	100	21	2536827-2568813	PHAGE_Escher_RCS47_NC_042128(3)	0.3863
Psal-159	2	1	25.6Kb	intact	150	29	484159-509778	PHAGE_Escher_RCS47_NC_042128(2)	0.3851
Psal-159		2	31.9Kb	intact	100	21	2536875-2568861	PHAGE_Escher_RCS47_NC_042128(3)	0.3863
Psal-160	2	1	25.6Kb	intact	150	29	484038-509657	PHAGE_Escher_RCS47_NC_042128(2)	0.3851
Psal-160		2	31.9Kb	intact	100	21	2546460-2578446	PHAGE_Escher_RCS47_NC_042128(3)	0.3863
Psal-161	2	1	25.6Kb	intact	150	29	484087-509706	PHAGE_Escher_RCS47_NC_042128(2)	0.3851
Psal-161		2	31.9Kb	intact	100	21	2536802-2568788	PHAGE_Escher_RCS47_NC_042128(3)	0.3863
Psal-163	2	1	25.6Kb	intact	150	29	484062-509681	PHAGE_Escher_RCS47_NC_042128(2)	0.3851
Psal-163		2	31.9Kb	intact	100	21	2546506-2578492	PHAGE_Escher_RCS47_NC_042128(3)	0.3863
Psal-182	1	1	27.1Kb	intact	130	20	2526063-2553168	PHAGE_Staphy_SPbeta_like_NC_029119(2)	0.3828
PSCGR01	1	1	37.8Kb	intact	140	30	2060739-2098606	PHAGE_Escher_RCS47_NC_042128(4)	0.3707
SR1	0
W24_02013	2	1	13.8Kb	intact	140	19	430988-444849	PHAGE_Pseudo_PMBT14_NC_048687(3)	0.4149
W24_02013		2	27.5Kb	intact	120	29	2003271-2030838	PHAGE_Escher_RCS47_NC_042128(3)	0.4041

## Sheet: TableS2
Table S2. Coding sequences identified in prophage regions at chromosome level in P. salmonis.
Strain	Region	CDS Position	Blast Hit	E-Value
AY3800B	1	1559426..1560421	PP_01531;hypothetical protein;phage;-;PHAGE_Acidia_virus_NC_007409	7.39e-08
AY3800B	1	1537171..1538136	PP_01504;IS4 transposase;phage;-;PROPHAGE_Escher_MG1655	8.35e-15
AY3800B	1	1540616..1541155	PP_01507;lS30 family transposase;phage;-;PROPHAGE_Neisse_MC58	2.3e-45
AY3800B	1	1541281..1541574	PP_01508;lSxac3 transposase;phage;-;PROPHAGE_Xantho_33913	2.25e-15
AY3800B	1	1541691..1542110	PP_01509;transposase insF;phage;-;PROPHAGE_Escher_CFT073	7.61e-39
AY3800B	1	1543064..1543420	PP_01511;transposase insF;phage;-;PROPHAGE_Esther_CFT073	6.01e-29
AY3800B	1	1543429..1543824	PP_01512;putative transposase;phage;-;PHAGE_Staphy_StauST398_4_NC_023499	1.24e-06
AY3800B	1	1543885..1544325	PP_01513;transposase;phage;-;PHAGE_Mannhe_vB_MhS_1152AP2_NC_028956	1.66e-66
AY3800B	1	1544632..1545048	PP_01514;lSS0d13, transposase;phage;-;PROPHAGE_Shewan_MR_1	3.57e-51
AY3800B	1	1554410..1555138	PP_01524;transposase IS26;phage;-;PHAGE_Escher_RCS47_NC_042128	1.13e-54
AY3800B	1	1556358..1557332	PP_01527;lS30 family transposase;phage;-;PROPHAGE_Neisse_MC58	1.94e-64
AY3800B	1	1562187..1562465	PP_01533;transposase ISI;phage;-;PHAGE_Escher_RCS47_NC_042128	2.32e-17
AY3800B	1	1562737..1563465	PP_01534;transposase IS26;phage;-;PHAGE_Escher_RCS47_NC_042128	1.13e-54
AY3864B	1	1559427..1560422	PP_01529;hypothetical protein;phage;-;PHAGE_Acidia_virus_NC_007409	7.39e-08
AY3864B	1	1537172..1538137	PP_01502;IS4 transposase;phage;-;PROPHAGE_Escher_MG1655	8.35e-15
AY3864B	1	1540617..1541156	PP_01505;lS30 family transposase;phage;-;PROPHAGE_Neisse_MC58	2.3e-45
AY3864B	1	1541282..1541575	PP_01506;ISxac3 transposase;phage;-;PROPHAGE_Xantho_33913	2.25e-15
AY3864B	1	1541692..1542111	PP_01507;transposase insF;phage;-;PROPHAGE_Escher_CFT073	7.61e-39
AY3864B	1	1543065..1543421	PP_01509;transposase insF;phage;-;PROPHAGE_Esther_CFT073	6.01e-29
AY3864B	1	1543430..1543825	PP_01510;putative transposase;phage;-;PHAGE_Staphy_StauST3984_ NC_023499	1.24e-06
AY3864B	1	1543886..1544326	PP_01511;transposase;phage;-;PHAGE_Mannhe_vB_MhS_1152AP2_NC_028956	1.66e-66
AY3864B	1	1544633..1545049	PP_01512;lSS0d13, transposase;phage;-;PROPHAGE_Shewan_MR_1	3.57e-51
AY3864B	1	1554411..1555139	PP_01522;transposase IS26;phage;-;PHAGE_Escher_RCS47_NC_042128	1.13e-54
AY3864B	1	1556359..1557333	PP_01525;lS30 family transposase;phage;-;PROPHAGE_Neisse_MC58	1.94e-64
AY3864B	1	1562188..1562466	PP_01531;transposase ISI;phage;-;PHAGE_Escher_RCS47_NC_042128	2.32e-17
AY3864B	1	1562738..1563466	PP_01532;transposase IS26;phage;-;PHAGE_Esther_RCS47_NC_042128	1.13e-54
AY6297B	1	1559424..1560419	PP_01530;hypothetical protein;phage;-;PHAGE_Acidia_virus_NC_007409	7.39e-08
AY6297B	1	1537169..1538134	PP_01503;lS4 transposase;phage;-;PROPHAGE_Escher_MG1655	8.35e-15
AY6297B	1	1540614..1541153	PP_01506;IS30 family transposase;phage;-;PROPHAGE_Neisse_MC58	2.3e-45
AY6297B	1	1541279..1541572	PP_01507;lSxac3 transposase;phage;-;PROPHAGE_Xantho_33913	2.25e-15
AY6297B	1	1541689..1542108	PP_01508;transposase insE;phage;-;PROPHAGE_Escher_CFT073	7.61e-39
AY6297B	1	1543062..1543418	PP_01510;transposase insF;phage;-;PROPHAGE_Escher_CFT073	6.01e-29
AY6297B	1	1543427..1543822	PP_01511;putative transposase;phage;-;PHAGE_Staphy_StauST398 _4_ NC_ 023499	1.24e-06
AY6297B	1	1543883..1544323	PP_01512;transposase;phage;-;PHAGE_Mannhe_vB_MhS_1152AP2_NC_028956	1.66e-66
AY6297B	1	1544630..1545046	PP_01513;lSSod13, transposase;phage;-;PROPHAGE_Shewan_MR_1	3.57e-51
AY6297B	1	1554408..1555136	PP_01523;transposase IS26;phage;-;PHAGE_Escher_RCS47_NC_042128	1.13e-54
AY6297B	1	1556356..1557330	PP_01526;lS30 family transposase;phage;-;PROPHAGE_Neisse_MC58	1.94e-64
AY6297B	1	1562185..1562463	PP_01532;transposase ISI;phage;-;PHAGE_Escher_RCS47_NC_042128	2.32e-17
AY6297B	1	1562735..1563463	PP_01533;transposase IS26;phage;-;PHAGE_Escher_RCS47_NC_042128	1.13e-54
AY6492A	1	623478..624062	PP_00643;putative resolvase;phage;-;PHAGE_Ralsto_Rs551_NC_047765	1.96e-36
AY6492A	1	636891..637667	PP_00657;1,6_anhydro_N_acetylmuramyl_L_alanine amidase;phage;-;PHAGE_Sphing_Lacusarx_NC_041927	1.55e-06
AY6492A	1	645557..646369	PP_00668;putative nuclease;phage;-;PHAGE_Entero_vB_KIeM_RaK2_NC_019526	6.89e-10
AY6492A	1	621581..622309	PP_00641;transposase IS26;phage;-;PHAGE_Escher_RCS47_NC_042128	3.97e-53
AY6492A	1	624219..624947	PP_00644;transposase IS26;phage;-;PHAGE_Escher_RCS47_NC_042128	3.97e-53
AY6492A	1	625018..625311	PP_00645;transposase, putative;phage;-;PROPHAGE_Brucel_1330	2.99e-09
AY6492A	1	627152..627880	PP_00649;transposase IS26;phage;-;PHAGE_Escher_RCS47_NC_042128	3.97e-53
AY6492A	1	631916..632644	PP_00651;transposase IS26;phage;-;PHAGE_Escher_RCS47_NC_042128	3.97e-53
AY6492A	1	632986..633513	PP_00652;transposase IS26;phage;-;PHAGE_Escher_RCS47_NC_042128	1.54e-38
AY6492A	1	633543..634271	PP_00653;transposase IS26;phage;-;PHAGE_Escher_RCS47_NC_042128	3.97e-53
AY6492A	1	634391..634711	PP_00654;lS30 family transposase;phage;-;PROPHAGE_Neisse_MC58	1.8e-25
AY6492A	1	634800..635528	PP_00655;transposase IS26;phage;-;PHAGE_Escher_RCS47_NC_042128	1.88e-55
AY6492A	1	638028..638756	PP_00658;transposase IS26;phage;-;PHAGE_Escher_RCS47_NC_042128	1.3e-54
AY6492A	1	639575..640252	PP_00661;lS30 family transposase;phage;-;PROPHAGE_Neisse_MC58	6.38e-29
AY6492A	1	640282..641010	PP_00662;transposase IS26;phage;-;PHAGE_Escher_RCS47_NC_042128	1.88e-55
AY6492A	1	641198..641644	PP_00663;transposase IS26;phage;-;PHAGE_Escher_RCS47_NC_042128	5.63e-17
AY6492A	1	644525..644770	PP_00666;transposase IS26;phage;-;PHAGE_Escher_RCS47_NC_042128	9.09e-18
AY6492A	1	644858..645253	PP_00667;transposase IS26;phage;-;PHAGE_Escher_RCS47_NC_042128	1.01e-12
AY6492A	1	646450..647178	PP_00669;transposase IS26;phage;-;PHAGE_Escher_RCS47_NC_042128	3.57e-52
AY6492A	2	1640540..1640779	PP_01693;hypotheticaı protein;phage;-;PHAGE_Pectob_CBB_NC_041878	1.38e-09
AY6492A	2	1643929..1644360	PP_01699;hypothetical protein;phage;-;PHAGE_cıostr_CDKM15_NC_048643	8.74e-07
AY6492A	2	1637921..1639132	PP_01691;plasmid partition protein SopA;phage;-;PHAGE_Yersin_PY54_NC_005069	5.57e-51
AY6492A	2	1640772..1641125	PP_01694;antitoxin HicB;phage;-;PHAGE_Paenib_Vegas_NC_028767	2.43e-20
AY6492A	2	1652680..1653375	PP_01707;ABC transporter;phage;-;PHAGE_Plankt_PaV_LD_NC_016564	1.04e-28
AY6492A	2	1628308..1629036	PP_01677;transposase IS26;phage;-;PHAGE_Escher_RCS47_NC_04218	3.97e-53
AY6492A	2	1629928..1630656	PP_01680;transposase IS26;phage;-;PHAGE_Escher_RCS47_NC_042128	4.19e-53
AY6492A	2	1632448..1632984	PP_01685;IS3 transposase B;phage;-;PROPHAGE_Escher_MIG1655	1.61e-63
AY6492A	2	1633077..1633298	PP_01686;putative transposase;phage;-;PROPHAGE_Escher_CFT073	1.19e-07
AY6492A	2	1633328..1634056	PP_01687;transposase IS26;phage;-;PHAGE_Escher_RCS47_NC_042128	3.85e-52
AY6492A	2	1634452..1635444	PP_01688;transposase IS629;phage;-;PROPHAGE_Escher_CFT073	6.33e-22
AY6492A	2	1635441..1636175	PP_01689;transposase IS26;phage;-;PHAGE_Escher_RCS47_NC_042128	4.61e-52
AY6492A	2	1636486..1637214	PP_01690;transposase IS26;phage;-;PHAGE_Escher_RCS47_NC_042128	5.19e-53
AY6492A	2	1645349..1646077	PP_01700;transposase IS26;phage;-;PHAGE_Escher_RCS47_NC_042128	5.19e-53
AY6492A	2	1653777..1654505	PP_01708;transposase IS26;phage;-;PHAGE_Escher_RCS47_NC_042128	5.19e-53
CGR02	1	2127933..2128928	PP_02111;hypothetical protein;phage;-;PHAGE_Acidia_virus_NC_007409	7.39e-08
CGR02	1	2105678..2106643	PP_02084;IS4 transposase;phage;-;PROPHAGE_ Escher_MG1655	8.35e-15
CGR02	1	2109123..2109662	PP_02087;lS30 family transposase;phage;-;PROPHAGE_Neisse_MC58	2.3e-45
CGR02	1	2109788..2110081	PP_02088;lSxac3 transposase;phage;-;PROPHAGE_Xantho_33913	2.25e-15
CGR02	1	2110198..2110617	PP_02089;transposase insF;phage;-;PROPHAGE_Escher_CFT073	7.61e-39
CGR02	1	2111571..2111927	PP_02091;transposase insF;phage;-;PROPHAGE_Escher_CFT073	6.01e-29
CGR02	1	2111936..2112331	PP_02092;putative transposase;phage;-;PHAGE_Staphy_StauST398.4_NC_023499	1.24e-06
CGR02	1	2112392..2112832	PP_02093;transposase;phage;-;PHAGE_Mannhe_vB_MhS_1152AP2_NC_028956	1.66e-66
CGR02	1	2113139..2113555	PP_02094;lSSod13, transposase;phage;-;PROPHAGE_Shewan_MR_1	3.57e-51
CGR02	1	2122917..2123645	PP_02104;transposase IS26;phage;-;PHAGE_Escher_RCS47_NC_042128	1.13e-54
CGR02	1	2124865..2125839	PP_02107;lS30 family transposase;phage;-;PROPHAGE_Neisse_MC58	1.94e-64
CGR02	1	2130694..2130972	PP_02113;transposase ISI;phage;-;PHAGE_Escher_RCS47_NC_042128	2.32e-17
CGR02	1	2131244..2131972	PP_02114;transposase IS26;phage;-; PHAGE_ Escher_ RCS47_NC_042128	1.13e-54
EM-90	1	500779..501591	PP_00505;putative nuclease;phage;-;PHAGE_Entero_vB_KleM_RaK2_NC_019526	6.89e-10
EM-90	1	506394..507170	PP_00511;1,6_anhydro_N_acetylmuramyl_L_aIanine amidase;phage;-;PHAGE_Sphing_Lacusarx_NC_041927	1.55e-06
EM-90	1	514796..515380	PP_00521;putative resolvase;phage;-;PHAGE_Ralsto_Rs551_NC_047765	1.96e-36
EM-90	1	518584..518781	PP_00525;ArdA;phage;-;PHAGE_Rhodoc_CosmicSans_NC_028677	4.8e-11
EM-90	1	497676..498404	PP_00501;transposase IS26;phage;-;PHAGE_Escher_RCS47_NC_042128	5.97e-53
EM-90	1	499108..499815	PP_00503;transposase IS26;phage;-;PHAGE_ Escher_RCS47_NC_042128	1.89e-53
EM-90	1	499859..500587	PP_00504;transposase IS26;phage;-;PHAGE_ Escher_RCS47_NC_042128	4.57e-52
EM-90	1	501895..502290	PP_00506;transposase IS26;phage;-;PHAGE_Escher_RCS47_NC_042128	1.01e-12
EM-90	1	502378..502623	PP_00507;transposase IS26;phage;-;PHAGE_Escher_RCS47_NC_042128	9.09e-18
EM-90	1	505306..506034	PP_00510;transposase IS26;phage;-;PHAGE_Esther_RCS47_NC_042128	1.3e-54
EM-90	1	508533..509261	PP_00513;transposase IS26;phage;-;PHAGE_Escher_RCS47_NC_042128	1.88e-55
EM-90	1	509610..510338	PP_00514;transposase IS26;phage;-;PHAGE_Escher_RCS47_NC_042128	1.3e-54
EM-90	1	511157..512119	PP_00517;lS30 family transposase;phage;-;PROPHAGE_Neisse_MC58	4.22e-53
EM-90	1	512088..512816	PP_00518;transposase IS26;phage;-;PHAGE_Escher_RCS47_NC_042128	9.26e-53
EM-90	1	513423..514151	PP_00519;transposase IS26;phage;-;PHAGE_Escher_RCS47_NC_042128	9.26e-53
EM-90	1	514244..514639	PP_00520;transposase IS26;phage;-;PHAGE_Escher_RCS47_NC_042128	4.19e-13
EM-90	1	516350..517078	PP_00523;transposase IS26;phage;-;PHAGE_Escher_RCS47_NC_042128	3.976-53
EM-90	1	520073..520777	PP_00527;transposase IS26;phage;-;PHAGE_Escher_RCS47_NC_042128	2.62e-51
EM-90	2	2590142..2592328	PP_02652;putative RecD/TraA family helicase;phage;-;PHAGE_Brevib_Sundance_NC_028749	1.39e-84
EM-90	2	2584257..2585366	PP_02645;putative cobyrinic acid ac_diamide synthase;phage;-;PHAGE_Brevib_Sundance_NC_028749	5.28e-20
EM-90	2	2576945..2577673	PP_02637;transposase IS26;phage;-;PHAGE_Escher_RCS47_NC_042128	3.57e-52
EM-90	2	2578771..2579364	PP_02639;lSSod1, transposase OrfB;phage;-;PROPHAGE_Shewan_MR_1	4.68e-63
EM-90	2	2581199..2581927	PP_02641;transposase IS26;phage;-;PHAGE_Escher_RCS47_NC_042128	1.94e-51
EM-90	2	2582040..2582333	PP_02642;ISxac3 transposase;phage;-;PROPHAGE_Xantho_33913	8.92e-16
EM-90	2	2582450..2583193	PP_02643;transposase insF;phage;-;PROPHAGE_Escher_CFT073	2.34e-78
EM-90	2	2583221..2583901	PP_02644;transposase IS26;phage;-;PHAGE_Escher_RCS47 _NC_042128	8.87e-51
EM-90	2	2586699..2587427	PP_02648;transposase IS26;phage;-; PHAGE_ Escher_ RCS47_ NC_042128	6.43e-52
EM-90	2	2588737..2589465	PP_02651;transposase IS26;phage;-;PHAGE_Escher_RCS47_NC_042128	4.35e-55
EM-90	2	2592390..2593133	PP_02653;transposase insF;phage;-;PROPHAGE_Escher_CFT073	2.34e-78
EM-90	2	2593250..2593543	PP_02654;ISxac3 transposase;phage;-;PROPHAGE_Xantho_33913	8.92e-16
EM-90	2	2593829..2594353	PP_02655;S30 family transposase;phage;-;PROPHAGE_Neisse_MC58	5.03e-11
EM-90	2	2594656..2595372	PP_ 02656;transposase IS26;phage;-;PHAGE_ Escher_RCS47_ NC_042128	3.11e-52
LF-89 ATCC VR-1361	1	2110620..2111615	PP_02094;hypothetical protein;phage;-;PHAGE_Acidia_virus_NC_007409	7.39e-08
LF-89 ATCC VR-1361	1	2088353..2089756	PP_02067;IS4 transposase;phage;-;PROPHAGE_Escher_MG1655	1.46e-15
LF-89 ATCC VR-1361	1	2091811..2092350	PP_02069;lS30 family transposase;phage;-;PROPHAGE_Neisse_MC58	2.3e-45
LF-89 ATCC VR-1361	1	2092476..2092769	PP_02070;lSxac3 transposase;phage;-;PROPHAGE_Xantho_33913	2.25e-15
LF-89 ATCC VR-1361	1	2092886..2093305	PP_02071;transposase insF;phage;-;PROPHAGE_Escher_CFT073	7.61e-39
LF-89 ATCC VR-1361	1	2094259..2094615	PP_02073;transposase insF;phage;-;PROPHAGE_Escher_CFT073	6.01e-29
LF-89 ATCC VR-1361	1	2094624..2095019	PP_02074;putative transposase;phage;-;PHAGE_Staphy_StauST398_4_NC_023499	1.24e-06
LF-89 ATCC VR-1361	1	2095080..2095520	PP_02079;transposase;phage;-;PHAGE_Mannhe_vB_MhS_1152AP2_NC_028956	1.66e-66
LF-89 ATCC VR-1361	1	2095827..2096243	PP_02076;ISSod13, transposase;phage;-;PROPHAGE_Shewan_MR_1	3.57e-51
LF-89 ATCC VR-1361	1	2105604..2106332	PP_02087;transposase IS26;phage;-;PHAGE_Escher_RCS47 _NC_042128	1.13e-54
LF-89 ATCC VR-1361	1	2107552..2108526	PP_02090;lS30 family transposase;phage;-;PROPHAGE_Neisse_MC58	1.94e-64
LF-89 ATCC VR-1361	1	2113411..2113689	PP_02096;transposase ISI;phage;-;PHAGE_Escher_RCS47_NC_042128	2.32e-17
LF-89 ATCC VR-1361	1	2114249..2114977	PP_02097;transposase IS26;phage;-;PHAGE_Escher_RCS47_NC_042128	1.13e-54
NVI 5692	1	2251959..2252642	PP_02320;tail fiber protein;phage;-;PHAGE_Pseudo_Lana_NC_048166	2.46e-30
NVI 5692	1	2236289..2236627	PP_02300;hypothetical protein;phage;-;PHAGE_Achrom_JWF_NC_029075	9.94e-09
NVI 5692	1	2240510..2241625	PP_02306;putative host specificity protein;phage;-;PHAGE_Cronob_phiES15_NC_01845.4	2.17e-41
NVI 5692	1	2255637..2256350	PP_02324;hybrid sensor histidine kinase response regulator;phage;-;PHAGE_Altero_vB_AmeM_PT11_V22_NC_048847	1.49e-06
NVI 5692	1	2249226..2249789	PP_02315;putative tail assembly protein;phage;-;PHAGE_Escher_SRT8_NC_042043	1.13e-25
NVI 5692	1	2234453..2235289	PP_02297;lSxcc1 transposase;phage;-;PROPHAGE_Xantho_33913	1.05e-62
NVI 5692	1	2235301..2235573	PP_02298;lSxcc1 transposase;phage;-;PROPHAGE_Xantho_33913	6.48e-25
NVI 5692	1	2237568..2238683	PP_ 02302;predicted transposase;phage;-;PROPH AGE_ Escher_MG1655	1.88e-72
NVI 5692	1	2239381..2239653	PP_02304;lSxcc1 transposase;phage;-;PROPHAGE_Xantho_33913	6.48e-25
NVI 5692	1	2239665..2240501	PP_02305;lSxcc1 transposase;phage;-;PROPHAGE_Xantho_33913	3.27e-62
NVI 5692	1	2241757..2242662	PP_02307;lSSod6, transposase;phage;-;PROPHAGE_Shewan_MR_1	4.11e-06
NVI 5692	1	2242874..2243695	PP_02308;transposase for IS629;phage;-;PROPHAGE_Escher_EDL933	6.66e-12
NVI 5692	1	2243788..2244237	PP_02309;lSxac2 transposase;phage;-;PROPHAGE_Xantho_306	8.78e-31
NVI 5692	1	2244257..2245231	PP_02310;lS30 family transposase;phage;-;PROPHAGE_Neisse_MC58	1.94e-64
NVI 5692	1	2245275..2245562	PP_02311;lSxcC1 transposase;phage;-;PROPHAGE_Xantho_33913	1.96e-19
NVI 5692	1	2247407..2248285	PP_02313;transposase;phage;-;PHAGE_Mannhe_vB_MhS_535AP2_NC_028853	2.19e-23
NVI 5692	1	2248557..2249147	PP_02314;lSxcc1 transposase;phage;-;PROPHAGE_Xantho_33913	1.24e-50
NVI 5692	1	2250429..2251019	PP_02317;lSxcc1 transposase;phage;-;PROPHAGE_Xantho_33913	1.24e-50
NVI 5692	1	2251565..2251837	PP_02319;ISxcc1 transposase;phage;-;PROPHAGE_Xantho_33913	6.48e-25
NVI 5692	1	2251959..2252642	PP_02321;transposase, putative;phage;-;PROPHAGE_Brucel_1330	6.15e-74
NVI 5692	2	2737724..2738152	PP_02876;tyrosine recombinase;phage;-;PHAGE_Caulob_CcrBL9_NC_048047	1.56e-18
NVI 5692	2	2744205..2744483	PP_02883;plasmid maintenance system killer HigB;phage;-;PHAGE_Mannhe_vB_MhS_535AP2_NC_028853	2.16e-25
NVI 5692	2	2744494..2744799	PP_02884;putative XRE family plasmid maintenance system antidote protein;phage;-;PHAGE_Klebsi_ZCKP1_NC_047994	6.92e-13
NVI 5692	2	2755281..2756075	PP_02896;putative nuclease;phage;-;PHAGE_Entero_vB_KleM_RaK2_NC_019526	6.31e-21
NVI 5692	2	2754128..2754742	PP_02894;Ci_like repressor;phage;-;PHAGE_Lactob_Lv_1_NC_011801	2.77e-09
NVI 5692	2	2730592..2731320	PP_02865;transposase IS26;phage;-;PHAGE_Escher_RCS47_NC_042128	6.35e-54
NVI 5692	2	2733585..2734421	PP_02869;ISxcc1 transposase;phage;-;PROPHAGE_Xantho_33913	3.27e-62
NVI 5692	2	2734433..2734705	PP_02870;lSxcc1 transposase;phage;-;PROPHAGE_Xantho_33913	6.48e-25
NVI 5692	2	2736599..2737573	PP_02875;lS30 family transposase;phage;-;PROPHAGE_Neisse_MC58	1.94e-64
NVI 5692	2	2738289..2739692	PP_02877;lS4 transposase;phage;-;PROPHAGE_Escher_MG1655	1.46e-15
NVI 5692	2	2742032..2742304	PP_02880;lSxcc1 transposase;phage;-;PROPHAGE_Xantho_33913	6.48e-25
NVI 5692	2	2742316..2743152	PP_02881;lSxcc1 transposase;phage;-;PROPHAGE_Xantho_33913	2.69e-62
NVI 5692	2	2745020..2745748	PP_02885;transposase IS26;phage;-;PHAGE_Escher_RCS47_NC_042128	6.35e-54
NVI 5692	2	2747884..2748612	PP_02889;transposase IS26;phage;-;PHAGE_Escher_RCS47_NC_042128	3.97e-53
NVI 5692	2	2756580..2757308	PP_02898;transposase IS26;phage;-;PHAGE_Escher_RCS47_NC_042128	4.19e-53
NVI 5692	2	2761592..2762320	PP_02903;transposase IS26;phage;-;PHAGE_Escher_RCS47_NC_042128	4.19e-53
PM15972A1	1	509325..509564	PP_00539;hypothetical protein;phage;-;PHAGE_Pectob_CBB_NC_041878	1.38e-09
PM15972A1	1	512714..513145	PP_00545;hypothetical protein;phage;-;PHAGE_Clostr_CDKM15_NC_048643	8.74e-07
PM15972A1	1	506705..507985	PP_00537;plasmid partition protein SopA;phage;-;PHAGE_Yersin_PY54_NC_005069	8.09e-51
PM15972A1	1	509557..509910	PP_00540;antitoxin HicB;phage;-;PHAGE_Paenib_Vegas_NC_028767	2.03e-20
PM15972A1	1	521465..522160	PP_00553;ABC transporter;phage;-;PHAGE_Plankt_PaV_LD_NC_016564	1.04e-28
PM15972A1	1	497092..497820	PP_00523;transposase IS26;phage;-;PHAGE_Escher_RCS47_NC_042128	3.97e-53
PM15972A1	1	498712..499440	PP_00526;transposase IS26;phage;-;PHAGE_Escher_RCS47_NC_042128	4.19e-53
PM15972A1	1	501232..501768	PP_00531;lS3 transposase B;phage;-;PROPHAGE_ Escher_MG1655	1.61e-63
PM15972A1	1	501861..502082	PP_00532;putative transposase;phage;-;PROPHAGE_Escher_CFT073	1.19e-07
PM15972A1	1	502112..502840	PP_00533;transposase IS26;phage;-;PHAGE_Escher_RCS47_NC_042128	3.85e-52
PM15972A1	1	503236..504228	PP_00534;transposase IS629;phage;-;PROPHAGE_Escher_CFT073	6.33e-22
PM15972A1	1	504225..504959	PP_00535;transposase IS26;phage;-;PHAGE_Escher_RCS47_NC_042128	4.61e-52
PM15972A1	1	505270..505998	PP_00536;transposase IS26;phage;-;PHAGE_Escher_RCS47_NC_042128	5.19e-53
PM15972A1	1	514134..514862	PP_00546;transposase IS26;phage;-;PHAGE_Escher_RCS47_NC _042128	5.19e-53
PM15972A1	1	522562..523290	PP_00554;transposase IS26;phage;-;PHAGE_Escher_RCS47_NC_042128	5.19e-53
PM15972A1	2	2554629..2555213	PP_02563;putative resolvase;phage;-;PHAGE_Ralsto_Rs551_NC_047765	1.96e-36
PM15972A1	2	2568042..2568818	PP_02577;1,6_anhydro_N _acetylmuramyl _L_alanine amidase;phage;-;PHAGE_Sphing_Lacusarx_NC_041927	1.55e-06
PM15972A1	2	2576708..2577520	PP_02588;putative nuclease;phage;-;PHAGE_Entero_vB_ KleM_RaK2_NC_019526	6.89e-10
PM15972A1	2	2552732..2553460	PP_02561;transposase IS26;phage;-;PHAGE_Escher_RCS47_NC_042128	3.97e-53
PM15972A1	2	2555370..2556098	PP_02564;transposase IS26;phage;-;PHAGE_Escher_RCS47_NC_042128	3.97e-53
PM15972A1	2	2556169..2556462	PP_02565;transposase putative;phage;-;PROPHAGE_BruceI_1330	2.99e-09
PM15972A1	2	2558303..2559031	PP_02569;transposase IS26;phage;-;PHAGE_Escher_RCS47_NC_042128	3.97e-53
PM15972A1	2	2563067..2563795	PP_02571;transposase IS26;phage;-;PHAGE_Escher_RCS47_NC_042128	3.97e-53
PM15972A1	2	2564137..2564664	PP_02572;transposase IS26;phage;-;PHAGE_Escher_RCS47_NC_042128	1.54e-38
PM15972A1	2	2564694..2565422	PP_02573;transposase IS26;phage;-;PHAGE_Escher_RCS47_NC_042128	3.97e-53
PM15972A1	2	2565542..2565862	PP_02574;lS30 family transposase;phage;-;PROPHAGE_Neisse_MC58	1.8e-25
PM15972A1	2	2565951..2566679	PP_02575;transposase IS26;phage;-;PHAGE_Escher_RCS47_NC_042128	1.88e-55
PM15972A1	2	2569179..2569907	PP_02578;transposase IS26;phage;-;PHAGE_Escher_RCS47_NC_042128	1.3e-54
PM15972A1	2	2570726..2571403	PP_02581;lS30 family transposase;phage;-;PROPHAGE_Neisse_MC58	6.38e-29
PM15972A1	2	2571433..2572161	PP_02582;transposase IS26;phage;-;PHAGE_Escher_RCS47_NC_042128	1.88e-55
PM15972A1	2	2572349..2572795	PP_02583;transposase IS26;phage;-;PHAGE_ Escher_ RCS47_NC_042128	5.63e-17
PM15972A1	2	2575676..2575921	PP_02586;transposase IS26;phage;-;PHAGE_Escher_RCS47_NC_042128	9.09e-18
PM15972A1	2	2576009..2576404	PP_02587;transposase IS26;phage;-;PHAGE_Escher_RCS47_NC_042128	1.01e-12
PM15972A1	2	2577601..2578329	PP_02589;transposase IS26;phage;-;PHAGE_Escher_RCS47_NC_042128	3.57e-52
PM21567A	1	754002..754586	PP_00764;putative resolvase;phage;-;PHAGE_Ralsto_Rs551_NC_047765	1.96e-36
PM21567A	1	767415..768191	PP_00778;1,6_anhydro_N_acetylmuramyl_L_alanine amidase;phage;-;PHAGE_Sphing_Lacusarx_NC_041927	1.55e-06
PM21567A	1	776081..776893	PP_00789;putative nuclease;phage;-;PHAGE_Entero_vB_KleM_RaK2_NC_019526	6.89e-10
PM21567A	1	752105..752833	PP_00762;transposase IS26;phage;-;PHAGE_Escher_RCS47_NC_042128	3.97e-53
PM21567A	1	754743..755471	PP_00765;transposase IS26;phage;-;PHAGE_Escher_RCS47_NC_042128	3.97e-53
PM21567A	1	755542..755835	PP_00766;transposase, putative;phage;-;PROPHAGE_Brucel_1330	2.99e-09
PM21567A	1	757676..758404	PP_00770;transposase IS26;phage;-;PHAGE_Escher_RCS47_NC_042128	3.97e-53
PM21567A	1	762440..763168	PP_00772;transposase IS26;phage;-;PHAGE_Escher_RCS47_NC_042128	3.97e-53
PM21567A	1	763510..764037	PP_00773;transposase IS26;phage;-;PHAGE_Esther_RCS47_NC_042128	1.54e-38
PM21567A	1	764067..764795	PP_00774;transposase IS26;phage;-;PHAGE_Esther_RCS47_NC_042128	3.97e-53
PM21567A	1	764915..765235	PP_00775;lS30 family transposase;phage;-;PROPHAGE_Neisse_MC58	1.8e-25
PM21567A	1	765324..766052	PP_00776;transposase IS26;phage;-;PHAGE_Escher_RCS47_NC_042128	1.88e-55
PM21567A	1	768552..769280	PP_00779;transposase IS26;phage;-;PHAGE_Escher_RCS47_NC_042128	1.3e-54
PM21567A	1	770099..770776	PP_00782;lS30 family transposase;phage;-;PROPHAGE_Neisse_MC58	6.38e-29
PM21567A	1	770806..771534	PP_00783;transposase IS26;phage;-;PHAGE_Escher_RCS47_NC_042128	1.88e-55
PM21567A	1	771722..772168	PP_00784;transposase IS26;phage;-;PHAGE_Escher_RCS47_NC_042128	5.63e-17
PM21567A	1	775049..775294	PP_00787;transposase IS26;phage;-;PHAGE_Escher_RCS47_NC_042128	9.09e-18
PM21567A	1	775382..775777	PP_00788;transposase IS26;phage;-;PHAGE_Escher_RCS47_NC_042128	1.01e-12
PM21567A	1	776974..777702	PP_00790;transposase IS26;phage;-;PHAGE_Escher_RCS47_NC_042128	3.57e-52
PM21567A	2	177166..177405	PP_01819;hypothetical protein;phage;-;PHAGE_Pect0b_CBB_NC_041878	1.38e-09
PM21567A	2	1774555..1774986	PP_01825;hypothetical protein;phage;-;PHAGE_Clostr_CDKM15_NC_048643	8.74e-07
PM21567A	2	1768546..1769826	PP_01817;plasmid partition protein SopA;phage;-;PHAGE_Yersin_PY54_NC_005069	8.09e-51
PM21567A	2	1771398..1771751	PP_01820;antitoxin HicB;phage;-;PHAGE_Paenib_Vegas_NC_028767	2.13e-18
PM21567A	2	1783306..1784001	PP_01833;ABC transporter;phage;-;PHAGE_Plankt_PaV_LD_NC_016564	1.04e-28
PM21567A	2	1758933..1759661	PP_01803;transposase IS26;phage;-;PHAGE_Escher_RCS47_NC_042128	3.97e-53
PM21567A	2	1760553..1761281	PP_01806;transposase IS26;phage;-;PHAGE_Escher_RCS47_NC_042128	4.19e-53
PM21567A	2	1763073..1763609	PP_01811;lS3 transposase B;phage;-;PROPHAGE_Escher_MG1655	1.61e-63
PM21567A	2	1763702..1763923	PP_ 01812;putative transposase;phage;-;PROPHAGE_ Escher_ CFT073	1.19e-07
PM21567A	2	1763953..1764681	PP_01813;transposase IS26;phage;-;PHAGE_Escher_RCS47_NC_042128	3.85e-52
PM21567A	2	1765077..1766069	PP_01814;transposase IS62;phage;-;PROPHAGE_Escher_CFT073	6.33e-22
PM21567A	2	1766066..1766800	PP_01815;transposase IS26;phage;-;PHAGE_Escher_RCS47_NC_042128	4.61e-52
PM21567A	2	1767111..1767839	PP_01816;transposase IS26;phage;-;PHAGE_Escher_RCS47_NC_042128	5.19e-53
PM21567A	2	1775975..1776703	PP_01826;transposase IS26;phage;-;PHAGE_Escher_RCS47_NC_042128	5.19e-53
PM21567A	2	1784403..1785131	PP_01834;transposase IS26;phage;-;PHAGE_Escher_RCS47_NC_042128	5.19e-53
PM22180B	1	2111915..2112910	PP_02068;hypothetical protein;phage;-;PHAGE_Acidia_virus_NC_007409	7.39e-08
PM22180B	1	2089647..2091050	PP_02042;IS4 transposase;phage;-;PROPHAGE_Escher_MG1655	1.46e-15
PM22180B	1	2093105..2093644	PP_02044;lS30 family transposase;phage;-;PROPHAGE_Neisse_MC58	2.3e-45
PM22180B	1	2093770..2094063	PP_02045;lSxac3 transposase;phage;-;PROPHAGE_Xantho_33913	2.25e-15
PM22180B	1	2094180..2094599	PP_02046;transposase insF;phage;-;PROPHAGE_Escher_CFT073	7.61e-39
PM22180B	1	2095553..2095909	PP_02048;transposase insF;phage;-;PROPHAGE_Escher_CFT073	6.01e-29
PM22180B	1	2095918..2096313	PP_02049;putative transposase;phage;-;PHAGE_Staphy_Sta uST398 _4_ NC_023499	1.24e-06
PM22180B	1	2096374..2096814	PP_02050;transposase;phage;-;PHAGE_Mannhe_vB_MhS_1152AP2_NC_028956	1.66e-66
PM22180B	1	2097121..2097537	PP_02051;lSSod13, transposase;phage;-;PROPHAGE_Shewan_MR_1	3.57e-51
PM22180B	1	2106899..2107627	PP_02061;transposase IS26;phage;-;PHAGE_Escher_RCS47_NC_042128	1.13e-54
PM22180B	1	2108847..2109821	PP_02064;lS30 family transposase;phage;-;PROPHAGE_Neisse_MC58	1.94e-64
PM22180B	1	2114706..2114984	PP_02070;transposase ISI;phage;-;PHAGE_ Escher_RCS47_NC_ 042128	2.32e-17
PM22180B	1	2115544..2116272	PP_02071;transposase IS26;phage;-;PHAGE_Escher_RCS47_NC_042128	1.13e-54
PM31429B	1	898300..899295	PP_00905;hypothetical protein;phage;-;PHAGE_Acidia_virus_NC_007409	7.39e-08
PM31429B	1	876032..877435	PP_00879;IS4 transposase;phage;-;PROPHAGE_Escher_MG1655	1.46e-15
PM31429B	1	879490..880029	PP_00881;lS30 family transposase;phage;-;PROPHAGE_Neisse_MC58	2.3e-45
PM31429B	1	880155..880448	PP_00882;ISxac3 transposase;phage;-;PROPHAGE_Xantho_33913	2.25e-15
PM31429B	1	880565..880984	PP_00883;transposase insF;phage;-;PROPHAGE_Esther_CFT073	7.61e-39
PM31429B	1	881938..882294	PP_00885;transposase insF;phage;-;PROPHAGE_Escher_CFT073	6.01e-29
PM31429B	1	882303..882698	PP_00886;putative transposase;phage;-;PHAGE_Staphy_StauST3984_ NC_ 023499	1.24e-06
PM31429B	1	882759..883199	PP_00887;transposase;phage;-;PHAGE_Mannhe_vB_MhS_1152AP2_NC_028956	1.66e-66
PM31429B	1	883506..883922	PP_00888;lSS0d13, transposase;phage;-;PROPHAGE_Shewan_MR_1	3.57e-51
PM31429B	1	893284..894012	PP_00898;transposase IS26;phage;-;PHAGE_Escher_RCS47_NC_042128	1.13e-54
PM31429B	1	895232..896206	PP_00901;lS30 family transposase;phage;-;PROPHAGE_Neisse_MC58	1.94e-64
PM31429B	1	901071..901349	PP_00907;transposase ISI;phage;-;PHAGE_Escher_RCS47_NC_042128	2.32e-17
PM31429B	1	901909..902637	PP_00908;transposase IS26;phage;-;PHAGE_Escher_RCS47_NC_042128	1.13e-54
PM32597B1	1	2111911..2112906	PP_02071;hypothetical protein;phage;-;PHAGE_Acidia_virus_NC_007409	7.39e-08
PM32597B1	1	2089643..2091046	PP_02045;IS4 transposase;phage;-;PROPHAGE_Escher_MG1655	1.46e-15
PM32597B1	1	2093101..2093640	PP_02047;lS30 family transposase;phage;-;PROPHAGE_Neisse_MC58	2.3e-45
PM32597B1	1	2093766..2094059	PP_02048;ISxac3 transposase;phage;-;PROPHAGE_Xantho_33913	2.25e-15
PM32597B1	1	2094176..2094595	PP_02049;transposase insF;phage;-;PROPHAGE_Escher_CFT073	7.61e-39
PM32597B1	1	2095549..2095905	PP_02051;transposase insF;phage;-;PROPHAGE_Esther_CFT073	6.01e-29
PM32597B1	1	2095914..2096309	PP_02052;putative transposase;phage;-;PHAGE_Staphy_StauST398_4_NC_023499	1.24e-06
PM32597B1	1	2096370..2096810	PP_02053;transposase;phage;-;PHAGE_Mannhe_vB_MhS_1152AP2_NC_028956	1.66e-66
PM32597B1	1	2097117..2097533	PP_02054;lSS0d13, transposase;phage;-;PROPHAGE_Shewan_MR_1	3.57e-51
PM32597B1	1	2106895..2107623	PP_02064;transposase IS26;phage;-;PHAGE_ Escher_ RCS47_NC_042128	1.13e-54
PM32597B1	1	2108843..2109817	PP_02067;IS30 family transposase;phage;-;PROPHAGE_Neisse_MC58	1.94e-64
PM32597B1	1	2114702..2114980	PP_02073;transposase ISI;phage;-;PHAGE_Esther_RCS47_NC_042128	2.32e-17
PM32597B1	1	2115540..2116268	PP_02074;transposase IS26;phage;-;PHAGE_Escher_RCS47_NC_042128	1.13e-54
PM49811B	1	898244..899239	PP_00919;hypothetical protein;phage;-;PHAGE_Acidia_virus_NC_007409	7.39e-08
PM49811B	1	875977..877380	PP_00892;IS4 transposase;phage;-;PROPHAGE_Escher_MG1655	1.46e-15
PM49811B	1	879435..879974	PP_00894;lS30 family transposase;phage;-;PROPHAGE_Neisse_MC58	2.3e-45
PM49811B	1	880100..880393	PP_00895;lSxac3 transposase;phage;-;PROPHAGE_ Xantho_33913	2.25e-15
PM49811B	1	880510..880929	PP_00896;transposase insF;phage;-;PROPHAGE_Escher_CFT073	7.61e-39
PM49811B	1	881883..882239	PP_00898;transposase insF;phage;-;PROPHAGE_Escher_CFT073	6.01e-29
PM49811B	1	882248..882643	PP_00899;putative transposase;phage;-;PH AGE_ Staphy_StauST398 _4_NC_023499	1.24e-06
PM49811B	1	882704..883144	PP_00900;transposase;phage;-;PHAGE_Mannhe_vB_MhS_1152AP2_NC_028956	1.66e-66
PM49811B	1	883451..883867	PP_00901;lSS0d13, transposase;phage;-;PROPHAGE_Shewan_MR_1	3.57e-51
PM49811B	1	893228..893956	PP_00912;transposase IS26;phage;-;PHAGE_Esther_RCS47_NC_042128	1.13e-54
PM49811B	1	895176..896150	PP_00915;lS30 family transposase;phage;-;PROPHAGE_Neisse_MC58	1.94e-64
PM49811B	1	901015..901293	PP_00921;transposase ISI;phage;-;PHAGE_Escher_RCS47_NC_042128	2.32e-17
PM49811B	1	901853..902581	PP_00922;transposase IS26;phage;-;PHAGE_Esther_RCS47_NC_042128	1.13e-54
PM51819A	1	1381284..1383470	PP_01440;putative RecDlTraA family helicase;phage;-;PHAGE_Brevib_Sundance_NC_028749	1.39e-84
PM51819A	1	1375399..1376508	PP_01433;putative cobyrinic acid ac_diamide synthase;phage;-;PHAGE_Brevib_Sundance_NC_028749	5.28e-20
PM51819A	1	1368088..1368816	PP_01424;transposase IS26;phage;-;PHAGE_Escher_RCS47_NC_042128	3.57e-52
PM51819A	1	1369914..1370507	PP_01426;lSSod1, transposase OrfB;phage;-;PROPHAGE_Shewan_MR_1	4.68e-63
PM51819A	1	1372341..1373069	PP_01429;transposase IS26;phage;-;PHAGE_Escher_RCS47_NC_042128	1.94e-51
PM51819A	1	1373182..1373475	PP_01430;lSxac3 transposase;phage;-;PROPHAGE_Xantho_33913	8.92e-16
PM51819A	1	1373592..1374335	PP_01431;transposase insF;phage;-;PROPHAGE_Escher_CFT073	2.34e-78
PM51819A	1	1374363..1375043	PP_01432;transposase IS26;phage;-;PHAGE_Escher_RCS47_NC_042128	8.87e-51
PM51819A	1	1377841..1378569	PP_01436;transposase IS26;phage;-;PHAGE_ Escher_ RCS47_NC_042128	6.43e-52
PM51819A	1	1379879..1380607	PP_01439;transposase IS26;phage;-;PHAGE_ Escher_ RCS47_NC_042128	4.35e-55
PM51819A	1	1383532..1384275	PP_01441;transposase insF;phage;-;PROPHAGE_Escher_CFT073	2.34e-78
PM51819A	1	1384392..1384685	PP_01442;lSxac3 transposase;phage;-;PROPHAGE_Xantho_33913	8.92e-16
PM51819A	1	1384971..1385495	PP_01443;lS30 family transposase;phage;-;PROPHAGE_Neisse_MC58	5.03e-11
PM51819A	1	1385798..1386514	PP_01444;transposase IS26;phage;-;PHAGE_Escher_RCS47_NC_042128	3.11e-52
PM51819A	2	2469867..2470679	PP_02566;putative nuclease;phage;-;PHAGE_Entero_vB_KleM_RaK2_NC_019526	6.89e-10
PM51819A	2	2475483..2476259	PP_02572;1,6_anhydro_N_acetylmuramyl_L_alanine amidase;phage;-;PHAGE_Sphing_ Lacusarx_NC_041927	1.55e-06
PM51819A	2	2484550..2485134	PP_0258.4;putative resolvase;phage;-;PHAGE_RaIsto_Rs551_NC_047765	1.96e-36
PM51819A	2	2488338..2488535	PP_02588;ArdA;phage;-;PHAGE_Rhodoc_CosmicSans_NC_028677	4.8e-12
PM51819A	2	2466764..2467492	PP_02562;transposase IS26;phage;-;PHAGE_ Escher_RCS47_NC_042128	5.97e-53
PM51819A	2	2468196..2468903	PP_02564;transposase IS26;phage;-;PHAGE_Escher_RCS47_NC_042128	1.89e-53
PM51819A	2	2468947..2469675	PP_02565;transposase IS26;phage;-;PHAGE_Escher_RCS47_NC_042128	4.57e-52
PM51819A	2	2470983..2471378	PP_02567;transposase IS26;phage;-;PHAGE_Escher_RCS47_NC_042128	1.01e-12
PM51819A	2	2471466..2471711	PP_02568;transposase IS26;phage;-;PHAGE_Escher_RCS47_NC_042128	9.09e-18
PM51819A	2	2474394..2475122	PP_02571;transposase IS26;phage;-;PHAGE_Escher_RCS47_NC_042128	1.3e-53
PM51819A	2	2477622..2478350	PP_02574;transposase IS26;phage;-;PHAGE_Escher_RCS47_NC_042128	1.88e-55
PM51819A	2	2478699..2479427	PP_02575;transposase IS26;phage;-;PHAGE_Escher_RCS47_NC_042128	1.3e-54
PM51819A	2	2480246..2480821	PP_02578;lS30 family transposase;phage;-;PROPHAGE_Neisse_MC58	8.99e-26
PM51819A	2	2481802..2482167	PP_02581;lS30 family transposase;phage;-;PROPHAGE_Neisse_MC58	2.02e-16
PM51819A	2	2482136..2482864	PP_02582;transposase IS26;phage;-;PHAGE_Esther_RCS47_NC_042128	9.26e-53
PM51819A	2	2483471..2484199	PP_02583;transposase IS26;phage;-;PHAGE_Escher_RCS47_NC_042128	9.26e-53
PM51819A	2	2486104..2486832	PP_02586;transposase IS26;phage;-;PHAGE_Escher_ RCS47_NC_042128	3.97e-53
PM51819A	2	2489827..2490531	PP_02590;transposase IS26;phage;-;PHAGE_Escher_RCS47_NC_ 042128	2.62e-51
PM58386B	1	898485..899480	PP_00904;hypothetical protein;phage;-;PHAGE_Acidia_virus_NC_007409	7.39e-08
PM58386B	1	876217..877620	PP_00878;IS4 transposase;phage;-;PROPHAGE_Escher_MG1655	1.46e-15
PM58386B	1	879675..880214	PP_00880;lS30 family transposase;phage;-;PROPHAGE_Neisse_MC58	2.3e-45
PM58386B	1	880340..880633	PP_00881;lSxac3 transposase;phage;-;PROPHAGE_Xantho_33913	2.25e-15
PM58386B	1	880750..881169	PP_00882;transposase insF;phage;-;PROPHAGE_Esther_CFT073	7.61e-39
PM58386B	1	882123..882479	PP_00884;transposase insF;phage;-;PROPHAGE_Escher_CFT073	6.01e-29
PM58386B	1	882488..882883	PP_ 00885;putative transposase;phage;-;PHAGE_ Staphy_StauST3984_NC_023499	1.24e-06
PM58386B	1	882944..883384	PP_00886;transposase;phage;-;PHAGE_Mannhe_vB_MhS_1152AP2_NC_028956	1.66e-66
PM58386B	1	883691..884107	PP_00887;lSS0d13, transposase;phage;-;PROPHAGE_Shewan_MR_1	3.57e-51
PM58386B	1	893469..894197	PP_00897;transposase IS26;phage;-;PHAGE_Escher_RCS47_NC_042128	1.13e-54
PM58386B	1	895417..896391	PP_00900;lS30 family transposase;phage;-;PROPHAGE_Neisse_MC58	1.94e-64
PM58386B	1	901256..901534	PP_00906;transposase ISI;phage;-;PHAGE_Escher_RCS47_NC_042128	2.32e-17
PM58386B	1	902094..902822	PP_00907;transposase IS26;phage;-;PHAGE_Esther_RCS47_NC_042128	1.13e-54
Ps-11091B	1	2112240..2113235	PP_02095;hypothetical protein;phage;-;PHAGE_Acidia_virus_NC_007409	7.39e-08
Ps-11091B	1	2089973..2091376	PP_02068;IS4 transposase;phage;-;PROPHAGE_Escher_MG1655	1.46e-15
Ps-11091B	1	2093430..2093969	PP_02071;lS30 family transposase;phage;-;PROPHAGE_Neisse_MC58	2.3e-45
Ps-11091B	1	2094095..2094388	PP_02072;lSxac3 transposase;phage;-;PROPHAGE_Xantho_33913	2.25e-15
Ps-11091B	1	2094505..2094924	PP_02073;transposase insF;phage;-;PROPHAGE_Esther_CFT073	7.61e-39
Ps-11091B	1	2095878..2096234	PP_02075;transposase insF;phage;-;PROPHAGE_Escher_CFT073	6.01e-29
Ps-11091B	1	2096243..2096638	PP_02076;putative transposase;phage;-;PHAGE_Staphy_StauST398_4_NC_023499	1.24e-06
Ps-11091B	1	2096699..2097139	PP_02077;transposase;phage;-;PHAGE_Mannhe_vB_MhS_1152AP2_NC_028956	1.66e-66
Ps-11091B	1	2097446..2097862	PP_02078;lSSod13, transposase;phage;-;PROPHAGE_Shewan_MR_1	3.57e-51
Ps-11091B	1	2107224..2107952	PP_02088;transposase IS26;phage;-;PHAGE_Escher_RCS47_NC_042128	1.13e-54
Ps-11091B	1	2109172..2110146	PP_02091;lS30 family transposase;phage;-;PROPHAGE_Neisse_MC58	1.94e-64
Ps-11091B	1	2115011..2115289	PP_02097;transposase ISI;phage;-;PHAGE_Escher_RCS47_NC_042128	2.32e-17
Ps-11091B	1	2115849..2116577	PP_02098;transposase IS26;phage;-;PHAGE_Esther_RCS47_NC_042128	1.13e-54
Ps-2192A	1	2793595..2794197	PP_02948;hypothetical protein;phage;-;PHAGE_cıostr_CDKM15_NC_048643	1.97e-11
Ps-2192A	1	2804359..2804598	PP_02963;hypothetical protein;phage;-;PHAGE_Pectob_CBB_NC_041878	1.38e-09
Ps-2192A	1	2797483..2798067	PP_02953;putative resolvase;phage;-;PHAGE_Ralsto_Rs551_NC_047765	1.96e-36
Ps-2192A	1	2804013..2804366	PP_02962;antitoxin HicB;phage;-;PHAGE_Paenib_Vegas_NC_028767	2.43e-20
Ps-2192A	1	2805938..2807218	PP_02965;pIasmid partition protein SopA;phage;-;PHAGE_Yersin_PY54_NC_005069	8.09e-51
Ps-2192A	1	2815704..2815901	PP_02978;ArdA;phage;-;PHAGE_Rhodoc_CosmicSans_NC_028677	4.8e-12
Ps-2192A	1	2818280..2818477	PP_02981;ArdA;phage;-;PHAGE_Rhodoc_CosmicSans_NC_028677	4.8e-12
Ps-2192A	1	2796157..2796534	PP_02951;transposase IS26;phage;-;PHAGE_Escher_RCS47_NC_042128	4.49e-09
Ps-2192A	1	2796598..2797326	PP_02952;transposase IS26;phage;-;PHAGE_Escher_RCS47_NC_042128	3.97e-53
Ps-2192A	1	2798923..2799651	PP_02955;transposase IS26;phage;-;PHAGE_Escher_RCS47_NC_042128	5.72e-53
Ps-2192A	1	2800145..2800795	PP_02956;transposase IS26;phage;-;PHAGE_Escher_RCS47_NC_042128	3.02e-46
Ps-2192A	1	2801320..2801691	PP_02958;transposase IS26;phage;-;PHAGE_Escher_RCS47_NC_042128	1.61e-12
Ps-2192A	1	2801762..2802235	PP_02959;transposase, putative;phage;-;PROPHAGE_Brucel_1330	2.4e-38
Ps-2192A	1	2802186..2802488	PP_02960;transposase IS26;phage;-;PHAGE_Esther_RCS47_NC_042128	1.66e-06
Ps-2192A	1	2802982..2803710	PP_02961;transposase IS26;phage;-;PHAGE_Escher_RCS47_NC_042128	3.97e-53
Ps-2192A	1	2807925..2808653	PP_02966;transposase IS26;phage;-;PHAGE_Escher_RCS47_NC_042128	2.51e-52
Ps-2192A	1	2808745..2809065	PP_02967;lS30 family transposase;phage;-;PROPHAGE_Neisse_MC58	2.15e-25
Ps-2192A	1	2810207..2810941	PP_02971;transposase IS26;phage;-;PHAGE_Escher_RCS47_NC_042128	4.61e-52
Ps-2192A	1	2810938..2811930	PP_02972;transposase IS629;phage;-;PROPHAGE_Escher_CFT073	6.33e-22
Ps-2192A	1	2813912..2814586	PP_02976;transposase IS629;phage;-;PROPHAGE_Escher_CFT073	9.21e-07
Ps-2192A	1	2814616..2815344	PP_02977;transposase IS26;phage;-;PHAGE_Escher_RCS47_NC_042128	3.85e-52
Ps-2192A	1	2817192..2817920	PP_02980;transposase IS26;phage;-;PHAGE_Esther_RCS47_NC_042128	2.07e-51
Ps-2192A	1	2820826..2821266	PP_02986;transposase IS26;phage;-;PHAGE_Escher_RCS47_NC_042128	1.79e-18
Ps-2192A	1	2821450..2822085	PP_02987;transposase IS26;phage;-;PHAGE_Escher_RCS47_NC_042128	2.93e-42
Ps-8079A	1	550150..550389	PP_00585;hypothetical protein;phage;-;PHAGE_Pectob_CBB_NC_041878	1.38e-09
Ps-8079A	1	559331..559933	PP_00598;hypothetical protein;phage;-;PHAGE_Clostr_CDKM15_NC_0486.43	1.97e-11
Ps-8079A	1	538848..539045	PP_00570;ArdA;phage;-;PHAGE_Rhodoc_CosmicSans_NC_028677	4.8e-12
Ps-8079A	1	547531..548811	PP_00583;plasmid partition protein SopA;phage;-;PHAGE_Yersin_PY54_NC_005069	8.09e-51
Ps-8079A	1	550382..550735	PP_00586;antitoxin HicB;phage;-;PHAGE_Paenib_Vegas_NC_028767	2.43e-20
Ps-8079A	1	555461..556045	PP_00593;putative resolvase;phage;-;PHAGE_Ralsto_Rs551_NC_047765	1.96e-36
Ps-8079A	1	529570..530298	PP_00561;transposase IS26;phage;-;PHAGE_Escher_RCS47_NC_042128	1.3e-54
Ps-8079A	1	531105..531833	PP_00564;transposase IS26;phage;-;PHAGE_Escher_RCS47_NC_042128	3.97e-53
Ps-8079A	1	535869..536504	PP_00566;transposase IS26;phage;-;PHAGE_Escher_RCS47_NC_042128	2.93e-42
Ps-8079A	1	539405..540133	PP_00571;transposase IS26;phage;-;PHAGE_Escher_RCS47_NC_042128	3.85e-52
Ps-8079A	1	540163..540837	PP_00572;transposase IS629;phage;-;PROPHAGE_Escher_CFT073	9.21e-07
Ps-8079A	1	542819..543811	PP_00576;transposase IS629;phage;-;PROPHAGE_Escher_CFT073	6.33e-22
Ps-8079A	1	543808..544542	PP_00577;transposase IS26;phage;-;PHAGE_Escher_RCS47_NC_042128	4.61e-52
Ps-8079A	1	545684..546004	PP_00581;lS30 family transposase;phage;-;PROPHAGE_Neisse_MC58	2.15e-25
Ps-8079A	1	546096..546824	PP_00582;transposase IS26;phage;-;PHAGE_Escher_RCS47_NC_042128	2.51e-52
Ps-8079A	1	551038..551766	PP_00587;transposase IS26;phage;-;PHAGE_Escher_RCS47_NC_042128	3.97e-53
Ps-8079A	1	551837..552208	PP_00588;transposase IS26;phage;-;PHAGE_Escher_RCS47_NC_042128	1.61e-12
Ps-8079A	1	552733..553383	PP_00590;transposase IS26;phage;-;PHAGE_Escher_RCS47_NC_042128	3.02e-46
Ps-8079A	1	553877..554605	PP_00591;transposase IS26;phage;-;PHAGE_Escher_RCS47_NC_042128	5.72e-53
Ps-8079A	1	556202..556930	PP_00594;transposase IS26;phage;-;PHAGE_Escher_RCS47_NC_042128	3.97e-53
Ps-8079A	1	556994..557371	PP_00595;transposase IS26;phage;-;PHAGE_ Escher RCS47_NC_042128	4.49e-09
Ps-8942B	1	2143251..2144246	PP_02140;hypothetical protein;phage;-;PHAGE_Acidia_virus_NC_007409	7.39e-08
Ps-8942B	1	2120983..2122386	PP_02114;IS4 transposase;phage;-;PROPHAGE_Escher_MG1655	1.46e-15
Ps-8942B	1	2124441..2124980	PP_02116;lS30 family transposase;phage;-;PROPHAGE_Neisse_MC58	2.3e-45
Ps-8942B	1	2125106..2125399	PP_02117;lSxac3 transposase;phage;-;PROPHAGE_Xantho_33913	2.25e-15
Ps-8942B	1	2125516..2125935	PP_02118;transposase insF;phage;-;PROPHAGE_Escher_CFT073	7.61e-39
Ps-8942B	1	2126889..2127245	PP_02120;transposase insF;phage;-;PROPHAGE_Escher_CFT073	6.01e-29
Ps-8942B	1	2127254..2127649	PP_02121;putative transposase;phage;-;PHAGE_Staphy_StauST3984_NC_023499	1.24e-06
Ps-8942B	1	2127710..2128150	PP_02122;transposase;phage;-;PHAGE_Mannhe_vB_MhS_1152AP2_NC_028956	1.66e-66
Ps-8942B	1	2128457..2128873	PP_02123;lSSod13, transposase;phage;-;PROPHAGE_Shewan_MR.1	3.57e-51
Ps-8942B	1	2138235..2138963	PP_02133;transposase IS26;phage;-;PHAGE_Escher_RCS47_NC_042128	1.13e-54
Ps-8942B	1	2140183..2141157	PP_02136;lS30 family transposase;phage;-;PROPHAGE_Neisse_MC58	1.94e-64
Ps-8942B	1	2146032..2146310	PP_02142;transposase ISI;phage;-;PHAGE_Escher_RCS47_NC_042128	2.32e-17
Ps-8942B	1	2146870..2147598	PP_02143;transposase IS26;phage;-;PHAGE_Escher_RCS47_NC_042128	1.13e-54
Ps12201A	1	689465..691651	PP_00730;putative RecD/TraA family helicase;phage;-;PHAGE_Brevib_Sundance_NC_028749	7.48e-85
Ps12201A	1	683863..684972	PP_00723;putative cobyrinic acid ac_diamide synthase;phage;-;PHAGE_Brevib_Sundance_NC_028749	5.28e-20
Ps12201A	1	696280..697389	PP_00739;putative cobyrinic acid ac_diamide synthase;phage;-;PHAGE_Brevib_Sundance_NC_028749	5.28e-20
Ps12201A	1	681140..681724	PP_00719;transposase IS26,phage;phage;-;PHAGE_Escher_RCS47_NC_042128	6.74e-47
Ps12201A	1	682065..682655	PP_00720;lS30 family transposase;phage;-;PROPHAGE_Neisse_MC58	2.17e-10
Ps12201A	1	685328..686056	PE 00724;transposase IS26;phage;-;PHAGE_Escher_RCS47_NC_042128	5.47e-51
Ps12201A	1	686169..686462	PP_00725;lSxac3 transposase;phage;-;PROPHAGE_Xantho_33913	8.29e-16
Ps12201A	1	686782..687318	PP_00726;lS3 transposase B;phage;-;PROPHAGE_Escher_MG1655	2.48e-62
Ps12201A	1	687346..688026	PP_00727;transposase IS20;phage;-;PHAGE_Escher_RCS47_NC_042128	3.49e-52
Ps12201A	1	688250..688543	PP_00728;lSxac3 transposase;phage;-;PROPHAGE_Xantho_33913	8.92e-16
Ps12201A	1	688660..689403	PP_00729;transposase insF;phage;-;PROPHAGE_Escher_CFT073	2.34e-78
Ps12201A	1	692328..692726	PP_00731;transposase IS26;phage;-;PHAGE_Escher_RCS47_NC_042128	3.35e-11
Ps12201A	1	692701..693057	PP_00732;transposase IS26;phage;-;PHAGE_Esoher_RCS47_NC_042128	3.7e-27
Ps12201A	1	694306..694560	PP_00735;transposase IS26;phage;-;PHAGE_Escher_RCS47_NC_042128	7.14e-15
Ps12201A	1	694705..695031	PP_00736;transposase IS26;phage;-;PHAGE_Escher_RCS47_NC_042128	1.27e-10
Ps12201A	1	697745..698425	PP_00740;transposase IS26;phage;-;PHAGE_Escher_RCS47_NC_042128	8.87e-51
Ps12201A	1	698453..699196	PP_00741;transposase insF;phage;-;PROPHAGE_Escher_CFT073	2.34e-78
Ps12201A	1	699313..699606	PP_00742;ISxac3 transposase;phage;-;PROPHAGE_Xantho_33913	8.92e-16
Ps12201A	1	699719..700444	PP_00743;transposase IS26;phage;-;PHAGE_Escher_RCS47_NC_042128	4.85e-50
Ps12201A	1	702288..702881	PP_00745;lSSod1, transposase OrfB;phage;-;PROPHAGE_Shewan_MR_1	4.68e-63
Ps12201A	1	703979..704707	PP_00747;transposase IS26;phage;-;PHAGE_Escher_RCS47_NC_042128	3.57e-52
Ps12201A	2	751389..753002	PP_00800;ATP_dependent RNA helicase;phage;-;PHAGE_Pseudo_H103_NC_028819	3.18e-70
Ps12201A	2	729810..730835	PP_00774;zinc_containing alcohol dehydrogenase superfamily protein;phage;-;PHAGE_Synech_S_SM2_NC_015279	6.34e-15
Ps12201A	2	740763..742112	PP_00786;UDP_glucose dehydrogenase;phage;-;PHAGE_Bacill_SP_15_NC_031245	1.29e-90
Ps12201A	2	742109..742978	PP_00787;UTP_glucose_1_ phosphate uridylyltransferase;phage;-;PHAGE_Bacill_SP_15_ NC_031245	2.44e-86
Ps12201A	2	728990..729718	PP_00773;transposase IS26;phage;-;PHAGE_Escher_RCS47_NC_042128	5.19e-53
Ps12201A	2	734220..734948	PP_00780;transposase IS26;phage;-;PHAGE_Escher_RCS47_NC_042128	5.19e-53
Ps12201A	2	737468..737680	PP_00782;transposase IS26;phage;-;PHAGE_Escher_RCS47_NC_042128	9.36e-10
Ps12201A	2	737644..738195	PP_00783;transposase, putative;phage;-;PROPHAGE_Brucel_1330	5.27e-30
Ps12201A	2	743076..743432	PP_00788;transposase IS26;phage;-;PHAGE_Escher_RCS47_NC_042128	4.63e-29
Ps12201A	2	743462..743728	PP_00789;transposase IS26;phage;-;PHAGE_ Escher_RCS47_NC_042128	3.23e-17
Ps12201A	2	743725..744189	PP_00790;transposase IS26;phage;-;PHAGE_Escher_RCS47_NC_042128	5.2e-24
Ps12201A	2	745755..746423	PP_00795;transposase IS26;phage;-;PHAGE_Escher_RCS47_NC_042128	6.92e-50
Ps12201A	2	749909..750637	PP_00799;transposase IS26;phage;-;PHAGE_Escher_RCS47_NC_042128	4.01e-53
Ps12201A	2	754466..755194	PP_00804;transposase IS26;phage;-;PHAGE_Escher_RCS47_NC_042128	4.01e-53
Ps12201A	2	755224..755643	PP_00805;lS30 family transposase;phage;-;PROPHAGE_Neisse_MC58	7.44e-07
Ps12201A	2	755679..756260	PP_00806;transposase IS26;phage;-;PHAGE_Escher_RCS47_NC_042128	4.77e-41
Ps12201A	2	765285..766013	PP_00817;transposase IS26;phage;-;PHAGE_Escher_RCS47_NC_042128	5.19e-53
Psal-001	1	503622..503960	PP_00511;hypothetical protein;phage;-;PHAGE_Burkho_vB_BmuP_KL4_NC_047958	2.25e-32
Psal-001	1	504531..505001	PP_00514;gene 27 protein;phage;-;PHAGE_Shigeı_Sf6_NC_00534.4	3.79e-43
Psal-001	1	513307..514587	PP_00527;plasmid partition protein SopA;phage;-;PHAGE_Yersin_PY54_NC_005069	8.09e-51
Psal-001	1	505648..506376	PP_00516;transposase IS26;phage;-;PHAGE_Escher_RCS47_NC_042128	3.85e-52
Psal-001	1	506406..506627	PP_00517;putative transposase;phage;-;PROPHAGE_Escher_CFT073	1.19e-07
Psal-001	1	508321..509313	PP_00521;transposase IS629;phage;-;PROPHAGE_Escher_CFT073	6.33e-22
Psal-001	1	509310..510044	PP_00522;transposase IS26;phage;-;PHAGE_Escher_RCS47_NC_042128	4.61e-52
Psal-001	1	511509..511829	PP_00525;lS30 family transposase;phage;-;PROPHAGE_Neisse_MC58	2.15e-25
Psal-001	1	511921..512649	PP_00526;transposase IS26;phage;-;PHAGE_Esther_RCS47_NC_042128	5.19e-53
Psal-001	1	516259..516987	PP_00530;transposase IS26;phage;-;PHAGE_Escher_RCS47_NC_042128	4.19e-53
Psal-001	1	517400..518374	PP_00532;lS30 family transposase;phage;-;PROPHAGE_Neisse_MC58	1.94e-64
Psal-001	1	518439..518636	PP_00533;transposase IS26;phage;-;PHAGE_Escher_RCS47_NC_042128	6.95e-12
Psal-001	1	518913..519341	PP_00534;transposase IS26;phage;-;PHAGE_Escher_RCS47_NC_042128	3.78e-23
Psal-001	1	519490..519720	PP_00535;transposase IS26;phage;-;PHAGE_Escher_RCS47_NC_042128	1.65e-16
Psal-001	1	522264..522422	PP_00537;lSxac2 transposase;phage;-;PROPHAGE_Xantho_306	1.15e-12
Psal-001	2	2529604..2531790	PP_02591;putative RecD/TraA family helicase;phage;-;PHAGE_Brevib_Sundance_NC_028749	1.39e-84
Psal-001	2	2523719..2524828	PP_02584;putative cobyrinic acid ac_diamide synthase;phage;-;PHAGE_Brevib_Sundance_NC_028749	5.28e-20
Psal-001	2	2516407..2517135	PP_02576;transposase IS26;phage;-;PHAGE_Escher_RCS47_NC_042128	3.57e-52
Psal-001	2	2518233..2518826	PP_02578;lSSod1, transposase OrfB;phage;-;PROPHAGE_Shewan_MR_1	4.68e-63
Psal-001	2	2520661..2521389	PP_02580;transposase IS26;phage;-;PHAGE_Escher_RCS47_NC_042128	1.94e-51
Psal-001	2	2521502..2521795	PP_02581;lSxac3 transposase;phage;-;PROPHAGE_Xantho_33913	8.92e-16
Psal-001	2	2521912..2522655	PP_02582;transposase insF;phage;-;PROPHAGE_Escher_CFT073	2.34e-78
Psal-001	2	2522683..2523363	PP_02583;transposase IS26;phage;-;PHAGE_Escher_RCS47_NC_042128	8.87e-51
Psal-001	2	2526161..2526889	PP_02587;transposase IS26;phage;-;PHAGE_Escher_ RCS47_NC_ 042128	6.43e-52
Psal-001	2	2528199..2528927	PP_02590;transposase IS26;phage;-;PHAGE_Escher_RCS47_NC_042128	4.35e-55
Psal-001	2	2531852..2532595	PP_02592;transposase insF;phage;-;PROPHAGE_Escher_CFT073	2.34e-78
Psal-001	2	2532712..2533005	PP_02593;lSxa03 transposase;phage;-;PROPHAGE_Xantho_33913	8.92e-16
Psal-001	2	2533291..2533815	PP_02594;IS30 family transposase;phage;-;PROPHAGE_Neisse_MC58	5.03e-11
Psal-001	2	2534118..2534834	PP_02595;transposase IS26;phage;-;PHAGE_Escher_RCS47_NC_042128	3.11e-52
Psal-002	1	496237..496965	PP_00499;transposase IS26;phage;-;PHAGE-Escher_RCS47_NC_042128	5.97e-53
Psal-002	1	497669..498376	PP_00501;transposase IS26;phage;-;PHAGE_Escher_RCS47_NC-042128	1.89e-53
Psal-002	1	498420..499148	PP_00502;transposase IS26;phage;-;PHAGE_Escher_RCS47_NC_042128	4.57e-52
Psal-002	1	499340..500152	PP_00503;putative nuclease;phage;-;PHAGE_Entero-vB-KleM-RaK2-NC-019526	6.89e-10
Psal-002	1	500456..500851	PP_00504;transposase IS26;phage;-;PHAGE_Esther_RCS47-NC_042128	1.01e-12
Psal-002	1	500939..501184	PP_00505;transposase IS26;phage;-;PHAGE_Escher_RCS47_NC_042128	9.09e-18
Psal-002	1	503867..504595	PP_00508;transposase IS26;phage;-;PHAGE_Escher_RCS47_NC_042128	1.3e-54
Psal-002	1	504956..505732	PP_00509;1,6-anhydro-N-acetylmuramyl-L-alanine amidase;phage;-;PHAGE_Sphing_Lacusarx_NC_041927	1.55e-06
Psal-002	1	507095..507823	PP_00511;transposase IS26;phage;-;PHAGE-Escher_RCS47_NC_042128	1.88e-55
Psal-002	1	508172..508900	PP_00512;transposase IS26;phage;-;PHAGE_Escher_RCS47_NC_042128	1.3e-54
Psal-002	1	509719..510681	PP_00515;IS30 family transposase;phage;-;PROPHAGE_Neisse_MC58	4.22e-53
Psal-002	1	510650..511378	PP_00516;transposase IS26;phage;-;PHAGE-Escher-RCS47_NC_042128	9.26e-53
Psal-002	1	511985..512713	PP_00517;transposase IS26;phage;-;PHAGE_ Escher-RCS47-NC_042128	9.26e-53
Psal-002	1	512806..513201	PP_00518;transposase IS26;phage;-;PHAGE_Escher-RCS47_NC_042128	4.19e-13
Psal-002	1	513358..513942	PP_00519;putative resolvase;phage;-;PHAGE-Raısto-Rs551-NC-047765	1.96e-36
Psal-002	1	514912..515640	PP_00521;transposase IS26;phage;-;PHAGE_Escher_RCS47_NC_042128	3.97e-53
Psal-002	1	517145..517342	PP_00523;ArdA;phage;-;PHAGE_Rhodoc_CosmicSans_NC_028677	4.8e-12
Psal-002	1	518634..519338	PP_00525;transposase IS26;phage;-;PHAGE_Escher-RCS47-NC_042128	2.62e-51
Psal-002	2	2541631..2542359	PP_02597;transposase IS26;phage;-;PHAGE_Escher_RCS47_NC-042128	3.57e-52
Psal-002	2	2543457..2544050	PP_02599;ISSod1. transposase OrfB;phage;-;PROPHAGE_Shewan-MR-1	4.68e-63
Psal-002	2	2545885..2546613	PP_02601;transposase IS26;phage;-;PHAGE_Escher_RCS47_NC-042128	1.94e-51
Psal-002	2	2546726..2547019	PP_02602;ISxac3 transposase;phage;-;PROPHAGE_Xantho_33913	8.92e-16
Psal-002	2	2547136..2547879	PP_02603;transposase insF;phage;-;PROPHAGE-Escher_CFT073	2.34e-78
Psal-002	2	2547907..2548587	PP_02604;transposase IS26;phage;-;PHAGE_Escher_RCS47_NC_042128	8.87e-51
Psal-002	2	2548943..2550052	PP_02605;putative cobyrinic acid ac-diamide synthase;phage;-;PHAGE-Brevib_Sundance-NC-028749	5.28e-20
Psal-002	2	2551385..2552113	PP_02608;transposase IS26;phage;-;PHAGE-Escher_RCS47-NC-042128	6.43e-52
Psal-002	2	2553423..2554151	PP_02611;transposase IS26;phage;-;PHAGE-Escher_RCS47-NC-042128	4.35e-55
Psal-002	2	2554828..2557014	PP_02612;putative RecD/TraA family helicase;phage;-;PHAGE-Brevib-Sundance-NC-028749	1.39e-84
Psal-002	2	2557076..2557819	PP_02613;transposase insF;phage;-;PROPHAGE-Escher-CFT073	2.34e-78
Psal-002	2	2557936..2558229	PP_02614;ISxac3 transposase;phage;-;PROPHAGE_Xantho- 33913	8.92e-16
Psal-002	2	2558515..2559039	PP_02615;IS30 family transposase;phage;-;PROPHAGE-Neisse_MC58	5.03e-11
Psal-002	2	2559342..2560058	PP_02616;transposase IS26;phage;-;PHAGE-Escher_RCS47-NC-042128	3.11e-52
Psal-003	1	505372..505956	PP_00511;putative resolvase;phage;-;PHAGE_Ralsto_Rs551_NC_047765	1.96e-36
Psal-003	1	509160..509357	PP_00515;ArdA;phage;-;PHAGE_Rhodoc_CosmicSans_NC_028677	4.8e-12
Psal-003	1	497420..498148	PP_00500;transposase IS26;phage;-;PHAGE_Escher_RCS47_NC_042128	5.97e-53
Psal-003	1	499109..499837	PP_00503;transposase IS26;phage;-;PHAGE_Escher_RCS47_NC_042128	1.88e-55
Psal-003	1	500186..500914	PP_00504;transposase IS26;phage;-;PHAGE_Escher_RCS47_NC_042128	1.3e-54
Psal-003	1	501733..502695	PP_00507;lS30 family transposase;phage;-;PROPHAGE_Neisse_MC58	5.85e-53
Psal-003	1	502664..503392	PP_00508;transposase IS26;phage;-;PHAGE_Escher_RCS47_NC_042128	9.26e-53
Psal-003	1	503999..504727	PP_00509;transposase IS26;phage;-;PHAGE_Escher_RCS47_NC_042128	9.26e-53
Psal-003	1	504820..505215	PP_00510;transposase IS26;phage;-;PHAGE_ Escher RCS47_NC_042128	4.19e-13
Psal-003	1	506926..507654	PP_00513;transposase IS26;phage;-;PHAGE_Escher_RCS47_NC_042128	3.97e-53
Psal-003	1	510649..511353	PP_00517;transposase IS26;phage;-;PHAGE_ Escher_RCS47_NC_ 042128	2.62e-51
Psal-003	1	516667..517395	PP_00522;transposase IS26;phage;-;PHAGE_Escher_RCS47_NC_042128	3.85e-52
Psal-003	2	748137..750323	PP_00767;putative RecD/TraA family helicase;phage;-;PHAGE_Brevib_Sundance_NC_028749	1.39e-84
Psal-003	2	755099..756208	PP_00774;putative cobyrinic acid ac_diamide synthase;phage;-;PHAGE_Brevib_Sundance_NC_028749	5.28e-20
Psal-003	2	745093..745809	PP_00763;transposase IS26;phage;-;PHAGE_Escher_RCS47_NC_042128	3.11e-52
Psal-003	2	746112..746636	PP_00764;lS30 family transposase;phage;-;PROPHAGE_Neisse_MC58	5.03e-11
Psal-003	2	746922..747215	PP_00765;lSxac3 transposase;phage;-;PROPHAGE_Xantho_33913	8.92e-16
Psal-003	2	747332..748075	PP_00766;transposase insF;phage;-;PROPHAGE_Escher_CFT073	2.34e-78
Psal-003	2	751000..751728	PP_00768;transposase IS26;phage;-;PHAGE_Escher_RCS47_NC_042128	4.35e-55
Psal-003	2	753038..753766	PP_00771;transposase IS26;phage;-;PHAGE_Escher_RCS47_NC_042128	6.43e-52
Psal-003	2	756564..757244	PP_00775;transposase IS26;phage;-;PHAGE_Escher_RCS47_NC_042128	8.87e-51
Psal-003	2	757272..758015	PP_00776;transposase insF;phage;-;PROPHAGE_Escher_CFT073	2.34e-78
Psal-003	2	758132..758425	PP_00777;ISxac3 transposase;phage;-;PROPHAGE_Xantho_33913	8.92e-16
Psal-003	2	758538..759266	PP_00778;transposase IS26;phage;-;PHAGE_Escher_RCS47_NC_042128	1.94e-51
Psal-003	2	761101..761694	PP_00780;lSSod1, transposase OrfB;phage;-;PROPHAGE_Shewan_MR_1	4.68e-63
Psal-003	2	762792..763520	PP_00782;transposase IS26;phage;-;PHAGE_Escher_RCS47_NC_042128	3.57e-52
Psal-003	3	811073..812686	PP_00835;ATP_dependent RNA helicase;phage;-;PHAGE_Pseudo_H103_NC_028819	3.18e-70
Psal-003	3	788726..789595	PP_00810;UTP_glucose_1_phosphate uridylyltransferase;phage;-;PHAGE_Bacill_SP_15_NC_031245	2.44e-86
Psal-003	3	789592..790941	PP_00811;UDP_glucose dehydrogenase;phage;-;PHAGE_Bacill_SP_15_ NC_031245	1.29e-90
Psal-003	3	800869..801894	PP_00823;zinc_containing alcohol dehydrogenase superfamily protein;phage;-;PHAGE_Synech_S_SM2_NC_015279	6.34e-15
Psal-003	3	785178..785906	PP_00804;transposase IS26;phage;-;PHAGE_Escher_RCS47_NC_042128	4.01e-53
Psal-003	3	785981..786376	PP_00805;transposase IS26;phage;-;PHAGE_Escher_RCS47_NC_042128	2.5e-11
Psal-003	3	787514..788242	PP_00808;transposase IS26;phage;-;PHAGE_ Escher_RCS47_NC_042128	5.19e-53
Psal-003	3	788272..788628	PP_00809;transposase IS26;phage;-;PHAGE_Escher RCS47_NC_042128	4.63e-29
Psal-003	3	793509..794060	PP_00814;transposase, putative;phage;-;PROPHAGE_Brucel_1330	5.27e-30
Psal-003	3	794024..794236	PP_00815;transposase IS26;phage;-;PHAGE_Escher_RCS47_NC_042128	9.36e-10
Psal-003	3	796756..797484	PP_00817;transposase IS26;phage;-;PHAGE_Escher_RCS47_NC_042128	4.92e-53
Psal-003	3	801986..802714	PP_00824;transposase IS26;phage;-;PHAGE_Escher_RCS47_NC_042128	5.19e-53
Psal-003	3	803145..803873	PP_00825;transposase IS26;phage;-;PHAGE_Escher_RCS47_NC_042128	5.19e-53
Psal-003	3	805439..806107	PP_00830;transposase IS26;phage;-;PHAGE_ Escher_RCS47_ NC_042128	6.92e-50
Psal-003	3	809593..810321	PP_00834;transposase IS26;phage;-;PHAGE_Escher_RCS47_NC_042128	4.06e-53
Psal-003	3	814151..814879	PP_00839;transposase IS26;phage;-;PHAGE_Escher_RCS47_NC_042128	4.01e-53
Psal-003	3	814909..815328	PP_00840;lS30 family transposase;phage;-;PROPHAGE_Neisse_MC58	7.44e-07
Psal-003	3	815364..815945	PP_00841;transposase IS26;phage;-;PHAGE_Escher_RCS47_NC_042128	4.77e-41
Psal-003	3	824970..825698	PP_00852;transposase IS26;phage;-;PHAGE_Escher_RCS47_NC_042128	5.19e-53
Psal-004	1	505394..505978	PP_00511;putative resolvase;phage;-;PHAGE_Ralsto_Rs551_NC_047765	1.96e-36
Psal-004	1	509182..509379	PP_00515;ArdA;phage;-;PHAGE_Rhodoc_CosmicSans_NC_028677	4.8e-12
Psal-004	1	497444..498172	PP_00500;transposase IS26;phage;-;PHAGE_Escher_RCS47_NC_042128	5.97e-53
Psal-004	1	499131..499859	PP_00503;transposase IS26;phage;-;PHAGE_Escher_RCS47_NC_042128	1.88e-55
Psal-004	1	500208..500936	PP_00504;transposase IS26;phage;-;PHAGE_ Escher_RCS47_NC_042128	1.3e-54
Psal-004	1	501755..502717	PP_00507;lS30 family transposase;phage;-;PROPHAGE_Neisse_MC58	5.85e-53
Psal-004	1	502686..503414	PP_00508;transposase IS26;phage;-;PHAGE_Escher_RCS47_NC_042128	9.26e-53
Psal-004	1	504021..504749	PP_00509;transposase IS26;phage;-;PHAGE_Escher_RCS47_NC_042128	9.26e-53
Psal-004	1	504842..505237	PP_00510;transposase IS26;phage;-;PHAGE_Escher_RCS47_NC_042128	4.19e-13
Psal-004	1	506948..507676	PP_00513;transposase IS26;phage;-;PHAGE_Escher_RCS47_NC_042128	3.97e-53
Psal-004	1	510671..511375	PP_00517;transposase IS26;phage;-;PHAGE_Escher_RCS47_NC_042128	2.62e-51
Psal-004	1	516689..517417	PP_00522;transposase IS26;phage;-;PHAGE_Escher_RCS47_NC_042128	3.85e-52
Psal-004	2	748159..750345	PP_00767;putative RecD/TraA family helicase;phage;-;PHAGE_Brevib_Sundance_NC_028749	1.39e-84
Psal-004	2	755121..756230	PP_00774;putative cobyrinic acid ac diamide synthase;phage;-;PHAGE_Brevib_Sundance_NC_028749	5.28e-20
Psal-004	2	745115..745831	PP_00763;transposase IS26;phage;-;PHAGE_Escher_RCS47_NC_042128	3.11e-52
Psal-004	2	746134..746658	PP_00764;lS30 family transposase;phage;-;PROPHAGE_Neisse_MC58	5.03e-11
Psal-004	2	746944..747237	PP_00765;ISxac3 transposase;phage;-;PROPHAGE_Xantho_33913	8.92e-16
Psal-004	2	747354..748097	PP_00766;transposase insF;phage;-;PROPHAGE_ Escher_CFT073	2.34e-78
Psal-004	2	751022..751750	PP_00768;transposase IS26;phage;-;PHAGE_Escher_RCS47_NC_042128	4.35e-55
Psal-004	2	753060..753788	PP_00771;transposase IS26;phage;-;PHAGE_Escher_RCS47_NC_042128	6.43e-52
Psal-004	2	756586..757266	PP_00775;transposase IS26;phage;-;PHAGE_Escher_RCS47_NC_042128	8.87e-51
Psal-004	2	757294..758037	PP_00776;transposase insF;phage;-;PROPHAGE_Escher_CFT073	2.34e-78
Psal-004	2	758154..758447	PP_00777;ISxac3 transposase;phage;-;PROPHAGE_Xantho_33913	8.92e-16
Psal-004	2	758560..759288	PP_00778;transposase IS26;phage;-;PHAGE_Escher_RCS47_NC_042128	1.94e-51
Psal-004	2	761123..761716	PP_00780;lSSod1. transposase OrfB;phage;-;PROPHAGE_Shewan_MR_1	4.68e-63
Psal-004	2	762814..763542	PP_00782;transposase IS26;phage;-;PHAGE_Escher_RCS47_NC_042128	3.57e-52
Psal-004	3	811095..812708	PP_00835;ATP_dependent RNA helicase;phage;-;PHAGE_Pseudo_H103_NC_028819	3.18e-70
Psal-004	3	788748..789617	PP_00810;UTP_glucose_1_phosphate uridylyltransferase;phage;-;PHAGE_Bacill_SP_15_NC_031245	2.44e-86
Psal-004	3	789614..790963	PP_00811;UDP_glucose dehydrogenase;phage;-;PHAGE_Bacill_SP_15_NC_031245	1.29e-90
Psal-004	3	800891..801916	PP_00823;zinc_containing alcohol dehydrogenase superfamily protein;phage;-;PHAGE_Synech_S_SM2_NC_015279	6.34e-15
Psal-004	3	785200..785928	PP_00800;transposase IS26;phage;-;PHAGE_Escher_RCS47_NC_042128	4.01e-53
Psal-004	3	786003..786398	PP_00805;transposase IS26;phage;-;PHAGE_Escher_RCS47_NC_042128	2.5e-11
Psal-004	3	787536..788264	PP_00808;transposase IS26;phage;-;PHAGE_Escher_RCS47_NC_042128	5.19e-53
Psal-004	3	788294..788650	PP_00809;transposase IS26;phage;-;PHAGE_Escher_RCS47_NC_042128	4.63e-29
Psal-004	3	793531..794082	PP_00814;transposase, putative;phage;-;PROPHAGE_Brucel_1330	5.27e-30
Psal-004	3	794046..794258	PP_00815;transposase IS26;phage;-;PHAGE_ Escher_RCS47_NC_042128	9.36e-10
Psal-004	3	796778..797506	PP_ 00817;transposase IS26;phage;-;PHAGE_Escher_ RCS47_NC_042128	4.92e-53
Psal-004	3	802008..802736	PP_00824;transposase IS26;phage;-;PHAGE_Escher_RCS47_NC_042128	5.19e-53
Psal-004	3	803167..803895	PP_00825;transposase IS26;phage;-;PHAGE_Escher_RCS47_NC_042128	5.19e-53
Psal-004	3	805461..806129	PP_00830;transposase IS26;phage;-;PHAGE_Escher_RCS47_NC_042128	6.92e-50
Psal-004	3	809615..810343	PP_00834;transposase IS26;phage;-;PHAGE_Escher_RCS47_NC_042128	4.06e-53
Psal-004	3	814173..814901	PP_00839;transposase IS26;phage;-;PHAGE_Escher_RCS47_NC_042128	4.01e-53
Psal-004	3	814931..815350	PP_00840;lS30 family transposase;phage;-;PROPHAGE_Neisse_MC58	7.44e-07
Psal-004	3	815386..815967	PP_00841;transposase IS26;phage;-;PHAGE_Escher_RCS47_NC_042128	4.77e-41
Psal-004	3	824992..825720	PP_00852;transposase IS26;phage;-;PHAGE_Escher_RCS47_NC_042128	5.19e-53
Psal-005	1	499460..500272	PP_00501;putative nuclease;phage;-;PHAGE_Entero_vB_KleM_RaK2_NC_019526	6.89e-10
Psal-005	1	508195..508779	PP_00513;putative resolvase;phage;-;PHAGE_Ralsto_Rs551_NC_047765	1.96e-36
Psal-005	1	511983..512180	PP_00517;ArdA;phage;-;PHAGE_Rhodoc_CosmicSans_NC_028677	4.8e-12
Psal-005	1	496357..497085	PP_00497;transposase IS26;phage;-;PHAGE_Escher_RCS47_NC_042128	5.97e-53
Psal-005	1	497789..498496	PP_00499;transposase IS26;phage;-;PHAGE_Escher_RCS47_NC_042128	1.89e-53
Psal-005	1	498540..499268	PP_00500;transposase IS26;phage;-;PHAGE_Escher_RCS47_NC_042128	4.57e-52
Psal-005	1	500576..500971	PP_00502;transposase IS26;phage;-;PHAGE_Esther_RCS47_NC_042128	1.01e-12
Psal-005	1	501059..501304	PP_00503;transposase IS26;phage;-;PHAGE_Escher_RCS47_NC_042128	9.09e-18
Psal-005	1	503009..503737	PP_00506;transposase IS26;phage;-;PHAGE_Escher_RCS47_NC_042128	1.3e-54
Psal-005	1	504556..505518	PP_00509;IS30 family transposase;phage;-;PROPHAGE_Neisse_MC58	4.22e-53
Psal-005	1	505487..506215	PP_00510;transposase IS26;phage;-;PHAGE_Escher_RCS47_NC_042128	9.26e-53
Psal-005	1	506822..507550	PP_00511;transposase IS26;phage;-;PHAGE_Escher_RCS47_NC_042128	9.26e-53
Psal-005	1	507643..508038	PP_00512;transposase IS26;phage;-;PHAGE_Escher_RCS47_NC_042128	4.19e-13
Psal-005	1	509749..510477	PP_00515;transposase IS26;phage;-;PHAGE_Escher_RCS47_NC_042128	3.97e-53
Psal-005	1	513472..514176	PP_00519;transposase IS26;phage;-;PHAGE_Escher_RCS47_NC_042128	2.62e-51
Psal-005	2	2516917..2518530	PP_02571;ATP_dependent RNA helicase;phage;-;PHAGE_Pseudo_H103_NC_028819	3.18e-70
Psal-005	2	2526942..2527811	PP_02583;UTP_glucose_1_phosphate uridylyltransferase;phage;-;PHAGE_Bacill_SP_15_NC_031245	2.44e-86
Psal-005	2	2527808..2529157	PP_02584;UDP_glucose dehydrogenase;phage;-;PHAGE_Bacill_SP_15_NC_031245	1.29e-90
Psal-005	2	2501970..2502698	PP_02550;transposase IS26;phage;-;PHAGE_ Escher_ RCS47_NC_042128	5.19e-53
Psal-005	2	2510361..2511089	PP_02560;transposase IS26;phage;-;PHAGE_ Escher_RCS47_NC_ 042128	4.01e-53
Psal-005	2	2511119..2511538	PP_02561;lS30 family transposase;phage;-;PROPHAGE_Neisse_MC58	7.44e-07
Psal-005	2	2511574..2512155	PP_02562;transposase IS26;phage;-;PHAGE_Escher_RCS47_NC_042128	4.77e-41
Psal-005	2	2513659..2514240	PP_02565;transposase IS26;phage;-;PHAGE_ Escher_ RCS47_NC_042128	4.77e-41
Psal-005	2	2514276..2514695	PP_02566;lS30 family transposase;phage;-;PROPHAGE_Neisse_MC58	7.44e-07
Psal-005	2	2514725..2515453	PP_02567;transposase IS26;phage;-;PHAGE_Escher_ RCS47_NC_042128	4.01e-53
Psal-005	2	2519282..2520010	PP_02572;transposase IS26;phage;-;PHAGE_Escher_ RCS47_NC_042128	4.06e-53
Psal-005	2	2523496..2524164	PP_02576;transposase IS26;phage;-;PHAGE_Escher_RCS47_NC_042128	6.92e-50
Psal-005	2	2525730..2526458	PP_02581;transposase IS26;phage;-;PHAGE_Escher_RCS47_NC_042128	5.19e-53
Psal-005	2	2526488..2526844	P P_02582;transposase IS26;phage;-;PHAGE_Escher_RCS47_NC_042128	4.63e-29
Psal-005	2	2531725..2532276	PP_02587;transposase, putative;phage;-;PROPHAGE_Brucel_1330	5.27e-30
Psal-005	2	2532240..2532452	PP_02588;transposase IS26;phage;-;PHAGE_Escher_RCS47_NC_042128	9.36e-10
Psal-005	2	2534972..2535700	PP_02590;transposase IS26;phage;-;PHAGE_Escher_RCS47_NC_042128	5.19e-53
Psal-005	3	2579644..2581830	PP_02640;putative RecD/TraA family helicase;phage;-;PHAGE_Brevib_Sundance_NC_028749	1.39e-84
Psal-005	3	2573759..2574868	PP_02633;putative cobyrinic acid ac_diamide synthase;phage;-;PHAGE_Brevib_Sundance_NC_028749	5.28e-20
Psal-005	3	2566447..2567175	PP_02625;transposase IS26;phage;-;PHAGE_Escher_RCS47_NC_042128	3.57e-52
Psal-005	3	2568273..2568866	PP_02627;lSSod1, transposase OrfB;phage;-;PROPHAGE_Shewan_MR_1	4.68e-63
Psal-005	3	2570701..2571429	PP_02629;transposase IS26;phage;-;PHAGE_Escher_RCS47_NC_042128	1.94e-51
Psal-005	3	2571542..2571835	PP_02630;lSxac3 transposase;phage;-;PROPHAGE_Xantho_33913	8.92e-16
Psal-005	3	2571952..2572695	PP_02631;transposase insF;phage;-;PROPHAGE_Escher_CFT073	2.34e-78
Psal-005	3	2572723..2573403	PP_02632;transposase IS26;phage;-;PHAGE_Escher_RCS47_NC_042128	8.87e-51
Psal-005	3	2576201..2576929	PP_02636;transposase IS26;phage;-;PHAGE_Escher_RCS47_NC_042128	6.43e-52
Psal-005	3	2578239..2578967	PP_02639;transposase IS26;phage;-;PHAGE_Escher_RCS47_NC_042128	4.35e-55
Psal-005	3	2581892..2582635	PP_02641;transposase insF;phage;-;PROPHAGE_Escher_CFT073	2.34e-78
Psal-005	3	2582752..2583045	PP_02642;lSxac3 transposase;phage;-;PROPHAGE_Xantho_33913	8.92e-16
Psal-005	3	2583331..2583855	PP_02643;IS30 family transposase;phage;-;PROPHAGE_Neisse_MC58	5.03e-11
Psal-005	3	2584158..2584874	PP_02644;transposase IS26;phage;-;PHAGE_ Escher_RCS47_NC_ 042/28	3.11e-52
Psal-006a	1	525423..525662	PP_00532;hypothetical protein;phage;-;PHAGE_Pect0b_CBB_NC_041878	1.38e-09
Psal-006a	1	534604..535206	PP_00545;hypothetical protein;phage;-;PHAGE_Clostr_CDKM15_NC_048643	1.97e-11
Psal-006a	1	514120..514317	PP_00517;ArdA;phage;-;PHAGE_Rhodoc_CosmicSans_NC_028677	4.8e-12
Psal-006a	1	522803..524083	PP_00530;plasmid partition protein SopA;phage;-;PHAGE_Yersin_PY54_NC_005069	8.09e-51
Psal-006a	1	525655..526008	PP_00533;antitoxin HicB;phage;-;PHAGE_Paenib_Vegas_NC_028767	2.43e-20
Psal-006a	1	530734..531318	PP_00540;putative resolvase;phage;-;PHAGE_Ralsto_Rs551_NC_047765	1.96e-36
Psal-006a	1	504842..505570	PP_00508;transposase IS26;phage;-;PHAGE_Escher_RCS47_NC_042128	1.3e-54
Psal-006a	1	506377..507105	PP_00511;transposase IS26;phage;-;PHAGE_ Escher_RCS47_NC_042128	3.97e-53
Psal-006a	1	511141..511776	PP_00513;transposase IS26;phage;-;PHAGE_Escher_RCS47_NC_042128	2.93e-42
Psal-006a	1	514677..515405	PP_00518;transposase IS26;phage;-;PHAGE_Escher_RCS47_NC_042128	3.85e-52
Psal-006a	1	515435..516109	PP_00519;transposase IS629;phage;-;PROPHAGE_Escher_CFT073	9.21e-07
Psal-006a	1	518091..519083	PP_00523;transposase IS629;phage;-;PROPHAGE_Escher_CFT073	6.33e-22
Psal-006a	1	519080..519814	PP_00524;transposase IS26;phage;-;PHAGE_Escher_RCS47_NC_042128	4.61e-52
Psal-006a	1	520956..521276	PP_00528;IS30 family transposase;phage;-;PROPHAGE_Neisse_MC58	2.15e-25
Psal-006a	1	521368..522096	PP_00529;transposase IS26;phage;-;PHAGE_Escher_RCS47_NC_042128	2.51e-52
Psal-006a	1	526311..527039	PP_00534;transposase IS26;phage;-;PHAGE_Escher_RCS47_NC_042128	3.97e-53
Psal-006a	1	527110..527481	PP_00535;transposase IS26;phage;-;PHAGE_Escher_RCS47_NC_042128	1.61e-12
Psal-006a	1	528006..528656	PP_00537;transposase IS26;phage;-;PHAGE_Escher_RCS47_NC_042128	3.02e-46
Psal-006a	1	529150..529878	PP_00538;transposase IS26;phage;-;PHAGE_Escher_RCS47_NC_042128	5.72e-53
Psal-006a	1	531475..532203	PP_00541;transposase IS26;phage;-;PHAGE_Escher_RCS47_NC_042128	3.97e-53
Psal-006a	1	532267..532644	PP_00542;transposase IS26;phage;-;PHAGE_Escher_RCS47_NC_042128	4.49e-09
Psal-009	1	500960..501355	PP_00560;minor capsid protein;phage;-;PHAGE_Arthro_TripleJ_NC_049470	1.35e-06
Psal-009	1	501348..501671	PP_00561;head-taiI connector complex protein;phage;-;PHAGE_Paenib_Tadhana_NC_048691	3.12e-18
Psal-009	1	501668..501979	PP_00562;head-tail connector protein;phage;-;PHAGE_Shigel_Sfll_NC_021857	9.01e-11
Psal-009	1	502908..503246	PP_00565;minor capsid protein;phage;-;PHAGE_Geobac_GBK2_NC_023612	3.68e-07
Psal-009	1	504280..505056	PP_00568;reverse transcriptase;phage;-;PHAGE_Pseudo_phi3_NC_030940	1.16e-22
Psal-009	1	498988..499893	PP_00556;transposase;phage;-;PHAGE_Mannhe_vB_MhS_535AP2_NC_028853	5.42e-26
Psal-009	1	505061..505414	PP_00569;ISxac3 transposase;phage;-;PROPHAGE_Xantho_33913	1.27e-15
Psal-009	1	505462..506274	PP_00570;transposase insF;phage;-;PROPHAGE_Escher_CFT073	2.85e-90
Psal-009	2	715464..715703	PP_00783;hypothetical protein;phage;-;PHAGE_Pectob_CBB_NC_041878	1.38e-09
Psal-009	2	724645..725247	PP_00796;hypothetical protein;phage;-;PHAGE_Clostr_CDKM15_NC_048643	1.97e-11
Psal-009	2	704161..704358	PP_00768;ArdA;phage;-;PHAGE_Rhodoc_CosmicSans_NC_028677	4.8e-12
Psal-009	2	712844..714124	PP_00781;plasmid partition protein SopA;phage;-;PHAGE_Yersin_PY54_NC_005069	8.09e-51
Psal-009	2	715696..716049	PP_00784;antitoxin HicB;phage;-;PHAGE_Paenib_Vegas_NC_028767	2.43e-20
Psal-009	2	720775..721359	PP_00791;putative resolvase;phage;-;PHAGE_Ralsto_Rs551_NC_047765	1.96e-36
Psal-009	2	694883..695611	PP_00759;transposase IS26;phage;-;PHAGE_Escher_RCS47_NC_042128	1.3e-54
Psal-009	2	696418..697146	PP_00762;transposase IS26;phage;-;PHAGE_Escher_RCS47_NC_042128	3.97e-53
Psal-009	2	701182..701817	PP_00764;transposase IS26;phage;-;PHAGE_Escher_RCS47_NC_042128	2.93e-42
Psal-009	2	704718..705446	PP_00769;transposase IS26;phage;-;PHAGE_Escher_RCS47_NC_042128	3.85e-52
Psal-009	2	705476..706150	PP_00770;transposase IS629;phage;-;PROPHAGE_Escher_CFT073	9.21e-07
Psal-009	2	708132..709124	PP_00774;transposase IS629;phage;-;PROPHAGE_ Escher_ CFT073	6.33e-22
Psal-009	2	709121..709855	PP_00775;transposase IS26;phage;-;PHAGE_Escher_RCS47_NC_042128	4.61e-52
Psal-009	2	710997..711317	PP_00779;IS30 family transposase;phage;-;PROPHAGE_Neisse_MC58	2.15e-25
Psal-009	2	711409..712137	PP_00780;transposase IS26;phage;-;PHAGE_ Escher_ RCS47_NC_ 042/28	2.51e-52
Psal-009	2	716352..717080	PP_00785;transposase IS26;phage;-;PHAGE_Escher_RCS47_NC_042128	3.97e-53
Psal-009	2	717151..717522	PP_00786;transposase IS26;phage;-;PHAGE_Escher_RCS47_NC_042128	1.61e-12
Psal-009	2	718047..718697	PP_00788;transposase IS26;phage;-;PHAGE_Escher_RCS47_NC_042128	3.02e-46
Psal-009	2	719191..719919	PP_00789;transposase IS26;phage;-;PHAGE_Escher_RCS47_NC_042128	5.72e-53
Psal-009	2	721516..722244	PP_00792;transposase IS26;phage;-;PHAGE_Escher_RCS47_NC_042128	3.97e-53
Psal-009	2	722308..722685	PP_00793;transposase IS26;phage;-;PHAGE_Escher_RCS47_NC_042128	4.49e-09
Psal-010a	1	501970..502746	PP_00504;1,6_anhydro_N _acetylmuramyl _L_alanine amidase;phage;-;PHAGE_Sphing_Lacusarx_NC_041927	1.55e-06
Psal-010a	1	510372..510956	PP_00514;putative resolvase;phage;-;PHAGE_Ralsto_Rs551_NC_047765	1.96e-36
Psal-010a	1	514160..514357	PP_00518;ArdA;phage;-;PHAGE_Rhodoc_CosmicSans_NC_028677	4.8e-12
Psal-010a	1	497443..498170	PP_00500;transposase IS26;phage;-;PHAGE_Escher_RCS47_NC_042128	5.97e-53
Psal-010a	1	500881..501609	PP_00503;transposase IS26;phage;-;PHAGE_Escher_RCS47_NC_042128	1.3e-54
Psal-010a	1	504109..504837	PP_00506;transposase IS26;phage;-;PHAGE_ Escher_ RCS47_NC_042128	1.88e-55
Psal-010a	1	505186..505914	PP_00507;transposase IS26;phage;-;PHAGE_Escher_RCS47_NC_042128	1.3e-54
Psal-010a	1	506733..507695	PP_00510;IS30 family transposase;phage;-;PROPHAGE_Neisse_MC58	4.22e-53
Psal-010a	1	507664..508392	PP_00511;transposase IS26;phage;-;PHAGE_Escher_RCS47_NC_042128	9.26e-53
Psal-010a	1	508999..509727	PP_00512;transposase IS26;phage;-;PHAGE_Escher_RCS47_NC_042128	9.26e-53
Psal-010a	1	509820..510215	PP_00513;transposase IS26;phage;-;PHAGE_Escher_RCS47_NC_042128	4.19e-13
Psal-010a	1	511926..512654	PP_00516;transposase IS26;phage;-;PHAGE_Escher_RCS47_NIC_042128	3.97e-53
Psal-010a	1	515649..516353	PP_00520;transposase IS26;phage;-;PHAGE_Escher_RCS47_NC_042128	2.62e-51
Psal-010a	1	521667..522395	PP_00525;transposase IS26;phage;-;PHAGE_Escher_RCS47_NC_042128	3.85e-52
Psal-010a	2	753137..755323	PP_00770;putative RecD/TraA family helicase;phage;-;PHAGE_Brevib_Sundance_NC_028749	1.39e-84
Psal-010a	2	760099..761208	PP_00777;putative cobyrinic acid ac_diamide synthase;phage;-;PHAGE_Brevib_Sundance_NC_028749	5.28e-20
Psal-010a	2	750093..750809	PP_00766;transposase IS26;phage;-;PHAGE_Escher_RCS47_NC_042128	3.11e-52
Psal-010a	2	751112..751636	PP_00767;IS30 family transposase;phage;-;PROPHAGE_Neisse_MC58	5.03e-11
Psal-010a	2	751922..752215	PP_00768;ISxac3 transposase;phage;-;PROPHAGE_Xantho_33913	8.92e-16
Psal-010a	2	752332..753075	PP_00769;transposase insF;phage;-;PROPHAGE_Escher_CFT073	2.34e-78
Psal-010a	2	756000..756728	PP_00771;transposase IS26;phage;-;PHAGE_Escher_RCS47_NC_042128	4.35e-55
Psal-010a	2	758038..758766	PP_00774;transposase IS26;phage;-;PHAGE_ Escher_ RCS47_ NC_042128	6.43e-52
Psal-010a	2	761564..762244	PP_00778;transposase IS26;phage;-;PHAGE_Escher_RCS47_NC_042128	8.87e-51
Psal-010a	2	762272..763015	PP_00779;transposase insF;phage;-;PROPHAGE_Escher_CFT073	2.34e-78
Psal-010a	2	763132..763425	PP_00780;ISxac3 transposase;phage;-;PROPHAGE_Xantho_33913	8.92e-16
Psal-010a	2	763538..764266	PP_00781;transposase IS26;phage;-;PHAGE_Escher_RCS47_NC_042128	1.94e-51
Psal-010a	2	766101..766694	PP_00783;lSSod1, transposase OrfB;phage;-;PROPHAGE_Shewan_MR_1	4.68e-63
Psal-010a	2	767792..768520	PP_00785;transposase IS26;phage;-;PHAGE_Escher_RCS47_NC_042128	3.57e-52
Psal-010a	3	816073..817686	PP_00838;ATP_dependent RNA helicase;phage;-;PHAGE_Pseudo_H103_NC_028819	3.18e-70
Psal-010a	3	793726..794595	PP_00813;UTP_glucose_1_phosphate uridylyltransferase;phage;-;PHAGE_Bacill_SP_15_NC_031245	2.44e-86
Psal-010a	3	794592..795941	PP_00814;UDP_glucose dehydrogenase;phage;-;PHAGE_Bacill_SP_15_NC_031245	1.29e-90
Psal-010a	3	805869..806894	PP_00826;zinc_containing alcohol dehydrogenase superfamily protein;phage;-;PHAGE_Synech_S_SM2_NC_015279	6.34e-15
Psal-010a	3	790178..790906	PP_00807;transposase IS26;phage;-;PHAGE_ Escher RCS47_NC_042128	4.01e-53
Psal-010a	3	790981..791376	PP_00808;transposase IS26;phage;-;PHAGE_Escher RCS.47_NC_042128	2.5e-11
Psal-010a	3	792514..793242	PP_00811;transposase IS26;phage;-;PHAGE_Escher RCS47_NC_042128	5.19853
Psal-010a	3	793272..793628	PP_00812;transposase IS26;phage;-;PHAGE_Escher RCS47_NC_042128	4.63e-29
Psal-010a	3	798509..799060	PP_00817;transposase, putative;phage;-;PROPHAGE_Brucel_ 1330	5.27e-30
Psal-010a	3	799024..799236	PP_00818;transposase IS26;phage;-;PHAGE_ Escher_RCS47_NC_042128	9.36e-10
Psal-010a	3	801756..802484	PP_00820;transposase IS26;phage;-;PHAGE_Escher_ RCS47_NC_042128	4.92e-53
Psal-010a	3	806986..807714	PP_00827;transposase IS26;phage;-;PHAGE_Escher_RCS47_NC_042128	5.19e-53
Psal-010a	3	808145..808873	PP_00828;transposase IS26;phage;-;PHAGE_Escher_RCS.47_NC_042128	5.19e-53
Psal-010a	3	810439..811107	PP_00833;transposase IS26;phage;-;PHAGE_Escher_RCS47_NC_042128	6.92e-50
Psal-010a	3	814593..815321	PP_00837;transposase IS26;phage;-;PHAGE_Escher_RCS47_NC_042128	4.06e-53
Psal-010a	3	819151..819879	PP_00842;transposase IS26;phage;-;PHAGE_Escher_RCS47_NC_042128	4.01e-53
Psal-010a	3	819909..820328	PP_00843;lS30 family transposase;phage;-;PROPHAGE_Neisse_MC58	7.44e-07
Psal-010a	3	820364..820945	PP_00844;transposase IS26;phage;-;PHAGE_Escher_RCS47_NC_042128	4.77e-41
Psal-010a	3	829970..830698	PP_00855;transposase IS26;phage;-;PHAGE_Escher_RCS47_NC_042128	5.19e-53
Psal-011	1	499460..500272	PP_00501;putative nuclease;phage;-;PHAGE_Entero_vB_KleM_RaK2_NC_019526	6.89e-10
Psal-011	1	508195..508779	PP_00513;putative resolvase;phage;-;PHAGE_Raısto_Rs551_NC_047765	1.96e-36
Psal-011	1	511983..512180	PP_00517;ArdA;phage;-;PHAGE_Rhodoc_CosmicSans_NC_028677	4.8e-12
Psal-011	1	496357..497085	PP_00497;transposase IS26;phage;-;PHAGE_Escher_RCS47_NC_042128	5.97e-53
Psal-011	1	497789..498496	PP_00499;transposase IS26;phage;-;PHAGE_Escher_RCS47_NC_042128	1.89e-53
Psal-011	1	498540..499268	PP_00500;transposase IS26;phage;-;PHAGE_ Escher_RCS47_NC_042128	4.57e-52
Psal-011	1	500576..500971	PP_00502;transposase IS26;phage;-;PHAGE_Escher_RCS47_NC_042128	1.01e-12
Psal-011	1	501059..501304	PP_00503;transposase IS26;phage;-;PHAGE_Escher_RCS47_NC_042128	9.09e-18
Psal-011	1	503009..503737	PP_00506;transposase IS26;phage;-;PHAGE_Escher_RCS47_NC_042128	1.3e-54
Psal-011	1	504556..505518	PP_00509;IS30 family transposase;phage;-;PROPHAGE_Neisse_MC58	4.22e-53
Psal-011	1	505487..506215	PP_00510;transposase IS26;phage;-;PHAGE_Escher_RCS47_NC_042128	9.26e-53
Psal-011	1	506822..507550	PP_00511;transposase IS26;phage;-;PHAGE_Escher_RCS47_NC_042128	9.26e-53
Psal-011	1	507643..508038	PP_00512;transposase IS26;phage;-;PHAGE_Escher_RCS47_NC_042128	4.19e-13
Psal-011	1	509749..510477	PP_00515;transposase IS26;phage;-;PHAGE_Esther_RCS47_NC_042128	3.97e-53
Psal-011	1	513472..514176	PP_00519;transposase IS26;phage;-;PHAGE_Escher_RCS47 _NC_042128	2.62e-51
Psal-011	2	2503625..2505238	PP_02548;ATP_dependent RNA helicase;phage;-;PHAGE_Pseudo_H103_NC_028819	3.18e-70
Psal-011	2	2513650..2514519	PP_02560;UTP_glucose_1_phosphate uridylyltransferase;phage;-;PHAGE_Bacili_SP_15_NC_031245	2.44e-86
Psal-011	2	2514516..2515865	PP_02561;UDP_glucose dehydrogenase;phage;-;PHAGE_Bacill_SP_15_NC_031245	1.29e-90
Psal-011	2	2488678..2489406	PP_02527;transposase IS26;phage;-;PHAGE_Esoher_RCS47_NC_042128	5.19e-53
Psal-011	2	2497069..2497797	PP_02537;transposase IS26;phage;-;PHAGE_Escher_RCS47_NC_042128	4.01e-53
Psal-011	2	2497827..2498246	PP_02538;lS30 family transposase;phage;-;PROPHAGE_Neisse_MC58	7.44e-07
Psal-011	2	2498282..2498863	PP_02539;transposase IS26;phage;-;PHAGE_Escher_RCS47_NC_042128	4.77e-41
Psal-011	2	2500367..2500948	PP_02542;transposase IS26;phage;-;PHAGE_Escher_RCS47_NC_042128	4.77e-41
Psal-011	2	2500984..2501403	PP_02543;lS30 family transposase;phage;-;PROPHAGE_Neisse_MC58	7.44e-07
Psal-011	2	2501433..2502161	PP_02544;transposase IS26;phage;-;PHAGE_Escher_RCS47_NC_042128	4.01e-53
Psal-011	2	2505990..2506718	PP_02549;transposase IS26;phage;-;PHAGE_ Escher_ RCS47_NC_ 042128	4.06e-53
Psal-011	2	2510204..2510872	PP_02553;transposase IS26;phage;-;PHAGE_Escher_RCS47_NC _042128	6.92e-50
Psal-011	2	2512438..2513166	PP_02558;transposase IS26;phage;-;PHAGE_Escher_RCS47_NC_042128	5.19e-53
Psal-011	2	2513196..2513552	PP_02559;transposase IS26;phage;-;PHAGE_Escher_RCS47_NC_042128	4.63e-29
Psal-011	2	2518433..2518984	PP_02564;transposase, putative;phage;-;PROPHAGE_Brucel_1330	5.27e-30
Psal-011	2	2518948..2519160	PP_02565;transposase IS26;phage;-;PHAGE_Escher_ RCS47_NC_042128	9.36e-10
Psal-011	2	2521680..2522408	PP_02567;transposase IS26;phage;-;PHAGE_Escher_RCS47_NC_042128	5.19e-53
Psal-011	3	2566352..2568538	PP_02617;putative RecD/TraA family helicase;phage;-;PHAGE_Brevib_Sundance_NC_028749	1.39e-84
Psal-011	3	2560467..2561576	PP_02610;putative cobyrinic acid ac_diamide synthase;phage;-;PHAGE_Brevib_Sundance_NC_028749	5.28e-20
Psal-011	3	2553155..2553883	PP_02602;transposase IS26;phage;-;PHAGE_Escher_RCS47_NC_042128	3.57e-52
Psal-011	3	2554981..2555574	PP_02604;lSSod1 transposase OrfB;phage;-;PROPHAGE_Shewan_MR_1	4.68e-63
Psal-011	3	2557409..2558137	PP_02606;transposase IS26;phage;-;PHAGE_Escher_RCS47_NC_042128	1.94e-51
Psal-011	3	2558250..2558543	PP_02607;lSxac3 transposase;phage;-;PROPHAGE_Xantho_33913	8.92e-16
Psal-011	3	2558660..2559403	PP_02608;transposase insF;phage;-;PROPHAGE_Escher_CFT073	2.34e-78
Psal-011	3	2559431..2560111	PP_02609;transposase IS26;phage;-;PHAGE_Escher_RCS47_NC_042128	8.87e-51
Psal-011	3	2562909..2563637	PP_02613;transposase IS26;phage;-;PHAGE_Escher_ RCS47_NC_042128	6.43e-52
Psal-011	3	2564947..2565675	PP_02616;transposase IS26;phage;-;PHAGE_Escher_RCS47_NC_042128	4.35e-55
Psal-011	3	2568600..2569343	PP_02618;transposase insF;phage;-;PROPHAGE_Escher_CFT073	2.34e-78
Psal-011	3	2569460..2569753	PP_02619;ISxac3 transposase;phage;-;PROPHAGE_Xantho_33913	8.92e-16
Psal-011	3	2570039..2570563	PP_02620;IS30 family transposase;phage;-;PROPHAGE_Neisse_MC58	5.03e-11
Psal-011	3	2570866..2571582	PP_02621;transposase IS26;phage;-;PHAGE_Escher_RCS47_NC_042128	3.11e-52
Psal-013	1	1125930..1126925	PP_01167;hypothetical protein;phage;-;PHAGE_Acidia_virus_NC_007409	7.39e-08
Psal-013	1	1107120..1107659	PP_01143;lS30 family transposase;phage;-;PROPHAGE_Neisse_MC58	2.3e-45
Psal-013	1	1107785..1108078	PP_01144;lSxac3 transposase;phage;-;PROPHAGE_Xantho_33913	2.25e-15
Psal-013	1	1108195..1108614	PP_01145;transposase insF;phage;-;PROPHAGE_Escher_ CFT073	7.61e-39
Psal-013	1	1109568..1109924	PP_01147;transposase insF;phage;-;PROPHAGE_Escher_CFT073	6.01e-29
Psal-013	1	1109933..1110328	PP_01148;putative transposase;phage;-;PHAGE_ Staphy_StauST398_4_NC_023499	1.24e-06
Psal-013	1	1110389..1110829	PP_01149;transposase;phage;-;PHAGE_Mannhe_vB_MhS_1152AP2_NC_028956	1.66e-66
Psal-013	1	1111136..1111552	PP_01150;lSS0d13, transposase;phage;-;PROPHAGE_Shewan_MR_l	3.57e-51
Psal-013	1	1120914..1121642	PP_01160;transposase IS26;phage;-;PHAGE_Escher_RCS47_NC_042128	1.13e-54
Psal-013	1	1122862..1123836	PP_01163;lS30 family transposase;phage;-;PROPHAGE_Neisse_MC58	1.94e-64
Psal-013	1	1128691..1128969	PP_01169;transposase ISI;phage;-;PHAGE_Escher_RCS47_NC_042128	2.32e-17
Psal-013	1	1129241..1129969	PP_01170;transposase IS26;phage;-;PHAGE_Escher_RCS47_NC_042128	1.13e-54
Psal-025	1	499436..500248	PP_00501;putative nuclease;phage;-;PHAGE_Entero_vB_KleM_RaK2_NC_019526	6.89e-10
Psal-025	1	505008..505784	PP_00507;1,6_anhydro_N_acetyl muramyl _ L_alanine amidase;phage;-;PHAGE_Sphing_Lacusarx_NC_041927	1.55e-06
Psal-025	1	513410..513994	PP_00517;putative resolvase;phage;-;PHAGE_Ralsto_Rs551_NC_047765	1.96e-36
Psal-025	1	517198..517395	PP_00521;ArdA;phage;-;PHAGE_Rhodoc_CosmicSans_NC_028677	4.8e-12
Psal-025	1	496333..497061	PP_00497;transposase IS26;phage;-;PHAGE_Escher_RCS47_NC_042128	5.97e-53
Psal-025	1	497765..498472	PP_00499;transposase IS26;phage;-;PHAGE_Escher_RCS47_NC_042128	1.89e-53
Psal-025	1	498516..499244	PP_00500;transposase IS26;phage;-;PHAGE_Escher_RCS47_NC_042128	4.57e-52
Psal-025	1	500552..500947	PP_00502;transposase IS26;phage;-;PHAGE_Esther_RCS47_NC_042128	1.01e-12
Psal-025	1	501035..501280	PP_00503;transposase IS26;phage;-;PHAGE_ Escher_RCS47_NC_042128	9.09e-18
Psal-025	1	503919..504647	PP_00506;transposase IS26;phage;-;PHAGE_Escher_RCS47_NC_042128	1.3e-54
Psal-025	1	507147..507875	PP_00509;transposase IS26;phage;-;PHAGE_Escher_RCS47_NC_042128	1.88e-55
Psal-025	1	508224..508952	PP_00510;transposase IS26;phage;-;PHAGE_Escher_RCS47_NC_042128	1.3e-54
Psal-025	1	509771..510733	PP_00513;lS30 family transposase;phage;-;PROPHAGE_Neisse_MC58	4.22e-53
Psal-025	1	510702..511430	PP_00514;transposase IS26;phage;-;PHAGE_Escher_RCS47_NC_042128	9.26e-53
Psal-025	1	512037..512765	PP_00515;transposase IS26;phage;-;PHAGE_Escher_RCS47_NC_042128	9.26e-53
Psal-025	1	512858..513253	PP_00516;transposase IS26;phage;-;PHAGE_ Escher_RCS47_NC_042128	4.19e-13
Psal-025	1	514964..515692	PP_00519;transposase IS26;phage;-;PHAGE_Escher_RCS47_NC_042128	3.97e-53
Psal-025	1	518687..519391	PP_00523;transposase IS26;phage;-;PHAGE_Esther_RCS47_NC_042128	2.62e-51
Psal-025	2	2570741..2572927	PP_02622;putative RecD/TraA family helicase;phage;-;PHAGE_Brevib_Sundance_NC_028749	1.39e-84
Psal-025	2	2564856..2565965	PP_02615;putative cobyrinic acid ac_diamide synthase;phage;-;PHAGE_Brevib_Sundance_NC_028749	5.28e-20
Psal-025	2	2557544..2558272	PP_02607;transposase IS26;phage;-;PHAGE_Escher_RCS47_NC_042128	3.57e-52
Psal-025	2	2559370..2559963	PP_02609;ISSodl, transposase OrfB;phage;-;PROPHAGE_Shewan_MR_1	4.68e-63
Psal-025	2	2561798..2562526	PP_02611;transposase IS26;phage;-;PHAGE_Escher_RCS47_NC_042128	1.94e-51
Psal-025	2	2562639..2562932	PP_02612;lSxac3 transposase;phage;-;PROPHAGE_Xantho_33913	8.92e-16
Psal-025	2	2563049..2563792	PP_02613;transposase insF;phage;-;PROPHAGE_Escher_CFT073	2.34e-78
Psal-025	2	2563820..2564500	PP_02614;transposase IS26;phage;-;PHAGE_ Escher_RCS47_NC_042128	8.87e-51
Psal-025	2	2567298..2568026	PP_02618;transposase IS26;phage;-;PHAGE_Escher_RCS47_NC_042128	6.43e-52
Psal-025	2	2569336..2570064	PP_02621;transposase IS26;phage;-;PHAGE_Escher_RCS47_NC_042128	3.66e-55
Psal-025	2	2572989..2573732	PP_02623;transposase insF;phage;-;PROPHAGE_Escher_CFT073	2.34e-78
Psal-025	2	2573849..2574142	PP_02624;lSxac3 transposase;phage;-;PROPHAGE_Xantho_33913	8.92e-16
Psal-025	2	2574428..2574952	PP_02625;lS30 family transposase;phage;-;PROPHAGE_Neisse_MC58	5.03e-11
Psal-025	2	2575255..2575971	PP_02626;transposase IS26;phage;-;PHAGE_Escher_RCS47_NC_042128	3.11e-52
Psal-026	1	500522..501334	PP_00504;putative nuclease;phage;-;PHAGE_Entero_vB_KleM_RaK2_NC_019526	6.89e-10
Psal-026	1	506138..506914	PP_00510;1,6_anhydro_N _acetylmuramyl_L_alanine amidase;phage;-;PHAGE_Sphing_ Lacusarx_NC_041927	1.55e-06
Psal-026	1	514540..515124	PP_00520;putative resolvase;phage;-;PHAGE_Ralsto_Rs551_NC_047765	1.96e-36
Psal-026	1	518328..518525	PP_00524;ArdA;phage;-;PHAGE_Rhodoc_CosmicSans_NC_028677	4.8e-12
Psal-026	1	497419..498147	PP_00500;transposase IS26;phage;-;PHAGE_Escher RCS47_NC_042128	5.97e-53
Psal-026	1	498851..499558	PP_00502;transposase IS26;phage;-;PHAGE_ Escher RCS47_NC_042128	1.89e-53
Psal-026	1	499602..500330	PP_00503;transposase IS26;phage;-;PHAGE_Escher_RCS47_NC_042128	4.57e-52
Psal-026	1	501638..502033	PP_00505;transposase IS26;phage;-;PHAGE_Escher_RCS47_NC_042128	1.01e-12
Psal-026	1	502121..502366	PP_00506;transposase IS26;phage;-;PHAGE_Escher_RCS47_NC_042128	9.09e-18
Psal-026	1	505049..505777	PP_00509 ;transposase IS26;phage;-;PHAGE_Escher_RCS47_NC_042128	1.3e-54
Psal-026	1	508277..509005	PP_00512;transposase IS26;phage;-;PHAGE_Escher_RCS47_NC_042128	1.88e-55
Psal-026	1	509354..510082	PP_00513;transposase IS26;phage;-;PHAGE_Escher_RCS47_NC_042128	1.3e-54
Psal-026	1	510901..511863	PP_00516;IS30 family transposase;phage;-;PROPHAGE_Neisse_MC58	4.22e-53
Psal-026	1	511832..512560	PP_00517;transposase IS26;phage;-;PHAGE_Escher_RCS47_NC_042128	9.26e-53
Psal-026	1	513167..513895	PP_00518;transposase IS26;phage;-;PHAGE_Escher_RCS47_NC_042128	9.26e-53
Psal-026	1	513988..514383	PP_00519;transposase IS26;phage;-;PHAGE_Escher_RCS47_NC_042128	4.19e-13
Psal-026	1	516094..516822	PP_00522;transposase IS26;phage;-;PHAGE_Escher_RCS47_NC_042128	3.97e-53
Psal-026	1	519817..520521	PP_00526;transposase IS26;phage;-;PHAGE_Escher_RCS47_NC_042128	2.62e-51
Psal-026	1	525835..526563	PP_00531;transposase IS26;phage;-;PHAGE_Escher_RCS47_NC_042128	3.85e-52
Psal-026	2	757305..759491	PP_00776;putative RecD/TraA family helicase;phage;-;PHAGE_Brevib_Sundance_NC_028749	1.39e-84
Psal-026	2	764267..765376	PP_00783;putative cobyrinic acid ac_diamide synthase;phage;-;PHAGE_Brevib_Sundance_NC_028749	5.28e-20
Psal-026	2	754261..754977	PP_00772;transposase IS26;phage;-;PHAGE_Escher_RCS47_NC_042128	3.11e-52
Psal-026	2	755280..755804	PP_00773;lS30 family transposase;phage;-;PROPHAGE_Neisse_MC58	5.03e-11
Psal-026	2	756090..756383	PP_00774;lSxac3 transposase;phage;-;PROPHAGE_Xantho_33913	8.92e-16
Psal-026	2	756500..757243	PP_00775;transposase insF;phage;-;PROPHAGE_Escher_CFT073	2.34e-78
Psal-026	2	760168..760896	PP_00777;transposase IS26;phage;-;PHAGE_Escher_RCS47_NC_042128	4.35e-55
Psal-026	2	762206..762934	PP_00780;transposase IS26;phage;-;PHAGE_Escher_RCS47_NC_042128	6.43e-52
Psal-026	2	765732..766412	PP_ 00784;transposase IS26;phage;-;PHAGE_ Escher_ RCS47_ NC_042128	8.87e-51
Psal-026	2	766440..767183	PP_00785;transposase insF;phage;-;PROPHAGE_Escher_CFT073	2.34e-78
Psal-026	2	767300..767593	PP_00786;lSxac3 transposase;phage;-;PROPHAGE_Xantho_33913	8.92e-16
Psal-026	2	767706..768434	PP_00787;transposase IS26;phage;-;PHAGE_ Escher_ RCS47_NC_ 042128	1.94e-51
Psal-026	2	770269..770862	PP_00789;lSSod1, transposase OrfB;phage;-;PROPHAGE_Shewan_MR_1	4.68e-63
Psal-026	2	771960..772472	PP_00791;transposase, putative;phage;-;PROPHAGE_Brucel_1330	3.44e-38
Psal-026	3	820240..821853	PP_00845;ATP_dependent RNA helicase;phage;-;PHAGE_Pseudo_H103_NC_028819	3.18e-70
Psal-026	3	797893..798762	PP_00820;UTP_glucose_1_phosphate uridylyltransferase;phage;-;PHAGE_Bacill_SP_15_NC_031245	2.44e-86
Psal-026	3	798759..800108	PP_00821;UDP_glucose dehydrogenase;phage;-;PHAGE_Bacill_SP_15_NC_031245	1.29e-90
Psal-026	3	810036..811061	PP_00833;zinc_containing alcohol dehydrogenase superfamily protein;phage;-;PHAGE_Synech_S_SM2_NC_015279	6.34e-15
Psal-026	3	794345..795073	PP_00814;transposase IS26;phage;-;PHAGE_Escher_RCS47_NC_042128	4.01e-53
Psal-026	3	795148..795543	PP_00815;transposase IS26;phage;-;PHAGE_Escher_RCS47_NC_042128	2.5e-11
Psal-026	3	796681..797409	PP_00818;transposase IS26;phage;-;PHAGE_Escher_RCS47_NC_042128	5.19e-53
Psal-026	3	797439..797795	PP_00819;transposase IS26;phage;-;PHAGE_ Escher_RCS47_NC_042128	4.63e-29
Psal-026	3	802676..803227	PP_00824;transposase, putative;phage;-;PROPHAGE_Brucel_1330	5.27e-30
Psal-026	3	803191..803403	PP_00825;transposase IS26;phage;-;PHAGE_Escher_RCS47_NC_042128	9.36e-10
Psal-026	3	805923..806651	PP_00827;transposase IS26;phage;-;PHAGE_Escher_RCS47_NC_042128	4.92e-53
Psal-026	3	811153..811881	PP_00834;transposase IS26;phage;-;PHAGE_Escher_RCS47_NC_042128	5.19e-53
Psal-026	3	812312..813040	PP_00835;transposase IS26;phage;-;PHAGE_Escher_RCS47_NC_042128	5.19e-53
Psal-026	3	814606..815274	PP_00840;transposase IS26;phage;-;PHAGE_Escher_RCS47_NC_042128	6.92e-50
Psal-026	3	818760..819488	PP_00844;transposase IS26;phage;-;PHAGE_Escher_RCS47_NC_042128	4.06e-53
Psal-026	3	823318..824046	PP_00849;transposase IS26;phage;-;PHAGE_Escher_RCS47_NC_042128	4.01e-53
Psal-026	3	824076..824495	PP_00850;lS30 family transposase;phage;-;PROPHAGE_Neisse_MC58	7.44e-07
Psal-026	3	824531..825112	PP_00851;transposase IS26;phage;-;PHAGE_Escher_RCS47_NC_042128	4.77e-41
Psal-026	3	834137..834865	PP_00862;transposase IS26;phage;-;PHAGE_Escher_RCS47_NC_042128	5.19e-53
Psal-027	1	499340..500152	PP_00503;putative nuclease;phage;-;PHAGE_Entero_vB_KleM_RaK2_NC_019526	6.89e-10
Psal-027	1	504956..505732	PP_00509;1,6_anhydro_N_acetylmuramyl_L_alanine amidase;phage;-;PHAGE_Sphing_Lacusarx_NC_041927	1.55e-06
Psal-027	1	513358..513942	PP_00519;putative resolvase;phage;-;PHAGE_Raısto_Rs551_NC_047765	1.96e-36
Psal-027	1	517146..517343	PP_00523;ArdA;phage;-;PHAGE_Rhodoc_CosmicSans_NC_028677	4.8e-12
Psal-027	1	496237..496965	PP_00499;transposase IS26;phage;-;PHAGE_Escher_RCS47_NC_042128	5.97e-53
Psal-027	1	497669..498376	PP_00501;transposase IS26;phage;-;PHAGE_Escher_RCS47_NC_042128	1.89e-53
Psal-027	1	498420..499148	PP_00502;transposase IS26;phage;-;PHAGE_Escher_RCS47_NC_042128	4.57e-52
Psal-027	1	500456..500851	PP_00504;transposase IS26;phage;-;PHAGE_Escher_RCS47_NC_042128	1.01e-12
Psal-027	1	500939..501184	PP_00505;transposase IS26;phage;-;PHAGE_Escher_RCS47_NC_042128	9.09e-18
Psal-027	1	503867..504595	PP_00508;transposase IS26;phage;-;PHAGE_Esther_RCS47_NC_042128	1.3e-54
Psal-027	1	507095..507823	PP_00511;transposase IS26;phage;-;PHAGE_Escher_RCS47_NC_042128	1.88e-55
Psal-027	1	508172..508900	PP_00512;transposase IS26;phage;-;PHAGE_Escher_RCS47_NC_042128	1.3e-54
Psal-027	1	509719..510681	PP_00515;lS30 family transposase;phage;-;PROPHAGE_Neisse_MC58	4.22e-53
Psal-027	1	510650..511378	PP_00516;transposase IS26;phage;-;PHAGE_Escher_RCS47_NC_042128	9.26e-53
Psal-027	1	511985..512713	PP_00517;transposase IS26;phage;-;PHAGE_Escher_RCS47_NC_042128	9.26e-53
Psal-027	1	512806..513201	PP_00518;transposase IS26;phage;-;PHAGE_Escher_RCS47_NC_042128	4.19e-13
Psal-027	1	514912..515640	PP_00521;transposase IS26;phage;-;PHAGE_Escher_RCS47_NC_042128	3.97e-53
Psal-027	1	518635..519339	PP_00525;transposase IS26;phage;-;PHAGE_Escher_RCS47_NC_042128	2.62e-51
Psal-027	2	2554838..2557024	PP_02612;putative RecD/TraA family helicase;phage;-;PHAGE_Brevib_Sundance_NC_028749	1.39e-84
Psal-027	2	2548953..2550062	PP_02605;putative cobyrinic acid ac_diamide synthase;phage;-;PHAGE_Brevib_Sundance_NC_028749	5.28e-20
Psal-027	2	2541641..2542369	PP_02597;transposase IS26;phage;-;PHAGE_Escher_RCS47_NC_042128	3.57e-52
Psal-027	2	2543467..2544060	PP_02599;ISSod1, transposase OrfB;phage;-;PROPHAGE_Shewan_MR_1	4.68e-63
Psal-027	2	2545895..2546623	PP_02601;transposase IS26;phage;-;PHAGE_Escher_RCS47_NC_042128	1.94e-51
Psal-027	2	2546736..2547029	PP_02602;ISxac3 transposase;phage;-;PROPHAGE_Xantho_33913	8.92e-16
Psal-027	2	2547146..2547889	PP_02603;transposase insF;phage;-;PROPHAGE_Escher_CFT073	2.34e-78
Psal-027	2	2547917..2548597	PP_02604;transposase IS26;phage;-;PHAGE_Esoher_RCS47_NC_042128	8.87e-51
Psal-027	2	2551395..2552123	PP_02608;transposase IS26;phage;-;PHAGE_Escher_RCS47_NC_042128	6.43e-52
Psal-027	2	2553433..2554161	PP_02611;transposase IS26;phage;-;PHAGE_Escher_RCS47_NC_042128	4.35e-55
Psal-027	2	2557086..2557829	PP_02613;transposase insF;phage;-;PROPHAGE_Esoher_CFT073	2.34e-78
Psal-027	2	2557946..2558239	PP_02614;lSxac3 transposase;phage;-;PROPHAGE_Xantho_33913	8.92e-16
Psal-027	2	2558525..2559049	PP_02615;lS30 family transposase;phage;-;PROPHAGE_Neisse_MC58	5.03e-11
Psal-027	2	2559352..2560068	PP_02616;transposase IS26;phage;-;PHAGE_Escher_RCS47_NC_042128	3.11e-52
Psal-028	1	524267..524506	PP_00531;hypothetical protein;phage;-;PHAGE_Pectob_CBB_NC_041878	1.38e-09
Psal-028	1	533448..534050	PP_00544;hypothetical protein;phage;-;PHAGE_Clostr_CDKM15_NC_048643	1.97e-11
Psal-028	1	512964..513161	PP_00516;ArdA;phage;-;PHAGE_Rhodoc_CosmicSans_NC_028677	4.8e-12
Psal-028	1	521647..522927	PP_00529;plasmid partition protein SopA;phage;-;PHAGE_Yersin_PY54_NC_005069	8.09e-51
Psal-028	1	524499..524852	PP_00532;antitoxin HicB;phage;-;PHAGE_Paenib_Vegas_NC_028767	2.43e-20
Psal-028	1	529578..530162	PP_00539;putative resolvase;phage;-;PHAGE_Ralsto_Rs551_NC_047765	1.96e-36
Psal-028	1	503686..504414	PP_00507;transposase IS26;phage;-;PHAGE_Escher_RCS47_NC_042128	1.3e-54
Psal-028	1	505221..505949	PP_00510;transposase IS26;phage;-;PHAGE_ Escher_RCS47_NC_042128	3.97e-53
Psal-028	1	509985..510620	PP_00512;transposase IS26;phage;-;PHAGE_ Escher_RCS47_NC_042128	2.93e-42
Psal-028	1	513521..514249	PP_00517;transposase IS26;phage;-;PHAGE_Escher_RCS47_NC_042128	3.85e-52
Psal-028	1	514279..514953	PP_00518;transposase IS629;phage;-;PROPHAGE_Escher_CFT073	9.21e-07
Psal-028	1	516935..517927	PP_00522;transposase IS629;phage;-;PROPHAGE_Escher_CFT073	6.33e-22
Psal-028	1	517924..518658	PP_00523;transposase IS26;phage;-;PHAGE_Escher_RCS47_NC_042128	4.61e-52
Psal-028	1	519800..520120	PP_00527;lS30 family transposase;phage;-;PROPHAGE_Neisse_MC58	2.15e-25
Psal-028	1	520212..520940	PP_00528;transposase IS26;phage;-;PHAGE_Escher_RCS47_NC_042128	2.51e-52
Psal-028	1	525155..525883	PP_00533;transposase IS26;phage;-;PHAGE_Escher_RCS47_NC_042128	3.97e-53
Psal-028	1	525954..526325	PP_00534;transposase IS26;phage;-;PHAGE_Escher_RCS47_NC_042128	1.61e-12
Psal-028	1	526850..527500	PP_00536;transposase IS26;phage;-;PHAGE_Escher_RCS47_NC_042128	3.02e-46
Psal-028	1	527994..528722	PP_00537;transposase IS26;phage;-;PHAGE_Escher_RCS47_NC_042128	5.72e-53
Psal-028	1	530319..531047	PP_00540;transposase IS26;phage;-;PHAGE_Escher_RCS47_NC_042128	3.97e-53
Psal-028	1	531111..531488	PP_00541;transposase IS26;phage;-;PHAGE_Escher_RCS47_NC_042128	4.49e-09
Psal-040	1	523738..523977	PP_00531;hypothetical protein;phage;-;PHAGE_Pectob_CBB_NC_041878	1.38e-09
Psal-040	1	532919..533521	PP_00544;hypothetical protein;phage;-;PHAGE_Clostr_CDKM15_NC_048643	1.97e-11
Psal-040	1	512435..512632	PP_00516;ArdA;phage;-;PHAGE_Rhodoc_CosmicSans_NC_028677	4.8e-12
Psal-040	1	521118..522398	PP_00529;plasmid partition protein SopA;phage;-;PHAGE_Yersin_PY54_NC_005069	8.09e-51
Psal-040	1	523970..524323	PP_00532;antitoxin HicB;phage;-;PHAGE_Paenib_Vegas_NC_028767	2.43e-20
Psal-040	1	529049..529633	PP_00539;putative resolvase;phage;-;PHAGE_Raısto_Rs551_NC_047765	1.96e-36
Psal-040	1	503157..503885	PP_00507;transposase IS26;phage;-;PHAGE_Escher_RCS47_NC_042128	1.3e-54
Psal-040	1	504692..505420	PP_00510;transposase IS26;phage;-;PHAGE_Escher_RCS47_NC_042128	3.97e-53
Psal-040	1	509456..510091	PP_00512;transposase IS26;phage;-;PHAGE_Escher_RCS47_NC_042128	2.93e-42
Psal-040	1	512992..513720	PP_00517;transposase IS26;phage;-;PHAGE_Escher_RCS47_NC_042128	3.85e-52
Psal-040	1	513750..514424	PP_00518;transposase IS629;phage;-;PROPHAGE_Escher_CFT073	9.21e-07
Psal-040	1	516406..517398	PP_00522;transposase IS629;phage;-;PROPHAGE_Escher_CFT073	6.33e-22
Psal-040	1	517395..518129	PP_00523;transposase IS26;phage;-;PHAGE_Escher_RCS47_NC_042128	4.61e-52
Psal-040	1	519271..519591	PP_00527;lS30 family transposase;phage;-;PROPHAGE_Neisse_MC58	2.15e-25
Psal-040	1	519683..520411	PP_00528;transposase IS26;phage;-;PHAGE_Escher_RCS47_NC_042128	2.51e-52
Psal-040	1	524626..525354	PP_00533;transposase IS26;phage;-;PHAGE_Escher_RCS47_NC_042128	3.97e-53
Psal-040	1	525425..525796	PP_00534;transposase IS26;phage;-;PHAGE_Escher_RCS47_NC_042128	1.61e-12
Psal-040	1	526321..526971	PP_00536;transposase IS26;phage;-;PHAGE_Esther_RCS47_NC_042128	3.02e-46
Psal-040	1	527465..528193	PP_00537;transposase IS26;phage;-;PHAGE_Escher_RCS47_NC_042128	5.72e-53
Psal-040	1	529790..530518	PP_00540;transposase IS26;phage;-;PHAGE_Escher_RCS47_NC_042128	3.97e-53
Psal-040	1	530582..530959	PP_00541;transposase IS26;phage;-;PHAGE_Escher_RCS47_NC_042128	4.49e-09
Psal-041	1	524051..524290	PP_00530;hypothetical protein;phage;-;PHAGE_Pectob_CBB_NC_041878	1.38e-09
Psal-041	1	533232..533834	PP_00543;hypothetical protein;phage;-;PHAGE_Clostr_CDKM15_NC_048643	1.97e-11
Psal-041	1	512748..512945	PP_00515;ArdA;phage;-;PHAGE_Rhodoc_CosmicSans_NC_028677	4.8e-12
Psal-041	1	521431..522711	PP_00528;plasmid partition protein SopA;phage;-;PHAGE_Yeßin_PY54_NC_005069	8.09e-51
Psal-041	1	524283..524636	PP_00531;antitoxin HicB;phage;-;PHAGE_Paenib_Vegas_NC_028767	2.43e-20
Psal-041	1	529362..529946	PP_00538;putative resolvase;phage;-;PHAGE_Ralsto_Rs551_NC_047765	1.96e-36
Psal-041	1	503470..504198	PP_00506;transposase IS26;phage;-;PHAGE_Escher_RCS47_NC_042128	1.3e-54
Psal-041	1	505005..505733	PP_00509;transposase IS26;phage;-;PHAGE_Escher_RCS47_NC_042128	3.97e-53
Psal-041	1	509769..510404	PP_00511;transposase IS26;phage;-;PHAGE_Escher_RCS47_NC_042128	2.93e-42
Psal-041	1	513305..514033	PP_00516;transposase IS26;phage;-;PHAGE_Escher_RCS47_NC_042128	3.85e-52
Psal-041	1	514063..514737	PP_00517;transposase IS629;phage;-;PROPHAGE_Escher_CFT073	9.21e-07
Psal-041	1	516719..517711	PP_00521;transposase IS629;phage;-;PROPHAGE_Escher_CFT073	6.33e-22
Psal-041	1	517708..518442	PP_00522;transposase IS26;phage;-;PHAGE_Escher_RCS47_NC_042128	4.61e-52
Psal-041	1	519584..519904	PP_00526;IS30 family transposase;phage;-;PROPHAGE_Neisse_MC58	2.15e-25
Psal-041	1	519996..520724	PP_00527;transposase IS26;phage;-;PHAGE_Escher_RCS47_NC_042128	2.51e-52
Psal-041	1	524939..525667	PP_00532;transposase IS26;phage;-;PHAGE_Escher_RCS47_NC_042128	3.97e-53
Psal-041	1	525738..526109	PP_00533;transposase IS26;phage;-;PHAGE_Escher_RCS47_NC_042128	1.61e-12
Psal-041	1	526634..527284	PP_00535;transposase IS26;phage;-;PHAGE_Escher_RCS47_NC_042128	3.02e-46
Psal-041	1	527778..528506	PP_00536;transposase IS26;phage;-;PHAGE_Escher_RCS47_NC_042128	5.72e-53
Psal-041	1	530103..530831	PP_00539;transposase IS26;phage;-;PHAGE_ Escher_RCS47_NC_042128	3.97e-53
Psal-041	1	530895..531272	PP_00540;transposase IS26;phage;-;PHAGE_Escher_RCS47_NC_042128	4.49e-09
Psal-051	1	524146..524385	PP_00531;hypothetical protein;phage;-;PHAGE_Pect0b_CBB_NC_041878	1.38e-09
Psal-051	1	533327..533929	PP_00544;hypothetical protein;phage;-;PHAGE_Clostr_CDKM15_NC_048643	1.97e-11
Psal-051	1	512843..513040	PP_00516;ArdA;phage;-;PHAGE_Rhodoc_CosmicSans_NC_028677	4.8e-12
Psal-051	1	521526..522806	PP_00529;plasmid partition protein SopA;phage;-;PHAGE_Yersin_PY54_NC_005069	8.09e-51
Psal-051	1	524378..524731	PP_00532;antitoxin HicB;phage;-;PHAGE_Paenib_Vegas_NC_028767	2.43e-20
Psal-051	1	529457..530041	PP_00539;putative resolvase;phage;-;PHAGE_Ralsto_Rs551_NC_047765	1.96e-36
Psal-051	1	503565..504293	PP_00507;transposase IS26;phage;-;PHAGE_Escher_RCS47_NC_042128	1.3e-54
Psal-051	1	505100..505828	PP_00510;transposase IS26;phage;-;PHAGE_Escher RCS47_NC_042128	3.97e-53
Psal-051	1	509864..510499	PP_00512;transposase IS26;phage;-;PHAGE_Escher_RCS47_NC_042128	2.93e-42
Psal-051	1	513400..514128	PP_00517;transposase IS26;phage;-;PHAGE_Escher_RCS47_NC_ 042128	3.85e-52
Psal-051	1	514158..514832	PP_00518;transposase IS629;phage;-;PROPHAGE_Escher_CFT073	9.21e-07
Psal-051	1	516814..517806	PP_00522;transposase IS629;phage;-;PROPHAGE_Escher_CFT073	6.33e-22
Psal-051	1	517803..518537	PP_00523;transposase IS26;phage;-;PHAGE_Escher_RCS47_NC_042128	4.61e-52
Psal-051	1	519679..519999	PP_00527;lS30 family transposase;phage;-;PROPHAGE_Neisse_MC58	2.15e-25
Psal-051	1	520091..520819	PP_00528;transposase IS26;phage;-;PHAGE_Escher_RCS47_NC_042128	2.51e-52
Psal-051	1	525034..525762	PP_00533;transposase IS26;phage;-;PHAGE_Escher_RCS47_NC_042128	3.97e-53
Psal-051	1	525833..526204	PP_00534;transposase IS26;phage;-;PHAGE_Escher_RCS47_NC_042128	1.61e-12
Psal-051	1	526729..527379	PP_00536;transposase IS26;phage;-;PHAGE_Escher_RCS47_NC_042128	3.02e-46
Psal-051	1	527873..528601	PP_00537;transposase IS26;phage;-;PHAGE_Escher_RCS47_NC_042128	5.72e-53
Psal-051	1	530198..530926	PP_00540;transposase IS26;phage;-;PHAGE_ Escher RCS47_NC_042128	3.97e-53
Psal-051	1	530990..531367	PP_00541;transposase IS26;phage;-;PHAGE_Escher_RCS47_NC_042128	4.49e-09
Psal-068	1	503603..503941	PP_00509;hypothetical protein;phage;-;PHAGE_Burkho_vB_BmuP_KL4_NC_047958	2.25e-32
Psal-068	1	504512..504982	PP_00512;gene 27 protein;phage;-;PHAGE_Shigel_Sf6_NC_005344	3.79e-43
Psal-068	1	513288..514568	PP_00525;plasmid partition protein SopA;phage;-;PHAGE_Yersin_PY54_NC_005069	8.09e-51
Psal-068	1	505629..506357	PP_00514;transposase IS26;phage;-;PHAGE_ Escher_ RCS47_ NC_ 042128	3.85e-52
Psal-068	1	506387..506608	P P_ 00515;putative transposase;phage;-;PROPHAGE_ Escher_CFT073	1.19e-07
Psal-068	1	508302..509294	PP_00519;transposase IS629;phage;-;PROPHAGE_Escher_CFT073	6.33e-22
Psal-068	1	509291..510025	PP_00520;transposase IS26;phage;-;PHAGE_Escher_RCS47_NC_042128	4.61e-52
Psal-068	1	511490..511810	PP_00523;lS30 family transposase;phage;-;PROPHAGE_Neisse_MC58	2.15e-25
Psal-068	1	511902..512630	PP_00524;transposase IS26;phage;-;PHAGE_Escher_RCS47_NC_042128	5.19e-53
Psal-068	1	516240..516968	PP_00528;transposase IS26;phage;-;PHAGE_Escher_RCS47_NC_042128	4.19e-53
Psal-068	1	517381..518355	PP_00530;lS30 family transposase;phage;-;PROPHAGE_Neisse_MC58	1.94e-64
Psal-068	1	518420..518617	PP_00531;transposase IS26;phage;-;PHAGE_Escher_RCS47_NC_042128	6.95e-12
Psal-068	1	518894..519322	PP_00532;transposase IS26;phage;-;PHAGE_Escher_RCS47_NC_042128	3.78e-23
Psal-068	1	519471..519701	PP_00533;transposase IS26;phage;-;PHAGE_Escher_RCS47_NC_042128	1.65e-16
Psal-068	1	522245..522403	PP_00535;ISxac2 transposase;phage;-;PROPHAGE_Xantho_306	1.15e-12
Psal-068	2	2527281..2529467	PP_02585;putative RecD/TraA family helicase;phage;-;PHAGE_Brevib_Sundance_NC_028749	1.39e-84
Psal-068	2	2521396..2522505	PP_02578;putative cobyrinic acid ac_diamide synthase;phage;-;PHAGE_Brevib_Sundance_NC_028749	5.28e-20
Psal-068	2	2514084..2514812	PP_02570;transposase IS26;phage;-;PHAGE_Escher_RCS47_NC_042128	3.57e-52
Psal-068	2	2515910..2516503	PP_02572;ISSod1, transposase OrfB;phage;-;PROPHAGE_Shewan_MR_1	4.68e-63
Psal-068	2	2518338..2519066	PP_02574;transposase IS26;phage;-;PHAGE_Escher_RCS47_NC_042128	1.94e-51
Psal-068	2	2519179..2519472	PP_02575;lSxac3 transposase;phage;-;PROPHAGE_Xantho_33913	8.92e-16
Psal-068	2	2519589..2520332	PP_02576;transposase insF;phage;-;PROPHAGE_Escher_CFT073	2.34e-78
Psal-068	2	2520360..2521040	PP_02577;transposase IS26;phage;-;PHAGE_Escher_RCS47_NC_042128	8.87e-51
Psal-068	2	2523838..2524566	PP_02581;transposase IS26;phage;-;PHAGE_ Escher_RCS47_NC_ 042128	6.43e-52
Psal-068	2	2525876..2526604	PP_02584;transposase IS26;phage;-;PHAGE_Escher_RC547_NC_042128	4.35e-53
Psal-068	2	2529529..2530272	PP_02586;transposase insF;phage;-;PROPHAGE_Escher_CFT073	2.34e-78
Psal-068	2	2530389..2530682	PP_02587;ISxac3 transposase;phage;-;PROPHAGE_Xantho_33913	8.92e-16
Psal-068	2	2530968..2531492	PP_02588;IS30 family transposase;phage;-;PROPHAGE_Neisse_MC58	5.03e-11
Psal-068	2	2531795..2532511	PP_02589;transposase IS26;phage;-;PHAGE_Escher_RCS47_NC_042128	3.11e-52
Psal-069	1	499424..500236	PP_00501;putative nuclease;phage;-;PHAGE_Entero_vB_KleM_ RaK2_NC_019526	6.89e-10
Psal-069	1	508159..508743	PP_00513;putative resolvase;phage;-;PHAGE_Ralsto_Rs551_NC_047765	1.96e-36
Psal-069	1	511947..512144	PP_00517;ArdA;phage;-;PHAGE_Rhodoc_CosmicSans_NC_028677	4.8e-12
Psal-069	1	496321..497049	PP_00497;transposase IS26;phage;-;PHAGE_Escher_RCS47_NC_042128	5.97e-53
Psal-069	1	497753..498460	PP_00499;transposase IS26;phage;-;PHAGE_Escher_RCS47_NC_042128	1.89e-53
Psal-069	1	498504..499232	PP_00500;transposase IS26;phage;-;PHAGE_ Escher RCS47_NC_042128	4.57e-52
Psal-069	1	500540..500935	PP_00502;transposase IS26;phage;-;PHAGE_Escher_RCS47_NC_042128	1.01e-12
Psal-069	1	501023..501268	PP_00503;transposase IS26;phage;-;PHAGE_Escher_RCS47_NC_042128	9.09e-18
Psal-069	1	502973..503701	PP_00506;transposase IS26;phage;-;PHAGE_Escher_RCS47_NC_042128	1.3e-54
Psal-069	1	504520..505482	PP_00509;lS30 family transposase;phage;-;PROPHAGE_Neisse_MC58	4.22e-53
Psal-069	1	505451..506179	PP_00510;transposase IS26;phage;-;PHAGE_ Escher_RCS47_NC_042128	9.26e-53
Psal-069	1	506786..507514	PP_00511;transposase IS26;phage;-;PHAGE_Escher_RCS47_NC_042128	9.26e-53
Psal-069	1	507607..508002	PP_00512;transposase IS26;phage;-;PHAGE_Escher_RCS47_NC_042128	4.19e-13
Psal-069	1	509713..510441	PP_00515;transposase IS26;phage;-;PHAGE_Escher_RCS47_NC_042128	3.97e-53
Psal-069	1	513436..514140	PP_00519;transposase IS26;phage;-;PHAGE_Escher_RCS47_NC_042128	2.62e-51
Psal-069	2	2489792..2491405	PP_02540;ATP_dependent RNA helicase;phage;-;PHAGE_Pseudo_H103_NC_028819	3.18e-70
Psal-069	2	2499817..2500686	PP_02552;UTP_glucose_1_phosphate uridylyltransferase;phage;-;PHAGE_Bacill_SP_15_NC_031245	2.44e-86
Psal-069	2	2500683..2502032	PP_02553;UDP_glucose dehydrogenase;phage;-;PHAGE_Bacill_SP_15_NC_031245	1.29e-90
Psal-069	2	2474845..2475573	PP_02519;transposase IS26;phage;-;PHAGE_Escher_RCS47_NC_042128	5.19e-53
Psal-069	2	2483236..2483964	PP_02529;transposase IS26;phage;-;PHAGE_Escher_RCS47_NC_042128	4.01e-53
Psal-069	2	2483994..2484413	PP_02530;lS30 family transposase;phage;-;PROPHAGE_Neisse_MC58	7.44e-07
Psal-069	2	2484449..2485030	PP_02531;transposase IS26;phage;-;PHAGE_Escher_RCS47_NC_042128	4.77e-41
Psal-069	2	2486534..2487115	PP_02534;transposase IS26;phage;-;PHAGE_Escher_RCS47_NC_042128	4.77e-41
Psal-069	2	2487151..2487570	PP_02535;lS30 family transposase;phage;-;PROPHAGE_Neisse_MC58	7.44e-07
Psal-069	2	2487600..2488328	PP_02536;transposase IS26;phage;-;PHAGE_Escher_RCS47_NC_042128	4.01e-53
Psal-069	2	2492157..2492885	PP_02541;transposase IS26;phage;-;PHAGE_Escher_RCS47_NC_042128	4.06e-53
Psal-069	2	2496371..2497039	PP_02545;transposase IS26;phage;-;PHAGE_Escher_RCS47_NC_042128	6.92e-50
Psal-069	2	2498605..2499333	PP_02550;transposase IS26;phage;-;PHAGE_Escher_RCS47_NC_042128	5.19e-53
Psal-069	2	2499363..2499719	PP_02551;transposase IS26;phage;-;PHAGE_Escher_RCS47_NC_042128	4.63e-29
Psal-069	2	2504600..2505151	PP_02556;transposase, putative;phage;-;PROPHAGE_Brucel_1330	5.27e-30
Psal-069	2	2505115..2505327	PP_02557;transposase IS26;phage;-;PHAGE_Escher_RCS47_NC_042128	9.36e-10
Psal-069	2	2507847..2508575	PP_02559;transposase IS26;phage;-;PHAGE_Escher_RCS47_NC_042128	5.19e-53
Psal-069	3	2552519..2554705	PP_02609;putative RecD/TraA family helicase;phage;-;PHAGE_Brevib_Sundance_NC_028749	1.39e-84
Psal-069	3	2546634..2547743	PP_02602;putative cobyrinic acid ac_diamide synthase;phage;-;PHAGE_Brevib_Sundance_NC_028749	5.28e-20
Psal-069	3	2539322..2540050	PP_02594;transposase IS26;phage;-;PHAGE_Escher_RCS47_NC_042128	3.57e-52
Psal-069	3	2541148..2541741	PP_02596;lSSod1, transposase OrfB;phage;-;PROPHAGE_Shewan_MR_1	4.68e-63
Psal-069	3	2543576..2544304	PP_02598;transposase IS26;phage;-;PHAGE_Escher_RCS47_NC_042128	1.94e-51
Psal-069	3	2544417..2544710	PP_02599;ISxac3 transposase;phage;-;PROPHAGE_Xantho_33913	8.92e-16
Psal-069	3	2544827..2545570	PP_02600;transposase insF;phage;-;PROPHAGE_Escher_CFT073	2.34e-78
Psal-069	3	2545598..2546278	PP_02601;transposase IS26;phage;-;PHAGE_Escher_RCS47_NC_042128	8.87e-51
Psal-069	3	2549076..2549804	PP_02605;transposase IS26;phage;-;PHAGE_Esoher_RCS47_NC_042128	6.43e-52
Psal-069	3	2551114..2551842	PP_02608;transposase IS26;phage;-;PHAGE_ Escher_RCS47_NC_042128	4.35e-55
Psal-069	3	2554767..2555510	PP_02610;transposase insF;phage;-;PROPHAGE_Escher_CFT073	2.34e-78
Psal-069	3	2555627..2555920	PP_02611;lSxac3 transposase;phage;-;PROPHAGE_Xantho_33913	8.92e-16
Psal-069	3	2556206..2556730	PP_02612;IS30 family transposase;phage;-;PROPHAGE_Neisse_MC58	5.03e-11
Psal-069	3	2557033..2557749	PP_02613;transposase IS26;phage;-;PHAGE_Escher_RCS47_NC_042128	3.11e-52
Psal-070	1	501971..502747	PP_00504;1,6_anhydro_N_acetylmuramyl_L_alanine amidase;phage;-;PHAGE_Sphing_Lacusarx_NC_041927	1.55e-06
Psal-070	1	510373..510957	PP_00514;putative resolvase;phage;-;PHAGE_Raısto_Rs551_NC_047765	1.96e-36
Psal-070	1	514161..514358	PP_00518;ArdA;phage;-;PHAGE_Rhodoc_CosmicSans_NC_028677	4.8e-12
Psal-070	1	497444..498172	PP_00500;transposase IS26;phage;-;PHAGE_Escher_ RCS47_NC_042128	5.97e-53
Psal-070	1	500882..501610	PP_00503;transposase IS26;phage;-;PHAGE_Escher_RCS47_NC_042128	1.3e-54
Psal-070	1	504110..504838	PP_00506;transposase IS26;phage;-;PHAGE_ Escher_RCS47_NC_042128	1.88e-55
Psal-070	1	505187..505915	PP_00507;transposase IS26;phage;-;PHAGE_Escher_RCS47_NC_042128	1.3e-54
Psal-070	1	506734..507696	PP_00510;lS30 family transposase;phage;-;PROPHAGE_Neisse_MC58	4.22e-53
Psal-070	1	507665..508393	PP_00511;transposase IS26;phage;-;PHAGE_Esther_RCS47_NC_042128	9.26e-53
Psal-070	1	509000..509728	PP_00512;transposase IS26;phage;-;PHAGE_Escher_RCS47_NC_042128	9.26e-53
Psal-070	1	509821..510216	PP_00513;transposase IS26;phage;-;PHAGE_Escher_RCS47_NC_042128	4.19e-13
Psal-070	1	511927..512655	PP_00516;transposase IS26;phage;-;PHAGE_Esther_RCS47_NC_042128	3.97e-53
Psal-070	1	515650..516354	PP_00520;transposase IS26;phage;-;PHAGE_Escher_RCS47_NC_042128	2.62e-51
Psal-070	1	521668..522396	PP_00525;transposase IS26;phage;-;PHAGE_Escher_RCS47_NC_042128	3.85e-52
Psal-070	2	753138..755324	PP_00770;putative RecD/TraA family helicase;phage;-;PHAGE_Brevib_Sundance_NC_028749	1.39e-84
Psal-070	2	760100..761209	PP_00777;putative cobyrinic acid ac_diamide synthase;phage;-;PHAGE_Brevib_Sundance_NC_028749	5.28e-20
Psal-070	2	750094..750810	PP_00766;transposase IS26;phage;-;PHAGE_Escher_RCS47_NC_042128	3.11e-52
Psal-070	2	751113..751637	PP_00767;lS30 family transposase;phage;-;PROPHAGE_Neisse_MC58	5.03e-11
Psal-070	2	751923..752216	PP_00768;lSxac3 transposase;phage;-;PROPHAGE_Xantho_33913	8.92e-16
Psal-070	2	752333..753076	PP_00769;transposase insF;phage;-;PROPHAGE_Escher_CFT073	2.34e-78
Psal-070	2	756001..756729	PP_00771;transposase IS26;phage;-;PHAGE_Escher_RCS47_NC_042128	4.35e-55
Psal-070	2	758039..758767	PP_00774;transposase IS26;phage;-;PHAGE_Escher_RCS47_NC_042128	6.43e-52
Psal-070	2	761565..762245	PP_00778;transposase IS26;phage;-;PHAGE_Escher_RCS47_NC_042128	8.87e-51
Psal-070	2	762273..763016	PP_ 00779;transposase insF;phage;-;PROPHAGE_ Escher_ CFT073	2.34e-78
Psal-070	2	763133..763426	PP_00780;lSxac3 transposase;phage;-;PROPHAGE_Xantho_33913	8.92e-16
Psal-070	2	763539..764267	PP_00781;transposase IS26;phage;-;PHAGE_Escher_RCS47_NC_042128	1.94e-49
Psal-070	2	766102..766695	PP_00783;ISSod1, transposase OrfB;phage;-;PROPHAGE_Shewan_MR_1	4.68e-63
Psal-070	2	767793..768521	PP_00785;transposase IS26;phage;-;PHAGE_Escher_RCS47_NC_042128	3.57e-52
Psal-070	3	816074..817687	PP_00838;ATP_dependent RNA helicase;phage;-;PHAGE_Pseudo_H103_NC_028819	3.18e-70
Psal-070	3	793727..794596	PP_00813;UTP_glucose_1_phosphate uridylyltransferase;phage;-;PHAGE_Bacill_SP_15_NC_031245	2.44e-86
Psal-070	3	794593..795942	PP_00814;UDP_glucose dehydrogenase;phage;-;PHAGE_Bacill_SP_15_NC_031245	1.29e-90
Psal-070	3	805870..806895	PP_00826;zinc_containing alcohol dehydrogenase superfamily protein;phage;-;PHAGE_Synech_S_SM2_NC_015279	6.34e-15
Psal-070	3	790179..790907	PP_00807;transposase IS26;phage;-;PHAGE_ Escher RCS47_NC_042128	4.01e-53
Psal-070	3	790982..791377	PP_00808;transposase IS26;phage;-;PHAGE_Escher RCS47_NC_042128	2.5e-11
Psal-070	3	792515..793243	PP_00811;transposase IS26;phage;-;PHAGE_ Escher_RCS47_NC_042128	5.19e-53
Psal-070	3	793273..793629	PP_00812;transposase IS26;phage;-;PHAGE_ Escher_RCS47_NC_042128	4.63e-29
Psal-070	3	798510..799061	PP_00817;transposase, putative;phage;-;PROPHAGE_Brucel_1330	5.27e-30
Psal-070	3	799025..799237	PP_00818;transposase IS26;phage;-;PHAGE_Escher_RCS47_NC_042128	9.36e-10
Psal-070	3	801757..802485	PP_00820;transposase IS26;phage;-;PHAGE_Escher_RCS47_NC_042128	4.92e-53
Psal-070	3	806987..807715	PP_00827;transposase IS26;phage;-;PHAGE_Escher_RCS47_NC_042128	5.19e-53
Psal-070	3	808146..808874	PP_00828;transposase IS26;phage;-;PHAGE_Escher_RCS47_NC_042128	5.19e-53
Psal-070	3	810440..811108	PP_00833;transposase IS26;phage;-;PHAGE_Escher_RCS47_NC_042128	6.92e-50
Psal-070	3	814594..815322	PP_00837;transposase IS26;phage;-;PHAGE_Escher_RCS47_NC_042128	4.06e-53
Psal-070	3	819152..819880	PP_00842;transposase IS26;phage;-;PHAGE_Escher_RCS47_NC_042128	4.01e-53
Psal-070	3	819910..820329	PP_00843;lS30 family transposase;phage;-;PROPHAGE_Neisse_MC58	7.44e-07
Psal-070	3	820365..820946	PP_00844;transposase IS26;phage;-;PHAGE_Escher_RCS47_NC_042128	4.77e-41
Psal-070	3	829971..830699	PP_00855;transposase IS26;phage;-;PHAGE_Escher_RCS47_NC_042128	5.19e-53
Psal-071	1	524123..524362	PP_00529;hypothetical protein;phage;-;PHAGE_Pectob_CBB_NC_041878	1.38e-09
Psal-071	1	533304..533906	PP_00542;hypothetical protein;phage;-;PHAGE_Clostr_CDKM15_NC_048643	1.97e-11
Psal-071	1	512820..513017	PP_00514;ArdA;phage;-;PHAGE_Rhodoc_CosmicSans_NC_028677	4.8e-12
Psal-071	1	521503..522783	PP_00527;plasmid partition protein SopA;phage;-;PHAGE_Yersin_PY54_NC_005069	8.09e-51
Psal-071	1	524355..524708	PP_00530;antitoxin HicB;phage;-;PHAGE_Paenib_Vegas_NC_028767	2.43e-20
Psal-071	1	529434..530018	PP_00537;putative resolvase;phage;-;PHAGE_Ralsto_Rs551_NC_047765	1.96e-36
Psal-071	1	503542..504270	PP_00505;transposase IS26;phage;-;PHAGE_Escher_RCS47_NC_042128	1.3e-54
Psal-071	1	505077..505805	PP_00508;transposase IS26;phage;-;PHAGE_Escher_RCS47_NC_042128	3.97e-53
Psal-071	1	509841..510476	PP_00510;transposase IS26;phage;-;PHAGE_Escher RCS47_NC_042128	2.93e-42
Psal-071	1	513377..514105	PP_00515;transposase IS26;phage;-;PHAGE_Escher_RCS47_NC_042128	3.85e-52
Psal-071	1	514135..514809	PP_00516;transposase IS629;phage;-;PROPHAGE_Escher_CFT073	9.21e-07
Psal-071	1	516791..517783	PP_00520;transposase IS629;phage;-;PROPHAGE_Escher_CFT073	6.33e-22
Psal-071	1	517780..518514	PP_00521;transposase IS26;phage;-;PHAGE_Escher_RCS47_NC_042128	4.61e-52
Psal-071	1	519656..519976	PP_00525;IS30 family transposase;phage;-;PROPHAGE_Neisse_MC58	2.15e-25
Psal-071	1	520068..520796	PP_00526;transposase IS26;phage;-;PHAGE_ Escher_ RCS47_NC_ 042128	2.15e-52
Psal-071	1	525011..525739	PP_00531;transposase IS26;phage;-;PHAGE_Escher_RCS47_NC_042128	3.97e-53
Psal-071	1	525810..526181	PP_00532;transposase IS26;phage;-;PHAGE_Escher_RCS47_NC_042128	1.61e-12
Psal-071	1	526706..527356	PP_00534;transposase IS26;phage;-;PHAGE_Escher_RCS47_NC_042128	3.02e-46
Psal-071	1	527850..528578	PP_00535;transposase IS26;phage;-;PHAGE_Escher_RCS47_NC_042128	5.72e-53
Psal-071	1	530175..530903	PP_00538;transposase IS26;phage;-;PHAGE_ Escher_RCS47_NC_042128	3.97e-53
Psal-071	1	530967..531344	PP_00539;transposase IS26;phage;-;PHAGE_Escher_RCS47_NC_042128	4.49e-09
Psal-072	1	524123..524362	PP_00530;hypothetical protein;phage;-;PHAGE_Pectob_CBB_NC_041878	1.38e-09
Psal-072	1	533304..533906	PP_00543;hypothetical protein;phage;-;PHAGE_Clostr_CDKM15_NC_048643	1.97e-11
Psal-072	1	512820..513017	PP_00515;ArdA;phage;-;PHAGE_Rhodoc_CosmicSans_NC_028677	4.8e-12
Psal-072	1	521503..522783	PP_00528;plasmid partition protein SopA;phage;-;PHAGE_Yersin_PY54_NC_005069	8.09e-51
Psal-072	1	524355..524708	PP_00531;antitoxin HicB;phage;-;PHAGE_Paenib_Vegas_NC_028767	2.43e-20
Psal-072	1	529434..530018	PP_00538;putative resolvase;phage;-;PHAGE_Rasto_Rs551_NC_047765	1.96e-36
Psal-072	1	503542..504270	PP_00506;transposase IS26;phage;-;PHAGE_Escher_RCS47_NC_042128	1.3e-54
Psal-072	1	505077..505805	PP_00509;transposase IS26;phage;-;PHAGE_Escher_RCS47_NC_042128	3.97e-53
Psal-072	1	509841..510476	PP_00511;transposase IS26;phage;-;PHAGE_ Escher_RCS47_NC_042128	2.93e-42
Psal-072	1	513377..514105	PP_00516;transposase IS26;phage;-;PHAGE_Escher_RCS47_NC_042128	3.85e-52
Psal-072	1	514135..514809	PP_00517;transposase IS629;phage;-;PROPHAGE_Escher_CFT073	9.21e-07
Psal-072	1	516791..517783	PP_00521;transposase IS629;phage;-;PROPHAGE_Escher_CFT073	6.33e-22
Psal-072	1	517780..518514	PP_00522;transposase IS26;phage;-;PHAGE_Escher_RCS47_NC_042128	4.61e-52
Psal-072	1	519656..519976	PP_00526;lS30 family transposase;phage;-;PROPHAGE_Neisse_MC58	2.15e-25
Psal-072	1	520068..520796	PP_00527;transposase IS26;phage;-;PHAGE_Escher_RCS47_NC_ 042128	2.51e-52
Psal-072	1	525011..525739	PP_00532;transposase IS26;phage;-;PHAGE_Escher_RCS47_NC_042128	3.97e-53
Psal-072	1	525810..526181	PP_00533;transposase IS26;phage;-;PHAGE_Escher_RCS47_NC_042128	1.61e-12
Psal-072	1	526706..527356	PP_00535;transposase IS26;phage;-;PHAGE_Escher_RCS47_NC_042128	3.02e-46
Psal-072	1	527850..528578	PP_00536;transposase IS26;phage;-;PHAGE_Escher_RCS47_NC_042128	5.72e-53
Psal-072	1	530175..530903	PP_00539;transposase IS26;phage;-;PHAGE_Escher_RCS47_NC_042128	3.97e-53
Psal-072	1	530967..531344	PP_00540;transposase IS26;phage;-;PHAGE_Escher_RCS47_NC_042128	4.49e-09
Psal-073	1	2100184..2101179	PP_02049;hypothetical protein;phage;-;PHAGE_Acidia_virus_NC_007409	7.39e-08
Psal-073	1	2077641..2078606	PP_02021;IS4 transposase;phage;-;PROPHAGE_Escher_MG1655	8.35e-15
Psal-073	1	2081374..2081913	PP_02025;lS30 family transposase;phage;-;PROPHAGE_Neisse_MC58	2.3e-45
Psal-073	1	2082039..2082332	PP_02026;lSxac3 transposase;phage;-;PROPHAGE_Xantho_33913	2.25e-15
Psal-073	1	2082449..2082868	PP_02027;transposase insF;phage;-;PROPHAGE_Escher_CFT073	7.61e-39
Psal-073	1	2083822..2084178	PP_02029;transposase insF;phage;-;PROPHAGE_Escher_CFT073	6.01e-29
Psal-073	1	2084187..2084582	PP_02030;putative transposase;phage;-;PHAGE_Staphy_StauSB984_NC_023499	1.24e-06
Psal-073	1	2084643..2085083	PP_02031;transposase;phage;-;PHAGE_Mannhe_vB_MhS_1152AP2_NC_028956	1.66e-66
Psal-073	1	2085390..2085806	PP_02032;ISSod13, transposase;phage;-;PROPHAGE_Shewan_MR_1	3.57e-51
Psal-073	1	2095168..2095896	PP_02042;transposase IS26;phage;-;PHAGE_Escher_RCS47_NC_042128	1.13e-54
Psal-073	1	2097116..2098090	PP_02045;lS30 family transposase;phage;-;PROPHAGE_Neisse_MC58	1.94e-64
Psal-073	1	2102959..2103233	PP_02051;transposase ISI;phage;-;PHAGE_Esther_RCS47_NC_042128	2.32e-17
Psal-073	1	2103505..2104233	PP_02052;transposase IS26;phage;-;PHAGE_Escher_RCS47_NC_042128	1.13e-54
Psal-103	1	524075..524314	PP_00530;hypothetical protein;phage;-;PHAGE_Pectob_CBB_NC_041878	1.38e-09
Psal-103	1	533256..533858	PP_00543;hypothetical protein;phage;-;PHAGE_Clostr_CDKM15_NC_048643	1.97e-11
Psal-103	1	512772..512969	PP_00515;ArdA;phage;-;PHAGE_Rhodoc_CosmicSans_NC_028677	4.8e-12
Psal-103	1	521455..522735	PP_00528;plasmid partition protein SopA;phage;-;PHAGE_Yersin_PY54_NC_005069	8.09e-51
Psal-103	1	524307..524660	PP_00531;antitoxin HicB;phage;-;PHAGE_Paenib_Vegas_NC_028767	2.43e-20
Psal-103	1	529386..529970	PP_00538;putative resolvase;phage;-;PHAGE_Ralsto_Rs551_NC_047765	1.96e-36
Psal-103	1	503494..504222	PP_00506;transposase IS26;phage;-;PHAGE_Escher_RCS47_NC_042128	1.3e-54
Psal-103	1	505029..505757	PP_00509;transposase IS26;phage;-;PHAGE_Escher_RCS47_NC_042128	3.97e-53
Psal-103	1	509793..510428	PP_00511;transposase IS26;phage;-;PHAGE_Escher_RCS47_NC_042128	2.93e-42
Psal-103	1	513329..514057	PP_00516;transposase IS26;phage;-;PHAGE_Escher_RCS47_NC_042128	3.85e-52
Psal-103	1	514087..514761	PP_00517;transposase IS629;phage;-;PROPHAGE_Escher_CFT073	9.21e-07
Psal-103	1	516743..517735	PP_00521;transposase IS629;phage;-;PROPHAGE_Escher_CFT073	6.33e-22
Psal-103	1	517732..518466	PP_00522;transposase IS26;phage;-;PHAGE_Escher_RCS47_NC_042128	4.61e-52
Psal-103	1	519608..519928	PP_00526;lS30 family transposase;phage;-;PROPHAGE_Neisse_MC58	2.15e-25
Psal-103	1	520020..520748	PP_00527;transposase IS26;phage;-;PHAGE_Escher_RCS47_NC_042128	2.51e-52
Psal-103	1	524963..525691	PP_00532;transposase IS26;phage;-;PHAGE_Escher_RCS47_NC_042128	3.97e-53
Psal-103	1	525762..526133	PP_00533;transposase IS26;phage;-;PHAGE_Escher_RCS47_NC_042128	1.61e-12
Psal-103	1	526658..527308	PP_00535;transposase IS26;phage;-;PHAGE_Escher_RCS47_NC_042128	3.02e-46
Psal-103	1	527802..528530	PP_00536;transposase IS26;phage;-;PHAGE_Escher_RCS47_NC_042128	5.72e-53
Psal-103	1	530127..530855	PP_00539;transposase IS26;phage;-;PHAGE_Escher_RCS47_NC_042128	3.97e-53
Psal-103	1	530919..531296	PP_00540;transposase IS26;phage;-;PHAGE_Escher_RCS47_NC_042128	4.49e-09
Psal-104a	1	499316..500128	PP_00503;putative nuclease;phage;-;PHAGE_Entero_vB_KleM_RaK2_NC_019526	6.89e-10
Psal-104a	1	504932..505708	PP_00509;1,6_anhydro_N _acetylmuramyl _L_alanine amidase;phage;-;PHAGE_Sphing_Lacusarx_NC_041927	1.55e-06
Psal-104a	1	513334..513918	PP_00519;putative resolvase;phage;-;PHAGE_Ralsto_Rs551_NC_047765	1.96e-36
Psal-104a	1	517122..517319	PP_00523;ArdA;phage;-;PHAGE_Rhodoc_CosmicSans_NC_028677	4.8e-12
Psal-104a	1	496213..496941	PP_00499;transposase IS26;phage;-;PHAGE_Escher_RCS47_NC_042128	5.97e-53
Psal-104a	1	497645..498352	PP_00501;transposase IS26;phage;-;PHAGE_ Escher_RCS47_NC_042128	1.89e-53
Psal-104a	1	498396..499124	PP_00502;transposase IS26;phage;-;PHAGE_Escher_RCS47_NC_042128	4.57e-52
Psal-104a	1	500432..500827	PP_00504;transposase IS26;phage;-;PHAGE_Escher_RCS47_NC_042128	1.01e-12
Psal-104a	1	500915..501160	PP_00505;transposase IS26;phage;-;PHAGE_ Escher_RCS47_NC_042128	9.09e-18
Psal-104a	1	503843..504571	PP_00508;transposase IS26;phage;-;PHAGE_ Escher_RCS47_NC_042128	1.3e-54
Psal-104a	1	507071..507799	PP_00511;transposase IS26;phage;-;PHAGE_Escher_RCS47_NC_042128	1.88e-55
Psal-104a	1	508148..508876	PP_00512;transposase IS26;phage;-;PHAGE_Escher_RCS47_NC_042128	1.3e-54
Psal-104a	1	509695..510657	PP_00515;lS30 family transposase;phage;-;PROPHAGE_Neisse_MC58	4.22e-53
Psal-104a	1	510626..511354	PP_00516;transposase IS26;phage;-;PHAGE_ Escher_RCS47_NC_042128	9.26e-53
Psal-104a	1	511961..512689	PP_00517;transposase IS26;phage;-;PHAGE_ Escher_RCS47_NC_042128	9.26e-53
Psal-104a	1	512782..513177	PP_00518;transposase IS26;phage;-;PHAGE_Escher_RCS47_NC_042128	4.19e-13
Psal-104a	1	514888..515616	PP_00521;transposase IS26;phage;-;PHAGE_Escher_RCS47_NC_042128	3.97e-53
Psal-104a	1	518611..519315	PP_00525;transposase IS26;phage;-;PHAGE_Escher_RCS47_NC_042128	2.62e-51
Psal-104a	2	2555103..2557289	PP_02613;putative RecD/TraA family helicase;phage;-;PHAGE_Brevib_Sundance_NC_028749	1.39e-84
Psal-104a	2	2549218..2550327	PP_02606;putative cobyrinic acid ac_diamide synthase;phage;-;PHAGE_Brevib_Sundance_NC_028749	5.28e-20
Psal-104a	2	2541906..2542634	PP_02598;transposase IS26;phage;-;PHAGE_Escher_RCS47_NC_042128	3.57e-52
Psal-104a	2	2543732..2544325	PP_02600;lSSod1, transposase OrfB;phage;-;PROPHAGE_Shewan_MR_1	4.68e-63
Psal-104a	2	2546160..2546888	PP_02602;transposase IS26;phage;-;PHAGE_Escher_RCS47_NC_042128	1.94e-51
Psal-104a	2	2547001..2547294	PP_02603;lSxac3 transposase;phage;-;PROPHAGE_Xantho_33913	8.92e-16
Psal-104a	2	2547411..2548154	PP_02604;transposase insF;phage;-;PROPHAGE_Escher_CFT073	2.34e-78
Psal-104a	2	2548182..2548862	PP_02605;transposase IS26;phage;-;PHAGE_ Escher_ RCS47_NC_ 042128	8.87e-51
Psal-104a	2	2551660..2552388	PP_02609;transposase IS26;phage;-;PHAGE_Escher_RCS47_NC_042128	6.43e-52
Psal-104a	2	2553698..2554426	PP_02612;transposase IS26;phage;-;PHAGE_Escher_ RCS47_NC_042128	4.35e-55
Psal-104a	2	2557351..2558094	PP_02614;transposase insF;phage;-;PROPHAGE_Escher_CFT073	2.34e-78
Psal-104a	2	2558211..2558504	PP_02615;lSxac3 transposase;phage;-;PROPHAGE_Xantho_33913	8.92e-16
Psal-104a	2	2558790..2559314	PP_02616;lS30 family transposase;phage;-;PROPHAGE_Neisse_MC58	5.03e-11
Psal-104a	2	2559617..2560333	PP_02617;transposase IS26;phage;-;PHAGE_Escher_RCS47_NC_042128	3.11e-52
Psal-107	1	484896..485708	PP_00484;putative nuclease;phage;-;PHAGE_Entero_vB_KIeM_RaK2_NC_019526	6.89e-10
Psal-107	1	493598..494374	PP_00495;1,6_anhydro_N_acetylmuramyl_L_alanine amidase;phage;-;PHAGE_Sphing_Lacusarx_NC_041927	1.55e-06
Psal-107	1	507203..507787	PP_00509;putative resolvase;phage;-;PHAGE_Ralsto_Rs551_NC_047765	1.96e-36
Psal-107	1	484087..484815	PP_00483;transposase IS26;phage;-;PHAGE_Escher_RCS47_NC_042128	3.57e-52
Psal-107	1	486012..486407	PP_00485;transposase IS26;phage;-;PHAGE_ Escher_RCS47_ NC_042128	1.1e-12
Psal-107	1	486495..486740	PP_00486;transposase IS26;phage;-;PHAGE_Escher_RCS47_NC_042128	9.09e-18
Psal-107	1	489621..490067	PP_00489;transposase IS26;phage;-;PHAGE_Escher_RCS47_NC_042128	5.63e-17
Psal-107	1	490255..490983	PP_ 00490;transposase IS26;phage;-;PHAGE_ Escher_RCS47_NC_042128	1.88e-55
Psal-107	1	491013..491690	PP_00491;lS30 family transposase;phage;-;PROPHAGE_Neisse_MC58	6.38e-29
Psal-107	1	492509..493237	PP_00494;transposase IS26;phage;-;PHAGE_Escher_RCS47_NC_042128	1.3e-54
Psal-107	1	495737..496465	PP_00497;transposase IS26;phage;-;PHAGE_Escher_RCS47_NC_042128	1.88e-55
Psal-107	1	496554..496874	PP_00498;lS30 family transposase;phage;-;PROPHAGE_Neisse_MC58	1.8e-25
Psal-107	1	496994..497722	PP_00499;transposase IS26;phage;-;PHAGE_Escher_RCS47_NC_042128	3.97e-53
Psal-107	1	497752..498279	PP_00500;transposase IS26;phage;-;PHAGE_Escher_RCS47_NC_042128	1.54e-38
Psal-107	1	498621..499349	PP_00501;transposase IS26;phage;-;PHAGE_Escher_RCS47_NC_042128	3.97e-53
Psal-107	1	503385..504113	PP_00503;transposase IS26;phage;-;PHAGE_Escher_RCS47_NC_042128	3.97e-53
Psal-107	1	505954..506247	PP_00507;transposase, putative;phage;-;PROPHAGE_Brucel_1330	2.99e-09
Psal-107	1	506318..507046	PP_00508;transposase IS26;phage;-;PHAGE_Escher_RCS47_NC_042128	3.97e-53
Psal-107	1	508956..509684	PP_00511;transposase IS26;phage;-;PHAGE_ Escher_ RCS47_NC_042128	3.97e-53
Psal-107	2	2539480..2539911	PP_02523;hypothetical protein;phage;-;PHAGE_Clostr_CDKM15_NC_048643	8.74e-07
Psal-107	2	2543061..2543300	PP_02529;hypothetical protein;phage;-;PHAGE_Pect0b_CBB_NC_041878	1.38e-09
Psal-107	2	2542715..2543068	PP_02528;antitoxin HicB;phage;-;PHAGE_Paenib_Vegas_NC_028767	2.43e-20
Psal-107	2	2544640..2545920	PP_02531;plasmid partition protein SopA;phage;-;PHAGE_Yersin_PY5.4_NC_005069	8.09e-51
Psal-107	2	2537763..2538491	PP_02522;transposase IS26;phage;-;PHAGE_ Escher_ RCS47_ NC_ 042128	5.19e-53
Psal-107	2	2546627..2547355	PP_02532;transposase IS26;phage;-;PHAGE_Escher_RCS47_NC_042128	5.19e-53
Psal-107	2	2547666..2548400	PP_02533;transposase IS26;phage;-;PHAGE_Escher_RCS47_NC_042128	4.61e-52
Psal-107	2	2548397..2549389	PP_02534;transposase IS629;phage;-;PROPHAGE_Escher_CFT073	6.33e-22
Psal-107	2	2549785..2550513	PP_02535;transposase IS26;phage;-;PHAGE_Escher_RCS47_NC_042128	3.85e-52
Psal-107	2	2550543..2550764	PP_02536;putative transposase;phage;-;PROPHAGE_ Escher_CFT073	1.19e-07
Psal-107	2	2550857..2551393	PP_02537;lS3 transposase B;phage;-;PROPHAGE_Escher_MG1655	1.61e-63
Psal-107	2	2553185..2553913	PP_02542;transposase IS26;phage;-;PHAGE_Escher_RCS47_NC_042128	4.1e-53
Psal-158	1	484920..485732	PP_00484;putative nuclease;phage;-;PHAGE_Entero_vB_KleM_RaK2_NC_019526	6.89e-10
Psal-158	1	493622..494398	PP_00495;1,6_anhydro_N_acetyImuramyl_L_alanine amidase;phage;-;PHAGE_Sphing_Lacusarx_NC_041927	1.55e-06
Psal-158	1	507227..507811	PP_00509;putative resolvase;phage;-;PHAGE_Ralsto_Rs551_NC_047765	1.96e-36
Psal-158	1	484111..484839	PP_00483;transposase IS26;phage;-;PHAGE_Escher_RCS47_NC_042128	3.57e-52
Psal-158	1	486036..486431	PP_00485;transposase IS26;phage;-;PHAGE_Escher_RCS47_NC_042128	1.01e-12
Psal-158	1	486519..486764	PP_00486;transposase IS26;phage;-;PHAGE_Escher_RCS47_NC_042128	9.09e-18
Psal-158	1	489645..490091	PP_00489;transposase IS26;phage;-;PHAGE_Escher_RCS47_NC_042128	5.63e-17
Psal-158	1	490279..491007	PP_00490;transposase IS26;phage;-;PHAGE_Escher_RCS47_NC_042128	1.88e-55
Psal-158	1	491037..491714	PP_00491;lS30 family transposase;phage;-;PROPHAGE_Neisse_MC58	6.38e-29
Psal-158	1	492533..493261	PP_00494;transposase IS26;phage;-;PHAGE_Esther_RCS47_NC_042128	1.3e-54
Psal-158	1	495761..496489	PP_00497;transposase IS26;phage;-;PHAGE_Escher_RCS47_NC_042128	1.88e-55
Psal-158	1	496578..496898	PP_00498;lS30 family transposase;phage;-;PROPHAGE_Neisse_MC58	1.8e-25
Psal-158	1	497018..497746	PP_00499;transposase IS26;phage;-;PHAGE_Escher_RCS47_NC_042128	3.97e-53
Psal-158	1	497776..498303	PP_00500;transposase IS26;phage;-;PHAGE_Escher_RCS47_NC_042128	1.54e-38
Psal-158	1	498645..499373	PP_00501;transposase IS26;phage;-;PHAGE_Escher_RCS47_NC_042128	3.97e-53
Psal-158	1	503409..504137	PP_00503;transposase IS26;phage;-;PHAGE_Escher_RCS47_NC_042128	3.97e-53
Psal-158	1	505978..506271	PP_00507;transposase, putative;phage;-;PROPHAGE_Brucel_1330	2.99e-09
Psal-158	1	506342..507070	PP_00508;transposase IS26;phage;-;PHAGE_Escher_RCS47_NC_042128	3.97e-53
Psal-158	1	508980..509708	PP_00511;transposase IS26;phage;-;PHAGE_Escher_RCS47_NC_042128	3.97e-53
Psal-158	2	2539505..2539936	PP_02522;hypotheticaı protein;phage;-;PHAGE_cıostr_CDKM15_NC_048643	8.74e-07
Psal-158	2	2543086..2543325	PP_02528;hypotheticaı protein;phage;-;PHAGE_Pect0b_CBB_NC_041878	1.38e-09
Psal-158	2	2542740..2543093	PP_02527;antitoxin HicB;phage;-;PHAGE_Paenib_Vegas_NC_028767	2.43e-20
Psal-158	2	2544665..2545945	PP_02530;plasmid partition protein SopA;phage;-;PHAGE_Yersin_PY54_NC_005069	8.09e-51
Psal-158	2	2537788..2538516	PP_02521;transposase IS26;phage;-;PHAGE_Escher_RCS47_NC_042128	5.19e-53
Psal-158	2	2546652..2547380	PP_02531;transposase IS26;phage;-;PHAGE_Escher_RCS47_NC_042128	5.19e-53
Psal-158	2	2547691..2548425	PP_02532;transposase IS26;phage;-;PHAGE_Escher_RCS47_NC_042128	4.61e-52
Psal-158	2	2548422..2549414	PP_02533;transposase IS629;phage;-;PROPHAGE_Escher_ CFT073	6.33e-22
Psal-158	2	2549810..2550538	PP_02534;transposase IS26;phage;-;PHAGE_Escher_RCS47_NC_042128	3.85e-52
Psal-158	2	2550568..2550789	PP_02535;putative transposase;phage;-;PROPHAGE_Escher_CFT073	1.19e-07
Psal-158	2	2550882..2551418	PP_02536;IS3 transposase B;phage;-;PROPHAGE_Escher_MG1655	1.61e-63
Psal-158	2	2553210..2553938	PP_02541;transposase IS26;phage;-;PHAGE_Escher_RCS47_NC_042128	4.19e-53
Psal-159	1	484968..485780	PP_00484;putative nuclease;phage;-;PHAGE_Entero_vB_KleM_RaK2_NC_019526	6.89e-10
Psal-159	1	493670..494446	PP_00495;1,6_anhydro_N _acetylmuramyl_L_alani ne amidase;phage;-;PHAGE_Sphing_ Lacusarx_NC_041927	1.55e-06
Psal-159	1	507275..507859	PP_00509;putative resolvase;phage;-;PHAGE_Ralsto_Rs551_NC_047765	1.96e-36
Psal-159	1	484159..484887	PP_00483;transposase IS26;phage;-;PHAGE_Escher_RCS47_NC_042128	3.57e-52
Psal-159	1	486084..486479	PP_ 00485;transposase IS26;phage;-;PHAGE_Escher_RCS47_NC_042128	1.01e-12
Psal-159	1	486567..486812	PP_00486;transposase IS26;phage;-;PHAGE_Escher_RCS47_NC_042128	9.09e-18
Psal-159	1	489693..490139	PP_00489;transposase IS26;phage;-;PHAGE_Escher_RCS47_NC_042128	5.63e-17
Psal-159	1	490327..491055	PP_00490;transposase IS26;phage;-;PHAGE_ Escher_ RCS47_NC_042128	1.88e-55
Psal-159	1	491085..491762	PP_00491;lS30 family transposase;phage;-;PROPHAGE_Neisse_MC58	6.38e-29
Psal-159	1	492581..493309	PP_00494;transposase IS26;phage;-;PHAGE_Escher_RCS47_NC_042128	1.3e-54
Psal-159	1	495809..496537	PP_00497;transposase IS26;phage;-;PHAGE_Escher_RCS47_NC_042128	1.88e-55
Psal-159	1	496626..496946	PP_00498;lS30 family transposase;phage;-;PROPHAGE_Neisse_MC58	1.8e-25
Psal-159	1	497066..497794	PP_00499;transposase IS26;phage;-;PHAGE_Escher_RCS47_NC_042128	3.97e-53
Psal-159	1	497824..498351	PP_00500;transposase IS26;phage;-;PHAGE_Escher_RCS47_NC_042128	1.54e-38
Psal-159	1	498693..499421	PP_00501;transposase IS26;phage;-;PHAGE_Escher_RCS47_NC_042128	3.97e-53
Psal-159	1	503457..504185	PP_00503;transposase IS26;phage;-;PHAGE_Escher_RCS47_NC_042128	3.97e-53
Psal-159	1	506026..506319	PP_00507;transposase, putative;phage;-;PROPHAGE_BruceI_1330	2.99e-09
Psal-159	1	506390..507118	PP_00508;transposase IS26;phage;-;PHAGE_Escher_RCS47_NC_042128	3.97e-53
Psal-159	1	509028..509756	PP_00511;transposase IS26;phage;-;PHAGE_Escher_RCS47_NC_042128	3.97e-53
Psal-159	2	2539553..2539984	PP_02522;hypothetical protein;phage;-;PHAGE_Clostr_CDKM15_NC_048643	8.74e-07
Psal-159	2	2543134..2443373	PP_02528;hypothetical protein;phage;-;PHAGE_Pect0b_CBB_NC_041878	1.38e-09
Psal-159	2	2542788..2543141	PP_02527;antitoxin HicB;phage;-;PHAGE_Paenib_Vegas_NC_028767	2.43e-20
Psal-159	2	2544713..2545993	PP_02530;plasmid partition protein SopA;phage;-;PHAGE_Yersin_PY54_NC_005069	8.09e-51
Psal-159	2	2537836..2538564	PP_02521;transposase IS26;phage;-;PHAGE_Escher_RCS47_NC_042128	5.19e-53
Psal-159	2	2546700..2547428	PP_02531;transposase IS26;phage;-;PHAGE_Escher_RCS47_NC_042128	5.19e-53
Psal-159	2	2547739..2548473	PP_02532;transposase IS26;phage;-;PHAGE_Escher_RCS47_NC_042128	4.61e-52
Psal-159	2	2548470..2549462	PP_02533;transposase IS629;phage;-;PROPHAGE_Escher_CFT073	6.33e-22
Psal-159	2	2549858..2550586	PP_02534;transposase IS26;phage;-;PHAGE_Escher_RCS47_NC_042128	3.85e-52
Psal-159	2	2550616..2550837	PP_02535;putative transposase;phage;-;PROPHAGE_Escher_CFT073	1.19e-07
Psal-159	2	2550930..2551466	PP_02536;lS3 transposase B;phage;-;PROPHAGE_Escher_MG1655	1.61e-63
Psal-159	2	2553258..2553986	PP_02541;transposase IS26;phage;-;PHAGE_Escher_RCS47_NC_042128	4.19e-53
Psal-160	1	484847..485659	PP_00484;putative nuclease;phage;-;PHAGE_Entero_vB_KleM_RaK2_NC_019526	6.89e-10
Psal-160	1	493549..494325	PP_00495;1,6_anhydro_N_acetyImuramyl_L_alanine amidase;phage;-;PHAGE_Sphing_Lacusarx_NC_041927	1.55e-06
Psal-160	1	50715.4..507738	PP_00509;putative resolvase;phage;-;PHAGE_Ralsto_Rs551_NC_047765	1.96e-36
Psal-160	1	484038..484766	PP_00483;transposase IS26;phage;-;PHAGE_Escher_RCS47_NC_042128	3.57e-52
Psal-160	1	485963..486358	PP_00485;transposase IS26;phage;-;PHAGE_Escher_RCS47_NC_042128	1.01e-12
Psal-160	1	486446..486691	PP_00486;transposase IS26;phage;-;PHAGE_Escher_RCS47_NC_042128	9.09e-18
Psal-160	1	489572..490018	PP_00489;transposase IS26;phage;-;PHAGE_Escher_RCS47_NC_042128	5.63e-17
Psal-160	1	490206..490934	PP_00490;transposase IS26;phage;-;PHAGE_Escher_RCS47_NC_042128	1.88e-55
Psal-160	1	490964..491641	PP_00491;lS30 family transposase;phage;-;PROPHAGE_Neisse_MC58	6.38e-29
Psal-160	1	492460..493188	PP_00494;transposase IS26;phage;-;PHAGE_Escher_ RCS47_NC_042128	1.3e-54
Psal-160	1	495688..496416	PP_00497;transposase IS26;phage;-;PHAGE_Escher_RCS47_NC_042128	1.88e-55
Psal-160	1	496505..496825	PP_00498;lS30 family transposase;phage;-;PROPHAGE_Neisse_MC58	1.8e-25
Psal-160	1	496945..497673	PP_00499;transposase IS26;phage;-;PHAGE_Escher_RCS47_NC_042128	3.97e-53
Psal-160	1	497703..498230	PP_00500;transposase IS26;phage;-;PHAGE_Escher_RCS47_NC_042128	1.54e-38
Psal-160	1	498572..499300	PP_00501;transposase IS26;phage;-;PHAGE_Escher_RCS47_NC_042128	3.97e-53
Psal-160	1	503336..504064	PP_00503;transposase IS26;phage;-;PHAGE_Escher_RCS47_NC_042128	3.97e-53
Psal-160	1	505905..506198	PP_00507;transposase, putative;phage;-;PROPHAGE_Brucel_1330	2.99e-09
Psal-160	1	506269..506997	PP_00508;transposase IS26;phage;-;PHAGE_ Escher_ RCS47_NC_042128	3.97e-53
Psal-160	1	508907..509635	PP_00511;transposase IS26;phage;-;PHAGE_Escher_RCS47_NC_042128	3.97e-53
Psal-160	2	2549138..2549569	PP_02532;hypothetical protein;phage;-;PHAGE_Clostr_CDKM15_NC_048643	8.74e-07
Psal-160	2	2552719..2552958	PP_02538;hypothetical protein;phage;-;PHAGE_Pectob_CBB_NC_041878	1.38e-09
Psal-160	2	2552373..2552726	PP_02537;antitoxin HicB;phage;-;PHAGE_Paenib_Vegas_NC_028767	2.03e-20
Psal-160	2	2554298..2555578	PP_02540;plasmid partition protein SopA;phage;-;PHAGE_Yersin_PY54_NC_005069	8.09e-51
Psal-160	2	2547421..2548149	PP_02531;transposase IS26;phage;-;PHAGE_Escher_RCS47_NC_042128	5.19e-53
Psal-160	2	2556285..2557013	PP_02541;transposase IS26;phage;-;PHAGE_Escher_RCS47_NC_042128	5.19e-53
Psal-160	2	2557324..2558058	PP_02542;transposase IS26;phage;-;PHAGE_Escher_RCS47_NC_042128	4.61e-52
Psal-160	2	2558055..2559047	PP_02543;transposase IS629;phage;-;PROPHAGE_Escher_CFT073	6.33e-22
Psal-160	2	2559443..2560171	PP_02544;transposase IS26;phage;-;PHAGE_Escher_RCS47_NC_042128	3.85e-52
Psal-160	2	2560201..2560422	PP_ 02545;putative transposase;phage;-;PROPHAGE_ Escher_CFT073	1.19e-07
Psal-160	2	2560515..2561051	PP_02546;lS3 transposase B;phage;-;PROPHAGE_Escher_MG1655	1.61e-63
Psal-160	2	2562843..2563571	PP_02551;transposase IS26;phage;-;PHAGE_Escher_RCS47_NC_042128	4.19e-53
Psal-161	1	484896..485708	PP_00484;putative nuclease;phage;-;PHAGE_Entero_vB_KleM_RaK2_NC_019526	6.89e-10
Psal-161	1	493598..494374	PP_00495;1,6_anhydro_N_acetylmuramyl_L_alanine amidase;phage;-;PHAGE_Sphing_Lacusarx_NC_041927	1.55e-06
Psal-161	1	507203..507787	PP_00509;putative resolvase;phage;-;PHAGE_Ralsto_Rs551_NC_047765	1.96e-36
Psal-161	1	484087..484815	PP_ 00483;transposase IS26;phage;-;PHAGE_ Escher_ RCS47_NC_042128	3.57e-52
Psal-161	1	486012..486407	PP_00485;transposase IS26;phage;-;PHAGE_ Escher_ RCS47_NC_042128	1.01e-12
Psal-161	1	486495..486740	PP_00486;transposase IS26;phage;-;PHAGE_Escher_RCS47_NC_042128	9.09e-18
Psal-161	1	489621..490067	PP_00489;transposase IS26;phage;-;PHAGE_Escher_ RCS47_NC_042128	5.63e-17
Psal-161	1	490255..490983	PP_00490;transposase IS26;phage;-;PHAGE_Escher_RCS47_NC_042128	1.88e-55
Psal-161	1	491013..491690	PP_00491;lS30 family transposase;phage;-;PROPHAGE_Neisse_MC58	6.38e-29
Psal-161	1	492509..493237	PP_00494;transposase IS26;phage;-;PHAGE_Escher_ RCS47_NC_042128	1.3e-54
Psal-161	1	495737..496465	PP_00497;transposase IS26;phage;-;PHAGE_Escher_RCS47_NC_042128	1.88e-55
Psal-161	1	496554..496874	PP_00498;lS30 family transposase;phage;-;PROPHAGE_Neisse_MC58	1.8e-25
Psal-161	1	496994..497722	PP_00499;transposase IS26;phage;-;PHAGE_Escher_RCS47_NC_042128	3.97e-53
Psal-161	1	497752..498279	PP_00500;transposase IS26;phage;-;PHAGE_Escher_RCS47_NC_042128	1.54e-38
Psal-161	1	498621..499349	PP_00501;transposase IS26;phage;-;PHAGE_Escher_RCS47_NC_042128	3.97e-53
Psal-161	1	503385..504113	PP_00503;transposase IS26;phage;-;PHAGE_Escher_RCS47_NC_042128	3.97e-53
Psal-161	1	505954..506247	PP_00507;transposase. putative;phage;-;PROPHAGE_Brucel_1330	2.99e-09
Psal-161	1	506318..507046	PP_00508;transposase IS26;phage;-;PHAGE_Escher_RCS47_NC_042128	3.97e-53
Psal-161	1	508956..509684	PP_00511;transposase IS26;phage;-;PHAGE_Escher_RCS47_NC_042128	3.97e-53
Psal-161	2	2539480..2539911	PP_02525;hypothetical protein;phage;-;PHAGE_Clostr_CDKM15_NC_048643	8.74e-07
Psal-161	2	2543061..2543300	PP_02531;hypothetical protein;phage;-;PHAGE_Pectob_CBB_NC_041878	1.38e-09
Psal-161	2	2542715..2543068	PP_02530;antitoxin HicB;phage;-;PHAGE_Paenib_Vegas_NC_028767	2.43e-20
Psal-161	2	2544640..2545920	PP_02533;plasmid partition protein SopA;phage;-;PHAGE_Yersin_PY54_NC_005069	8.09e-51
Psal-161	2	2537763..2538491	PP_02524;transposase IS26;phage;-;PHAGE_Escher_RCS47_NC_042128	5.19e-53
Psal-161	2	2546627..2547355	PP_02534;transposase IS26;phage;-;PHAGE_Escher_RCS47_NC_042128	5.19e-53
Psal-161	2	2547666..2548400	PP_02535;transposase IS26;phage;-;PHAGE_Escher_RCS47_NC_042128	4.61e-52
Psal-161	2	2548397..2549389	PP_02536;transposase IS629;phage;-;PROPHAGE_Escher_CFT073	6.33e-22
Psal-161	2	2549785..2550513	PP_02537;transposase IS26;phage;-;PHAGE_Escher_RCS47_NC_042128	3.85e-52
Psal-161	2	2550543..2550764	PP_02538;putative transposase;phage;-;PROPHAGE_ Escher_CFT073	1.19e-07
Psal-161	2	2550857..2551393	PP_02539;IS3 transposase B;phage;-;PROPHAGE_Escher_MG1655	1.61e-63
Psal-161	2	2553185..2553913	PP_02544;transposase IS26;phage;-;PHAGE_Escher_RCS47_NC_042128	4.1e-53
Psal-163	1	484871..485683	PP_00484;putative nuclease;phage;-;PHAGE_Entero_vB_KleM_RaK2_NC_019526	6.89e-10
Psal-163	1	493573..4943.49	PP_00495;1,6_anhydro_N_acetyl muramyl _ L_alanine amidase;phage;-;PHAGE_Sphing_Lacusarx_NC_041927	1.55e-06
Psal-163	1	507178..507762	PP_00509;putative resolvase;phage;-;PHAGE_Ralsto_Rs551_NC_047765	1.96e-36
Psal-163	1	484062..484790	PP_00483;transposase IS26;phage;-;PHAGE_Escher_RCS47_NC_042128	3.57e-52
Psal-163	1	485987..486382	PP_00485;transposase IS26;phage;-;PHAGE_Escher_RCS47_NC_042128	1.01e-12
Psal-163	1	486470..486715	PP_00486;transposase IS26;phage;-;PHAGE_Escher_RCS47_NC_042128	9.09e-18
Psal-163	1	489596..490042	PP_00489;transposase IS26;phage;-;PHAGE_Escher_RCS47_NC_042128	5.63e-17
Psal-163	1	490230..490958	PP_00490;transposase IS26;phage;-;PHAGE_Escher_ RCS47_NC_042128	1.88e-55
Psal-163	1	490988..491665	PP_00491;IS30 family transposase;phage;-;PROPHAGE_Neisse_MC58	6.38e-29
Psal-163	1	492484..493212	PP_00494;transposase IS26;phage;-;PHAGE_Escher_RCS47_NC_042128	1.3e-54
Psal-163	1	495712..496440	PP_00497;transposase IS26;phage;-;PHAGE_Escher_RCS47_NC_042128	1.88e-55
Psal-163	1	496529..496849	PP_00498;lS30 family transposase;phage;-;PROPHAGE_Neisse_MC58	1.8e-25
Psal-163	1	496969..497697	PP_00499;transposase IS26;phage;-;PHAGE_Escher_RCS47_NC_042128	3.97e-53
Psal-163	1	497727..498254	PP_00500;transposase IS26;phage;-;PHAGE_Escher_RCS47_NC_042128	1.54e-38
Psal-163	1	498596..499324	PP_00501;transposase IS26;phage;-;PHAGE_Escher_RCS47_NC_042128	3.97e-53
Psal-163	1	503360..504088	PP_00503;transposase IS26;phage;-;PHAGE_Escher_RCS47_NC_042128	3.97e-53
Psal-163	1	505929..506222	PP_00507;transposase, putative;phage;-;PROPHAGE_Brucel_1330	2.99e-09
Psal-163	1	506293..507021	PP_00508;transposase IS26;phage;-;PHAGE_ Escher_RCS47_NC_042128	3.97e-53
Psal-163	1	508931..509659	PP_00511;transposase IS26;phage;-;PHAGE_Escher_RCS47_NC_042128	3.97e-53
Psal-163	2	2549184..2549615	PP_02540;hypothetical protein;phage;-;PHAGE_Clostr_CDKM15_NC_048643	8.74e-07
Psal-163	2	2552765..2553004	PP_02546;hypothetical protein;phage;-;PHAGE_Pectob_CBB_NC_041878	1.38e-09
Psal-163	2	2552419..2552772	PP_02545;antitoxin HicB;phage;-;PHAGE_Paenib_Vegas_NC_028767	2.43e-20
Psal-163	2	2554344..2555624	PP_02548;plasmid partition protein SopA;phage;-;PHAGE_Yersin_PY54_NC_005069	8.09e-51
Psal-163	2	2547467..2548195	PP_02539;transposase IS26;phage;-;PHAGE_Escher_RCS47_NC_042128	5.19e-53
Psal-163	2	2556331..2557059	PP_02549;transposase IS26;phage;-;PHAGE_Escher_RCS47_NC_042128	5.19e-53
Psal-163	2	2557370..2558104	PP_02550;transposase IS26;phage;-;PHAGE_Escher_RCS47_NC_042128	4.61e-52
Psal-163	2	2558101..2559093	PP_02551;transposase IS629;phage;-;PROPHAGE_Escher_CFT073	6.33e-22
Psal-163	2	2559489..2560217	PP_02552;transposase IS26;phage;-;PHAGE_Escher_RCS47_NC_042128	3.85e-52
Psal-163	2	2560247..2560468	PP_02553;putative transposase;phage;-;PROPHAGE_Escher_CFT073	1.19e-07
Psal-163	2	2560561..2561097	PP_02554;lS3 transposase B;phage;-;PROPHAGE_Escher_MG1655	1.61e-63
Psal-163	2	2562889..2563617	PP_02559;transposase IS26;phage;-;PHAGE_Escher_RCS47_NC_042128	4.19e-53
Psal-182	1	2535133..2537319	PP_02576;putative RecD/TraA family helicase;phage;-;PHAGE_Brevib_Sundance_NC_028749	1.39e-84
Psal-182	1	2542095..2543204	PP_02583;putative cobyrinic acid ac_diamide synthase;phage;-;PHAGE_Brevib_Sundance_NC_028749	5.28e-20
Psal-182	1	2532089..2532805	PP_02572;transposase IS26;phage;-;PHAGE_Escher_RCS47_NC_042128	3.11e-52
Psal-182	1	2533108..2533632	PP_02573;IS30 family transposase;phage;-;PROPHAGE_Neisse_MC58	5.03e-11
Psal-182	1	2533918..2534211	PP_02574;lSxac3 transposase;phage;-;PROPHAGE_Xantho_33913	8.92e-16
Psal-182	1	2534328..2535071	PP_02575;transposase insF;phage;-;PROPHAGE_Escher_CFT073	2.34e-78
Psal-182	1	2537996..2538724	PP_02577;transposase IS26;phage;-;PHAGE_Escher_RCS47_NC_042128	4.35e-55
Psal-182	1	2540034..2540762	PP_02580;transposase IS26;phage;-;PHAGE_Escher_RCS47_NC_042128	3.24e-51
Psal-182	1	2543560..2544240	PP_02584;transposase IS26;phage;-;PHAGE_ Escher_ RCS47_NC_042128	8.87e-51
Psal-182	1	2544268..2545011	PP_02585;transposase insF;phage;-;PROPHAGE_Escher_CFT073	2.34e-78
Psal-182	1	2545128..2545421	PP_02586;ISxac3 transposase;phage;-;PROPHAGE_Xantho_33913	8.92e-16
Psal-182	1	2545534..2546262	PP_02587;transposase IS26;phage;-;PHAGE_Escher_RCS47_NC_042128	1.94e-51
Psal-182	1	2548097..2548690	PP_02589;ISSod1, transposase OrfB;phage;-;PROPHAGE_Shewan_MR_1	4.68e-63
Psal-182	1	2549788..2550516	PP_02591;transposase IS26;phage;-;PHAGE_Escher_RCS47_NC_042128	3.57e-52
PSCGR01	1	2084585..2085580	PP_02064;hypothetical protein;phage;-;PHAGE_Acidia_virus_NC_007409	7.39e-08
PSCGR01	1	2062339..2063742	PP_02038;IS4 transposase;phage;-;PROPHAGE_Escher_MG1655	1.46e-15
PSCGR01	1	2065791..2066336	PP_02040;lS30 family transposase;phage;-;PROPHAGE_Neisse_MC58	2.3e-45
PSCGR01	1	2066462..2066755	PP_02041;lSxac3 transposase;phage;-;PROPHAGE_Xantho_33913	2.25e-15
PSCGR01	1	2066872..2067291	PP_02042;transposase insF;phage;-;PROPHAGE_Escher_CFT073	7.61e-39
PSCGR01	1	2068245..2068601	PP_02044;transposase insF;phage;-;PROPHAGE_Escher_CFT073	6.01e-29
PSCGR01	1	2068610..2069005	PP_02045;putative transposase;phage;-;PHAGE_ Staphy_StauST398_4_ NC_ 023499	1.24e-06
PSCGR01	1	2069066..2069506	PP_02046;transposase;phage;-;PHAGE_Mannhe_vB_MhS_1152AP2_NC_028956	1.66e-66
PSCGR01	1	2069813..2070229	PP_02047;lSSod13, transposase;phage;-;PROPHAGE_Shewan_MR_1	3.57e-51
PSCGR01	1	2079567..2080295	PP_02057;transposase IS26;phage;-;PHAGE_Escher_RCS47_NC_042128	1.13e-54
PSCGR01	1	2081517..2082491	PP_02060;lS30 family transposase;phage;-;PROPHAGE_Neisse_MC58	1.94e-64
PSCGR01	1	2087376..2087654	PP_02066;transposase ISI;phage;-;PHAGE_Escher_RCS47_NC_042128	2.32e-17
PSCGR01	1	2088214..2088942	PP_02067;transposase IS26;phage;-;PHAGE_Escher_RCS47_NC_042128	1.13e-54
W24_02013	1	438558..440279	PP_00414;bacteriophage tail fiber (host specificity) protein Lambda gp J homolog;phage;-;PHAGE_Phage_Gifsy_2_NC_010393	1.85e-112
W24_02013	1	434058..436034	PP_00409;hypothetical protein;phage;-;PHAGE_Microc_MaMV_DC_NC_029002	1.03e-46
W24_02013	1	433700..433897	PP_00408;pentapeptide repeat protein;phage;-;PHAGE_Mycoba_HufflyPuff_NC_022981	8.14e-05
W24_02013	1	438210..438464	PP_00413;antitoxin;phage;-;PHAGE_Gordon_CaptainKirk2_NC_031072	1.14e-06
W24_02013	1	430988..431479	PP_00403;tail tape measure protein;phage;-;PHAGE_Pseudo_PMBT14_NC_048687	6.94e-05
W24_02013	1	431472..431813	PP_00404;putative minor tail protein;phage;-;PHAGE_Entero_cdtLNC_009514	1.45e-10
W24_02013	1	431810..432481	PP_00405;minor tail protein;phage;-;PHAGE_Rhizob_vB_RglS_P106B_NC_023566	3.39e-34
W24_02013	1	432432..432665	PP_00406;tail assembly protein;phage;-;PHAGE_Entero_c_1_NC_019706	1.78e-06
W24_02013	1	432924..433484	PP_00407;tail assembly protein;phage;-;PHAGE_Rhizob_vB_RglS_P106B_NC_023566	1.13e-33
W24_02013	1	437369..437926	PP_00411;putative bacteriophage tail assembly protein I Lambda gpl homolog;phage;-;PHAGE_Salmon_Fee_I_NC_010391	7.05e-26
W24_02013	1	436118..437092	PP_00410;lS30 family transposase;phage;-;PROPHAGE_Neisse_MC58	1.18e-63
W24_02013	1	440333..440599	PP_00415;transposase;phage;-;PROPHAGE_Salmon_LT2	9.49e-31
W24_02013	1	440650..441435	PP_00416;lSxcC1 transposase;phage;-;PROPHAGE _Xantho_33913	6.38e-71
W24_02013	1	441458..441988	PP_00417;lSSod13, transposase;phage;-;PROPHAGE_Shewan_MR_1	3.23e-72
W24_02013	1	443747..444013	PP_00420;transposase;phage;-;PROPHAGE_Salmon_LT2	9.49e-31
W24_02013	1	444064..444849	PP_00421;lSxcC1 transposase;phage;-;PROPHAGE_Xantho_33913	6.38e-71
W24_02013	2	2005439..2005750	PP_01920;head-tail connector II;phage;-;PHAGE_Entero_mEp235_NC_019708	8.6e-11
W24_02013	2	2005747..2006070	PP_01921;head-tail connector complex protein;phage;-;PHAGE_Paenib_Tadhana_NC_048691	1.65e-17
W24_02013	2	2006063..2006458	PP_01922;minor capsid protein;phage;-;PHAGE_Arthro_TripleJ_NC_049470	1.02e-06
W24_02013	2	2018965..2019585	PP_01944;dTMP kinase;phage;-;PHAGE_N0duıa_vB_NspS_kac65v151_NC_048756	1.05e-50
W24_02013	2	2011551..2012090	PP_01931;bacteriophage virulence determinant superoxide dismutase precursor;phage;-;PHAGE_Phage_Gifsy_2_NC_010393	1.07e-43
W24_02013	2	2016347..2016511	PP_01940;lSEhe3 orfA;phage;-;PHAGE_Shigel_SflV_NC_022749	1.85e-06
W24_02013	2	2021635..2022858	PP_01947;beta_ketoacyl_ACP synthase I;phage;-;PHAGE_Escher_500465.2_NC_049343	5.31e-71
W24_02013	2	2004587..2005315	PP_01919;transposase IS26;phage;-;PHAGE_Escher_RCS47_NC_042128	3.24e-53
W24_02013	2	2009725..2010540	PP_01929;lS150 transposase B;phage;-;PROPHAGE_Escher_MG1655	9.33e-35
W24_02013	2	2013497..2014165	PP_01935;transposase IS26;phage;-;PHAGE_Escher_RCS47_NC_042128	3.26e-52
W24_02013	2	2015175..2015960	PP_01938;lSxcC1 transposase;phage;-;PROPHAGE_Xanth0_33913	1.17e-71
W24_02013	2	2016011..2016277	PP_01939;transposase;phage;-;PROPHAGE_Salmon_LT2	9.49e-31
W24_02013	2	2016756..2017034	PP_01941;transposase ISI;phage;-;PHAGE_Escher_RCS47_NC_042128	1.36e-16
W24_02013	2	2017087..2017494	PP_01942;lS1 transposase B;phage;-;PHAGE_Shigeı_SflV_NC_022749	1.76e-27
W24_02013	2	2017782..2018756	PP_01943;lS30 family transposase;phage;-;PROPHAGE_Neisse_MC58	1.18e-63

## Sheet: TableS3
Table S3. Number of plasmids per strain included in the study.
Number (n) of	Number of the strains
plasmid per strain	containting n plasmid
0	1
1	1
2	4
3	6
4	54
5	7
6	2
7	1
8	1
9	2
12	1

## Sheet: TableS4
Table S4. Summary of the identification of prophages in P. salmonis genomes at the plasmidial level by PHASTEST.
Strain	Plasmid	Prophage	Region	Region Length	Completeness	Score	Nº Total Proteins	Region Position	Most Common Phage	GC (%)
AY3800B	plasmid p1PS10	0
AY3800B	plasmid p2PS10	1	1	24.5Kb	intact	150	36	1108-25650	PHAGE_Burkho_Bcep176_NC_007497(3)	0.4057
AY3800B	plasmid p3PS10	0
AY3800B	plasmid p4PS10	4	1	30.2Kb	intact	150	24	10274-40501	PHAGE_Burkho_Bcep176_NC_007497(4)	0.4017
AY3800B	plasmid p4PS10		2	43.3Kb	intact	150	42	40016-83404	PHAGE_Staphy_SPbeta_like_NC_029119(2)	0.3818
AY3800B	plasmid p4PS10		3	39.4Kb	intact	150	37	96647-136055	PHAGE_Staphy_SPbeta_like_NC_029119(2)	0.3983
AY3800B	plasmid p4PS10		4	32.3Kb	intact	150	27	140570-172940	PHAGE_Entero_mEp235_NC_019708(3)	0.3985
AY3864B	plasmid p1PS11	0
AY3864B	plasmid p2PS11	1	1	24.5Kb	intact	150	36	1108-25650	PHAGE_Burkho_Bcep176_NC_007497(3)	0.4057
AY3864B	plasmid p3PS11	0
AY3864B	plasmid p4PS11	4	1	30.2Kb	intact	150	23	10274-40501	PHAGE_Burkho_Bcep176_NC_007497(4)	0.4017
AY3864B	plasmid p4PS11		2	39.8Kb	intact	150	42	40016-79905	PHAGE_Salmon_118970_sal3_NC_031940(2)	0.3793
AY3864B	plasmid p4PS11		3	39.4Kb	intact	150	37	96646-136139	PHAGE_Salmon_118970_sal3_NC_031940(2)	0.3986
AY3864B	plasmid p4PS11		4	32.3Kb	intact	150	27	140569-172939	PHAGE_Entero_mEp235_NC_019708(3)	0.3985
AY6297B	plasmid p1PS8	4	1	30.2Kb	intact	150	24	10274-40481	PHAGE_Burkho_Bcep176_NC_007497(4)	0.4019
AY6297B	plasmid p1PS8		2	43.3Kb	intact	150	43	39996-83372	PHAGE_Staphy_SPbeta_like_NC_029119(2)	0.3819
AY6297B	plasmid p1PS8		3	39.4Kb	intact	150	38	96615-136107	PHAGE_Staphy_SPbeta_like_NC_029119(2)	0.3986
AY6297B	plasmid p1PS8		4	32.3Kb	intact	150	28	140537-172907	PHAGE_Entero_mEp235_NC_019708(3)	0.3985
AY6297B	plasmid p2PS8	0
AY6297B	plasmid p3PS8	1	1	24.5Kb	intact	150	37	1109-25651	PHAGE_Burkho_Bcep176_NC_007497(3)	0.4057
AY6297B	plasmid p4PS8	0
AY6492A	plasmid p1PS1	0
AY6492A	plasmid p2PS1	0
AY6492A	plasmid p3PS1	0
AY6492A	plasmid p4PS1	3	1	35.5Kb	intact	140	24	7011-42555	PHAGE_Burkho_Bcep176_NC_007497(2)	0.3986
AY6492A	plasmid p4PS1		2	38.1Kb	intact	130	24	107158-145336	PHAGE_Escher_RCS47_NC_042128(4)	0.3846
AY6492A	plasmid p4PS1		3	29.6Kb	intact	130	23	124026-153715	PHAGE_Staphy_SPbeta_like_NC_029119(2)	0.3851
AY6532B	plasmid p2PS9	0
AY6532B	plasmid p3PS9	1	1	19.3Kb	intact	130	32	212-19598	PHAGE_Burkho_phiE125_NC_003309(3)	0.3937
AY6532B	plasmid p4PS9	0
AY6532B	plasmid p1PS9	4	1	30.2Kb	intact	150	24	10266-40495	PHAGE_Burkho_Bcep176_NC_007497(4)	0.4018
AY6532B	plasmid p1PS9		2	39.8Kb	intact	150	39	40010-79905	PHAGE_Staphy_SPbeta_like_NC_029119(2)	0.3792
AY6532B	plasmid p1PS9		3	39.4Kb	intact	150	38	96646-136053	PHAGE_Salmon_118970_sal3_NC_031940(2)	0.3982
AY6532B	plasmid p1PS9		4	32.3Kb	intact	150	27	140568-172937	PHAGE_Entero_mEp235_NC_019708(3)	0.3985
BI1	plasmid unnamed1	2	1	5.4Kb	incomplete	50	10	50303-55713	PHAGE_Salmon_118970_sal3_NC_031940(2)	0.4051
BI1	plasmid unnamed1		2	47.1Kb	intact	150	47	90132-137269	PHAGE_Entero_BP_4795_NC_004813(2)	0.397
BI1	plasmid unnamed2	3	1	54.6Kb	intact	150	77	8809-63448	PHAGE_Escher_RCS47_NC_042128(2)	0.3906
BI1	plasmid unnamed2		2	38.2Kb	intact	150	39	74028-112239	PHAGE_Escher_RCS47_NC_042128(2)	0.4013
BI1	plasmid unnamed2		3	41.6Kb	intact	100	36	94835-136459	PHAGE_Staphy_SPbeta_like_NC_029119(3)	0.3865
BI1	plasmid unnamed3	1	1	7.5Kb	questionable	70	16	27688-35200	PHAGE_Faecal_FP_Lagaffe_NC_047911(1)	0.3988
BI1	plasmid unnamed4	0
BI1	plasmid unnamed5	1	1	28.9Kb	intact	140	32	2165-31160	PHAGE_Salmon_118970_sal3_NC_031940(4)	0.4117
CGR02	pPSCRG02-1	3	1	30.7Kb	intact	150	30	3-30781	PHAGE_Staphy_SPbeta_like_NC_029119(2)	0.3965
CGR02	pPSCRG02-1		2	22.6Kb	intact	130	25	44609-67281	PHAGE_Burkho_KS14_NC_015273(2)	0.3854
CGR02	pPSCRG02-1		3	24.9Kb	intact	150	24	89997-114900	PHAGE_Escher_RCS47_NC_042128(2)	0.3846
CGR02	pPSCRG02-2	1	1	24.4Kb	intact	140	36	4688-29171	PHAGE_Burkho_Bcep176_NC_007497(3)	0.4055
CGR02	pPSCRG02-4	0
EM-90	plasmid pPSEM90-1	0
EM-90	plasmid pPSEM90-2	0
EM-90	plasmid pPSEM90-3	0
EM-90	plasmid pPSEM90-4	0
EM-90	plasmid pPSEM90-5	5	1	9.3Kb	questionable	90	17	2615-11994	PHAGE_Entero_mEp235_NC_019708(3)	0.4123
EM-90	plasmid pPSEM90-5		2	34.8Kb	intact	150	27	20802-55657	PHAGE_Escher_RCS47_NC_042128(2)	0.3888
EM-90	plasmid pPSEM90-5		3	35.5Kb	intact	150	39	74306-109818	PHAGE_Escher_RCS47_NC_042128(4)	0.386
EM-90	plasmid pPSEM90-5		4	32.7Kb	intact	150	32	109844-142575	PHAGE_Escher_RCS47_NC_042128(3)	0.3866
EM-90	plasmid pPSEM90-5		5	31.8Kb	intact	130	30	134373-166252	PHAGE_Shigel_SfIV_NC_022749(2)	0.4023
EM-90	plasmid pPSEM90-6	1	1	37.8Kb	intact	150	50	6345-44159	PHAGE_Burkho_Bcep176_NC_007497(4)	0.3995
EM-90	plasmid pPSEM90-7	0
EM-90	plasmid pPSEM90-8	0
LF-89 = ATCC VR-1361	plasmid pPSLF89-1	5	1	27.7Kb	intact	150	33	6546-34318	PHAGE_Burkho_KS14_NC_015273(2)	0.3794
LF-89 = ATCC VR-1361	plasmid pPSLF89-1		2	30.8Kb	intact	150	25	25095-55982	PHAGE_Escher_RCS47_NC_042128(2)	0.391
LF-89 = ATCC VR-1361	plasmid pPSLF89-1		3	46.6Kb	intact	150	26	51139-97762	PHAGE_Entero_mEp235_NC_019708(3)	0.3943
LF-89 = ATCC VR-1361	plasmid pPSLF89-1		4	16.3Kb	intact	120	21	139409-155750	PHAGE_Escher_RCS47_NC_042128(2)	0.4028
LF-89 = ATCC VR-1361	plasmid pPSLF89-1		5	18.2Kb	intact	130	23	159247-177535	PHAGE_Escher_RCS47_NC_042128(2)	0.3829
LF-89 = ATCC VR-1361	plasmid pPSLF89-2	1	1	24.5Kb	intact	150	36	1476-25982	PHAGE_Burkho_Bcep176_NC_007497(3)	0.4056
LF-89 = ATCC VR-1361	plasmid pPSLF89-3	1	1	20.6Kb	intact	150	25	609-21232	PHAGE_Burkho_Bcep176_NC_007497(4)	0.4123
LF-89 = ATCC VR-1361	plasmid pPSLF89-4	0
MR5	plasmid unnamed1	1	1	8.3Kb	incomplete	60	13	110329-118650	PHAGE_Salmon_118970_sal3_NC_031940(2)	0.4035
MR5	plasmid unnamed2	1	1	50.6Kb	intact	130	41	49131-99816	PHAGE_Escher_RCS47_NC_042128(3)	0.3865
MR5	plasmid unnamed3	0
MR5	plasmid unnamed4	0
MR5	plasmid unnamed5	1	1	26.7Kb	intact	150	35	7569-34295	PHAGE_Burkho_Bcep176_NC_007497(4)	0.417
MR5	plasmid unnamed6	1	1	27Kb	intact	110	32	1-27091	PHAGE_Pseudo_phiPsa374_NC_023601(4)	0.406
NVI 5692	plasmid unnamed1	3	1	38Kb	intact	150	43	22923-60950	PHAGE_Escher_RCS47_NC_042128(3)	0.3904
NVI 5692	plasmid unnamed1		2	44.7Kb	intact	150	42	71014-115725	PHAGE_Escher_RCS47_NC_042128(3)	0.3895
NVI 5692	plasmid unnamed1		3	29.8Kb	intact	150	37	104719-134613	PHAGE_Staphy_SPbeta_like_NC_029119(3)	0.3968
NVI 5692	plasmid unnamed2	1	1	24.1Kb	intact	100	16	1-24182	PHAGE_Escher_RCS47_NC_042128(2)	0.3913
NVI 5692	plasmid unnamed3	1	1	49.2Kb	intact	150	47	4499-53717	PHAGE_Entero_mEp235_NC_019708(4)	0.3918
NVI 5692	plasmid unnamed4	0
NVI 5692	plasmid unnamed5	1	1	32.3Kb	intact	140	46	9661-42010	PHAGE_Pseudo_phiPsa374_NC_023601(4)	0.4052
NVI 5692	plasmid unnamed6	0
NVI 5692	plasmid unnamed7	1	1	16.3Kb	questionable	70	14	1563-17867	PHAGE_Burkho_Bcep176_NC_007497(2)	0.3831
PM15972A1	plasmid pPSA1-1	0
PM15972A1	plasmid pPSA1-2	0
PM15972A1	plasmid pPSA1-3	0
PM15972A1	plasmid pPSA1-4	1	1	30.2Kb	intact	150	40	1712-31951	PHAGE_Pseudo_Lana_NC_048166(3)	0.3886
PM21567A	plasmid p1PS2	2	1	34.3Kb	intact	150	25	709-35016	PHAGE_Staphy_SPbeta_like_NC_029119(3)	0.3938
PM21567A	plasmid p1PS2		2	38.1Kb	intact	130	23	32986-71165	PHAGE_Escher_RCS47_NC_042128(4)	0.3845
PM21567A	plasmid p2PS2	0
PM21567A	plasmid p3PS2	0
PM21567A	plasmid p4PS2	0
PM21567A	plasmid p5PS2	1	1	16.5Kb	intact	120	26	6352-22858	PHAGE_Pseudo_Lana_NC_048166(3)	0.4185
PM22180B	plasmid p1PS13	0
PM22180B	plasmid p2PS13	1	1	16.3Kb	intact	140	21	23581-39975	PHAGE_Burkho_Bcep176_NC_007497(4)	0.4217
PM22180B	plasmid p3PS13	5	1	44Kb	intact	150	41	1-44095	PHAGE_Staphy_SPbeta_like_NC_029119(2)	0.3938
PM22180B	plasmid p3PS13		2	34.4Kb	intact	150	30	34971-69420	PHAGE_Burkho_KS14_NC_015273(2)	0.3763
PM22180B	plasmid p3PS13		3	40.3Kb	intact	150	44	65953-106256	PHAGE_Escher_RCS47_NC_042128(2)	0.3922
PM22180B	plasmid p3PS13		4	25.8Kb	intact	120	18	114322-140207	PHAGE_Salmon_SJ46_NC_031129(2)	0.3806
PM22180B	plasmid p3PS13		5	22.3Kb	intact	150	27	135110-157422	PHAGE_Escher_RCS47_NC_042128(2)	0.395
PM22180B	plasmid p4PS13	1	1	20.7Kb	intact	150	38	11744-32496	PHAGE_Burkho_Bcep176_NC_007497(3)	0.4231
PM31429B	plasmid p1PS12	4	1	37.6Kb	intact	150	41	146-37764	PHAGE_Entero_mEp235_NC_019708(3)	0.4012
PM31429B	plasmid p1PS12		2	16.3Kb	intact	120	21	90049-106390	PHAGE_Escher_RCS47_NC_042128(2)	0.4028
PM31429B	plasmid p1PS12		3	42.3Kb	intact	150	42	110509-152819	PHAGE_Salmon_118970_sal3_NC_031940(2)	0.3771
PM31429B	plasmid p1PS12		4	18.3Kb	intact	130	19	162800-181105	PHAGE_Escher_RCS47_NC_042128(2)	0.3979
PM31429B	plasmid p2PS12	1	1	16.3Kb	intact	120	18	34384-50689	PHAGE_Yersin_PY54_NC_005069(2)	0.4176
PM31429B	plasmid p3PS12	0
PM31429B	plasmid p4PS12	1	1	32.8Kb	intact	150	48	2-32858	PHAGE_Burkho_Bcep176_NC_007497(3)	0.405
PM32597B1	plasmid pPSB1-1	0
PM32597B1	plasmid pPSB1-2	1	1	20.6Kb	intact	150	25	23581-44183	PHAGE_Burkho_Bcep176_NC_007497(4)	0.4122
PM32597B1	plasmid pPSB1-3	5	1	30.8Kb	intact	150	25	13326-44213	PHAGE_Escher_RCS47_NC_042128(2)	0.391
PM32597B1	plasmid pPSB1-3		2	41.2Kb	intact	150	32	34971-76173	PHAGE_Burkho_KS14_NC_015273(2)	0.3776
PM32597B1	plasmid pPSB1-3		3	40.3Kb	intact	150	46	65952-106255	PHAGE_Staphy_SPbeta_like_NC_029119(2)	0.3922
PM32597B1	plasmid pPSB1-3		4	25.8Kb	intact	120	19	114321-140204	PHAGE_Escher_RCS47_NC_042128(2)	0.3801
PM32597B1	plasmid pPSB1-3		5	22.3Kb	intact	150	28	135107-157419	PHAGE_Staphy_SPbeta_like_NC_029119(2)	0.3948
PM32597B1	plasmid pPSB1-4	1	1	20.7Kb	intact	150	43	11718-32452	PHAGE_Burkho_Bcep176_NC_007497(3)	0.4228
PM37984A	plasmid p1PS4	2	1	34.8Kb	intact	100	21	42392-77206	PHAGE_Escher_RCS47_NC_042128(3)	0.3829
PM37984A	plasmid p1PS4		2	29.1Kb	intact	100	21	103313-132420	PHAGE_Staphy_SPbeta_like_NC_029119(2)	0.3818
PM37984A	plasmid p2PS4	2	1	9.7Kb	questionable	70	12	17-9747	PHAGE_Pseudo_Lana_NC_048166(3)	0.4529
PM37984A	plasmid p2PS4		2	6.7Kb	incomplete	60	13	29319-36081	PHAGE_Entero_mEp235_NC_019708(2)	0.3685
PM37984A	plasmid p3PS4	1	1	14.2Kb	intact	100	21	10681-24880	PHAGE_Entero_mEp235_NC_019708(3)	0.4121
PM37984A	plasmid p4PS4	0
PM49811B	plasmid p1PS6	4	1	37.6Kb	intact	150	43	146-37763	PHAGE_Entero_mEp235_NC_019708(3)	0.4012
PM49811B	plasmid p1PS6		2	16.3Kb	intact	120	21	90045-106386	PHAGE_Escher_RCS47_NC_042128(2)	0.4028
PM49811B	plasmid p1PS6		3	42.3Kb	intact	150	43	110504-152811	PHAGE_Shigel_SfIV_NC_022749(2)	0.3773
PM49811B	plasmid p1PS6		4	18.3Kb	intact	130	19	162792-181097	PHAGE_Staphy_SPbeta_like_NC_029119(2)	0.3979
PM49811B	plasmid p2PS6	1	1	16.2Kb	intact	110	19	34384-50679	PHAGE_Pseudo_Lana_NC_048166(2)	0.4175
PM49811B	plasmid p3PS6	0
PM49811B	plasmid p4PS6	1	1	32.8Kb	intact	150	49	2-32845	PHAGE_Burkho_Bcep176_NC_007497(2)	0.405
PM51819A	plasmid p1PS5	3	1	26Kb	intact	130	37	6989-33001	PHAGE_Entero_mEp235_NC_019708(3)	0.3978
PM51819A	plasmid p1PS5		2	29.5Kb	intact	150	36	50781-80324	PHAGE_Escher_RCS47_NC_042128(3)	0.3923
PM51819A	plasmid p1PS5		3	20.5Kb	intact	150	26	144905-165426	PHAGE_Paenib_Xenia_NC_028837(2)	0.3913
PM51819A	plasmid p2PS5	3	1	15.4Kb	intact	110	28	1484-16901	PHAGE_Shigel_SfII_NC_021857(4)	0.4137
PM51819A	plasmid p2PS5		2	20.1Kb	intact	150	29	36030-56178	PHAGE_Entero_mEp235_NC_019708(4)	0.4229
PM51819A	plasmid p2PS5		3	39Kb	intact	150	33	83745-122744	PHAGE_Burkho_KS9_NC_013055(2)	0.3918
PM58386B	plasmid p1PS7	4	1	47.6Kb	intact	150	42	2259-49886	PHAGE_Entero_mEp235_NC_019708(3)	0.3984
PM58386B	plasmid p1PS7		2	16.3Kb	intact	120	21	90051-106392	PHAGE_Escher_RCS47_NC_042128(2)	0.4028
PM58386B	plasmid p1PS7		3	42.3Kb	intact	150	42	110610-152917	PHAGE_Salmon_118970_sal3_NC_031940(2)	0.3773
PM58386B	plasmid p1PS7		4	18.3Kb	intact	130	19	162898-181203	PHAGE_Staphy_SPbeta_like_NC_029119(2)	0.3979
PM58386B	plasmid p2PS7	1	1	16.3Kb	intact	120	18	34384-50689	PHAGE_Paraco_Shpa_NC_041868(2)	0.4176
PM58386B	plasmid p3PS7	0
PM58386B	plasmid p4PS7	1	1	32.8Kb	intact	150	46	2-32854	PHAGE_Burkho_Bcep176_NC_007497(3)	0.4049
Ps-11091B	plasmid Ps11091B-p1	5	1	47.5Kb	intact	150	48	22025-69621	PHAGE_Staphy_SPbeta_like_NC_029119(2)	0.3933
Ps-11091B	plasmid Ps11091B-p1		2	41Kb	intact	150	32	60497-101570	PHAGE_Burkho_KS14_NC_015273(2)	0.3768
Ps-11091B	plasmid Ps11091B-p1		3	40Kb	intact	150	45	91349-131364	PHAGE_Staphy_SPbeta_like_NC_029119(2)	0.3911
Ps-11091B	plasmid Ps11091B-p1		4	31.1Kb	intact	120	17	126528-157644	PHAGE_Salmon_SJ46_NC_031129(2)	0.3808
Ps-11091B	plasmid Ps11091B-p1		5	16.1Kb	intact	130	24	154515-170663	PHAGE_Escher_RCS47_NC_042128(2)	0.4021
Ps-11091B	plasmid Ps11091B-p2	1	1	19.3Kb	intact	150	23	32445-51748	PHAGE_Burkho_Bcep176_NC_007497(4)	0.4132
Ps-11091B	plasmid Ps11091B-p3	1	1	24.5Kb	intact	150	36	20442-44983	PHAGE_Burkho_Bcep176_NC_007497(3)	0.4057
Ps-2192A	plasmid Ps2192A-p1	1	1	15.6Kb	intact	120	21	19253-34941	PHAGE_Entero_mEp235_NC_019708(5)	0.4024
Ps-2192A	plasmid Ps2192A-p2	0
Ps-2192A	plasmid Ps2192A-p3	1	1	36.2Kb	intact	140	34	3458-39697	PHAGE_Entero_mEp235_NC_019708(3)	0.3915
Ps-2192A	plasmid Ps2192A-p4	0
Ps-2192A	plasmid Ps2192A-p5	0
Ps-2192A	plasmid Ps2192A-p6	0
Ps-2192A	plasmid Ps2192A-p7	2	1	7.2Kb	questionable	80	16	161429-168716	PHAGE_Entero_mEp235_NC_019708(2)	0.3967
Ps-2192A	plasmid Ps2192A-p7		2	30.4Kb	intact	140	27	179640-210129	PHAGE_Shigel_SfIV_NC_022749(2)	0.3914
Ps-2192A	plasmid Ps2192A-p8	1	1	12.5Kb	questionable	90	14	14193-26768	PHAGE_Pseudo_Lana_NC_048166(3)	0.4447
Ps-2192A	plasmid Ps2192A-p9	0
Ps-8079A	plasmid Ps8079A-p1	1	1	7.2Kb	questionable	80	15	55201-62486	PHAGE_Entero_mEp235_NC_019708(2)	0.3969
Ps-8079A	plasmid Ps8079A-p2	2	1	18.8Kb	intact	140	28	71-18898	PHAGE_Shigel_SfII_NC_021857(2)	0.4057
Ps-8079A	plasmid Ps8079A-p2		2	31.8Kb	intact	150	36	39254-71099	PHAGE_Entero_mEp235_NC_019708(3)	0.3925
Ps-8079A	plasmid Ps8079A-p3	2	1	15.6Kb	intact	130	21	4737-20421	PHAGE_Entero_mEp235_NC_019708(5)	0.4026
Ps-8079A	plasmid Ps8079A-p3		2	5.7Kb	questionable	70	13	44220-49987	PHAGE_Geobac_GBK2_NC_023612(2)	0.3963
Ps-8079A	plasmid Ps8079A-p4	1	1	10.1Kb	intact	100	13	16508-26666	PHAGE_Rhizob_vB_RglS_P106B_NC_023566(3)	0.4559
Ps-8942B	plasmid Ps8942B-p1	0
Ps-8942B	plasmid Ps8942B-p2	0
Ps-8942B	plasmid Ps8942B-p3	0
Ps-8942B	plasmid Ps8942B-p4	5	1	38.2Kb	intact	150	37	16712-54938	PHAGE_Salmon_118970_sal3_NC_031940(2)	0.3794
Ps-8942B	plasmid Ps8942B-p4		2	32.5Kb	intact	150	32	46117-78707	PHAGE_Escher_RCS47_NC_042128(2)	0.3854
Ps-8942B	plasmid Ps8942B-p4		3	15.2Kb	intact	110	16	75354-90553	PHAGE_Escher_RCS47_NC_042128(2)	0.3754
Ps-8942B	plasmid Ps8942B-p4		4	44.4Kb	intact	150	32	89067-133515	PHAGE_Entero_mEp235_NC_019708(3)	0.3943
Ps-8942B	plasmid Ps8942B-p4		5	34.9Kb	intact	150	31	152436-187433	PHAGE_Staphy_SPbeta_like_NC_029119(2)	0.3915
Ps-8942B	plasmid Ps8942B-p5	3	1	7.9Kb	questionable	90	18	88-8076	PHAGE_Burkho_Bcep176_NC_007497(2)	0.4315
Ps-8942B	plasmid Ps8942B-p5	3	2	24.5Kb	intact	150	35	33386-57927	PHAGE_Burkho_Bcep176_NC_007497(3)	0.4057
Ps-8942B	plasmid Ps8942B-p5	3	3	19.6Kb	intact	150	23	74466-94100	PHAGE_Burkho_Bcep176_NC_007497(4)	0.4116
Ps-8942B	plasmid Ps8942B-p6	0
Ps-8942B	plasmid Ps8942B-p7	0
Ps-8942B	plasmid Ps8942B-p8	0
Ps-8942B	plasmid Ps8942B-p9	0
Ps12201A	plasmid ps12201A.p1	3	1	22.1Kb	intact	130	34	21759-43945	PHAGE_Escher_RCS47_NC_042128(2)	0.4041
Ps12201A	plasmid ps12201A.p1		2	26.5Kb	intact	150	27	41831-68375	PHAGE_Escher_RCS47_NC_042128(2)	0.3854
Ps12201A	plasmid ps12201A.p1		3	41.5Kb	intact	150	46	69695-111264	PHAGE_Escher_RCS47_NC_042128(3)	0.3866
Ps12201A	plasmid ps12201A.p10	0
Ps12201A	plasmid ps12201A.p11	1	1	8Kb	intact	110	15	109-8132	PHAGE_Entero_mEp235_NC_019708(3)	0.4197
Ps12201A	plasmid ps12201A.p12	0
Ps12201A	plasmid ps12201A.p2	2	1	36.6Kb	intact	150	41	212-36896	PHAGE_Burkho_Bcep176_NC_007497(3)	0.3928
Ps12201A	plasmid ps12201A.p2		2	17.8Kb	intact	150	32	71627-89447	PHAGE_Entero_mEp235_NC_019708(4)	0.416
Ps12201A	plasmid ps12201A.p3	0
Ps12201A	plasmid ps12201A.p4	2	1	14.7Kb	intact	140	23	2-14754	PHAGE_Burkho_Bcep176_NC_007497(4)	0.4382
Ps12201A	plasmid ps12201A.p4		2	20.2Kb	intact	150	34	31695-51971	PHAGE_Entero_mEp235_NC_019708(4)	0.4218
Ps12201A	plasmid ps12201A.p5	1	1	31.3Kb	intact	150	25	1-31378	PHAGE_Escher_RCS47_NC_042128(2)	0.3835
Ps12201A	plasmid ps12201A.p6	0
Ps12201A	plasmid ps12201A.p7	0
Ps12201A	plasmid ps12201A.p8	0
Ps12201A	plasmid ps12201A.p9	0
Psal-001	plasmid unnamed1	3	1	41.6Kb	intact	150	39	11618-53310	PHAGE_Escher_RCS47_NC_042128(3)	0.389
Psal-001	plasmid unnamed1		2	22.6Kb	intact	120	32	58667-81332	PHAGE_Entero_mEp235_NC_019708(3)	0.4036
Psal-001	plasmid unnamed1		3	31.8Kb	intact	150	27	85318-117122	PHAGE_Shigel_SfIV_NC_022749(2)	0.3882
Psal-001	plasmid unnamed2	1	1	44.6Kb	intact	150	51	29575-74268	PHAGE_Burkho_Bcep176_NC_007497(4)	0.3954
Psal-001	plasmid unnamed3	0
Psal-001	plasmid unnamed4	0
Psal-002	plasmid unnamed1	3	1	41.6Kb	intact	150	39	11619-53259	PHAGE_Escher_RCS47_NC_042128(3)	0.3888
Psal-002	plasmid unnamed1		2	22.6Kb	intact	120	31	58616-81281	PHAGE_Entero_mEp235_NC_019708(3)	0.4036
Psal-002	plasmid unnamed1		3	34.8Kb	intact	150	28	85267-120122	PHAGE_Escher_RCS47_NC_042128(2)	0.3888
Psal-002	plasmid unnamed2	1	1	44.6Kb	intact	150	51	29575-74269	PHAGE_Entero_mEp235_NC_019708(4)	0.3954
Psal-002	plasmid unnamed3	0
Psal-002	plasmid unnamed4	0
Psal-003	plasmid unnamed1	2	1	39.2Kb	intact	150	34	11619-50872	PHAGE_Escher_RCS47_NC_042128(3)	0.3877
Psal-003	plasmid unnamed1		2	30.9Kb	intact	150	27	34530-65496	PHAGE_Shigel_SfIV_NC_022749(2)	0.39
Psal-003	plasmid unnamed2	1	1	44.6Kb	intact	150	51	29575-74269	PHAGE_Entero_phiP27_NC_003356(4)	0.3954
Psal-003	plasmid unnamed3	0
Psal-003	plasmid unnamed4	0
Psal-004	plasmid unnamed1	2	1	39.3Kb	intact	150	31	11619-50984	PHAGE_Escher_RCS47_NC_042128(3)	0.3885
Psal-004	plasmid unnamed1		2	30.9Kb	intact	150	28	33571-64537	PHAGE_Shigel_SfIV_NC_022749(2)	0.39
Psal-004	plasmid unnamed2	1	1	44.6Kb	intact	150	51	29575-74270	PHAGE_Entero_mEp235_NC_019708(4)	0.3954
Psal-004	plasmid unnamed3	0
Psal-004	plasmid unnamed4	0
Psal-005	plasmid unnamed1	4	1	40.2Kb	intact	150	45	2893-43119	PHAGE_Escher_RCS47_NC_042128(4)	0.3829
Psal-005	plasmid unnamed1		2	33Kb	intact	150	32	39789-72807	PHAGE_Escher_RCS47_NC_042128(3)	0.3879
Psal-005	plasmid unnamed1		3	33.7Kb	intact	140	39	78037-111829	PHAGE_Entero_mEp235_NC_019708(3)	0.3933
Psal-005	plasmid unnamed1		4	34.8Kb	intact	150	28	105640-140494	PHAGE_Escher_RCS47_NC_042128(2)	0.3889
Psal-006a	plasmid unnamed1	2	1	43.9Kb	intact	150	61	19468-63407	PHAGE_Escher_RCS47_NC_042128(3)	0.3971
Psal-006a	plasmid unnamed1		2	7.2Kb	questionable	80	15	71738-79024	PHAGE_Entero_mEp235_NC_019708(2)	0.3969
Psal-006a	plasmid unnamed2	1	1	36.2Kb	intact	140	33	20757-56977	PHAGE_Entero_phiP27_NC_003356(3)	0.3919
Psal-006a	plasmid unnamed3	1	1	19.4Kb	intact	130	28	4089-23565	PHAGE_Entero_mEp235_NC_019708(5)	0.4058
Psal-006a	plasmid unnamed4	1	1	12.5Kb	questionable	90	14	16633-29208	PHAGE_Pseudo_Lana_NC_048166(3)	0.4447
Psal-006b	plasmid unnamed1	6	1	24.5Kb	intact	110	17	8143-32654	PHAGE_Escher_RCS47_NC_042128(2)	0.3842
Psal-006b	plasmid unnamed1		2	16.4Kb	intact	140	24	25556-41993	PHAGE_Escher_RCS47_NC_042128(2)	0.4044
Psal-006b	plasmid unnamed1		3	33.2Kb	intact	150	36	65982-99246	PHAGE_Salmon_118970_sal3_NC_031940(2)	0.3967
Psal-006b	plasmid unnamed1		4	41Kb	intact	150	32	95683-136756	PHAGE_Burkho_KS14_NC_015273(2)	0.3767
Psal-006b	plasmid unnamed1		5	26.4Kb	intact	150	29	121662-148139	PHAGE_Escher_RCS47_NC_042128(2)	0.3867
Psal-006b	plasmid unnamed1		6	13.7Kb	intact	130	19	159204-172999	PHAGE_Burkho_Bcep176_NC_007497(4)	0.4393
Psal-006b	plasmid unnamed2	0
Psal-006b	plasmid unnamed3	0
Psal-006b	plasmid unnamed4	1	1	16.7Kb	intact	140	21	1-16712	PHAGE_Burkho_Bcep176_NC_007497(4)	0.4208
Psal-006b	plasmid unnamed5	1	1	24.2Kb	intact	150	35	1-24254	PHAGE_Burkho_Bcep176_NC_007497(3)	0.4041
Psal-008	plasmid unnamed1	5	1	16.7Kb	intact	110	19	1-16788	PHAGE_Escher_RCS47_NC_042128(2)	0.371
Psal-008	plasmid unnamed1		2	36.4Kb	intact	150	28	16768-53226	PHAGE_Entero_mEp235_NC_019708(3)	0.4048
Psal-008	plasmid unnamed1		3	28.5Kb	intact	150	36	65514-94075	PHAGE_Staphy_SPbeta_like_NC_029119(2)	0.397
Psal-008	plasmid unnamed1		4	34.4Kb	intact	150	31	92339-126787	PHAGE_Escher_RCS47_NC_042128(2)	0.3765
Psal-008	plasmid unnamed1		5	36.4Kb	intact	150	39	123320-159801	PHAGE_Escher_RCS47_NC_042128(2)	0.3898
Psal-008	plasmid unnamed2	1	1	17.4Kb	intact	150	22	12359-29857	PHAGE_Burkho_Bcep176_NC_007497(4)	0.4225
Psal-008	plasmid unnamed3	1	1	24.5Kb	intact	150	35	1-24542	PHAGE_Burkho_Bcep176_NC_007497(3)	0.4057
Psal-009	plasmid unnamed1	1	1	7.2Kb	questionable	80	15	75900-83186	PHAGE_Entero_mEp235_NC_019708(2)	0.3969
Psal-009	plasmid unnamed2	1	1	31.8Kb	intact	140	33	1961-33811	PHAGE_Entero_mEp235_NC_019708(3)	0.393
Psal-009	plasmid unnamed3	1	1	15.6Kb	intact	120	20	6446-22131	PHAGE_Entero_mEp235_NC_019708(5)	0.4025
Psal-009	plasmid unnamed4	1	1	8.3Kb	questionable	70	9	21619-30016	PHAGE_Pseudo_Lana_NC_048166(3)	0.4533
Psal-010a	plasmid unnamed1	3	1	31Kb	intact	140	26	2666-33738	PHAGE_Escher_RCS47_NC_042128(3)	0.3906
Psal-010a	plasmid unnamed1		2	30.9Kb	intact	150	28	42086-73051	PHAGE_Escher_RCS47_NC_042128(2)	0.39
Psal-010a	plasmid unnamed1		3	30.9Kb	intact	150	23	59260-90255	PHAGE_Escher_RCS47_NC_042128(3)	0.3836
Psal-010a	plasmid unnamed2	1	1	44.6Kb	intact	150	50	29575-74268	PHAGE_Entero_phiP27_NC_003356(4)	0.3954
Psal-010a	plasmid unnamed3	0
Psal-010a	plasmid unnamed4	0
Psal-010b	plasmid unnamed1	5	1	20.4Kb	intact	110	20	1-20416	PHAGE_Escher_RCS47_NC_042128(2)	0.3756
Psal-010b	plasmid unnamed1		2	16.1Kb	intact	130	24	17328-33476	PHAGE_Escher_RCS47_NC_042128(2)	0.4021
Psal-010b	plasmid unnamed1		3	48.7Kb	intact	150	49	59806-108525	PHAGE_Salmon_118970_sal3_NC_031940(2)	0.3943
Psal-010b	plasmid unnamed1		4	41Kb	intact	150	32	99401-140474	PHAGE_Escher_RCS47_NC_042128(2)	0.3767
Psal-010b	plasmid unnamed1		5	40.3Kb	intact	150	47	130253-170556	PHAGE_Salmon_118970_sal3_NC_031940(2)	0.3922
Psal-010b	plasmid unnamed2	0
Psal-010b	plasmid unnamed3	1	1	14Kb	intact	140	19	32441-46517	PHAGE_Burkho_Bcep176_NC_007497(4)	0.438
Psal-010b	plasmid unnamed4	1	1	24.4Kb	intact	150	36	1-24484	PHAGE_Burkho_Bcep176_NC_007497(3)	0.4055
Psal-011	plasmid unnamed1	4	1	40.2Kb	intact	150	45	2893-43119	PHAGE_Escher_RCS47_NC_042128(4)	0.3829
Psal-011	plasmid unnamed1		2	32.7Kb	intact	150	32	39789-72520	PHAGE_Escher_RCS47_NC_042128(3)	0.3866
Psal-011	plasmid unnamed1		3	23.4Kb	intact	120	34	77877-101367	PHAGE_Entero_mEp235_NC_019708(3)	0.4031
Psal-011	plasmid unnamed1		4	34.8Kb	intact	150	27	105353-140208	PHAGE_Shigel_SfIV_NC_022749(2)	0.3889
Psal-011	plasmid unnamed2	1	1	43.4Kb	intact	150	51	29575-73059	PHAGE_Burkho_Bcep176_NC_007497(4)	0.3952
Psal-011	plasmid unnamed3	0
Psal-013	plasmid unnamed1	5	1	17.1Kb	intact	110	19	1-17129	PHAGE_Salmon_SJ46_NC_031129(2)	0.3716
Psal-013	plasmid unnamed1		2	41.9Kb	intact	150	28	11091-53064	PHAGE_Entero_mEp235_NC_019708(3)	0.4011
Psal-013	plasmid unnamed1		3	35Kb	intact	150	34	67266-102320	PHAGE_Escher_RCS47_NC_042128(2)	0.3917
Psal-013	plasmid unnamed1		4	35Kb	intact	150	32	93803-128827	PHAGE_Escher_RCS47_NC_042128(2)	0.3791
Psal-013	plasmid unnamed1		5	26.6Kb	intact	150	26	120073-146676	PHAGE_Escher_RCS47_NC_042128(2)	0.3868
Psal-013	plasmid unnamed2	1	1	17.8Kb	intact	150	23	33582-51400	PHAGE_Burkho_Bcep176_NC_007497(4)	0.4194
Psal-013	plasmid unnamed3	1	1	24.5Kb	intact	150	35	1-24542	PHAGE_Burkho_Bcep176_NC_007497(3)	0.4057
Psal-013	plasmid unnamed4	0
Psal-025	plasmid unnamed1	3	1	34.8Kb	intact	140	25	78387-113189	PHAGE_Staphy_SPbeta_like_NC_029119(2)	0.3793
Psal-025	plasmid unnamed1		2	32.9Kb	intact	140	36	118417-151384	PHAGE_Entero_mEp235_NC_019708(3)	0.3934
Psal-025	plasmid unnamed1		3	34.8Kb	intact	150	27	145195-180050	PHAGE_Shigel_SfIV_NC_022749(2)	0.3889
Psal-025	plasmid unnamed2	1	1	44.9Kb	intact	150	52	29575-74557	PHAGE_Entero_mEp235_NC_019708(4)	0.3963
Psal-025	plasmid unnamed3	0
Psal-025	plasmid unnamed4	0
Psal-026	plasmid unnamed1	3	1	44Kb	intact	150	41	2893-46908	PHAGE_Escher_RCS47_NC_042128(4)	0.3856
Psal-026	plasmid unnamed1		2	30.9Kb	intact	150	25	35651-66647	PHAGE_Escher_RCS47_NC_042128(3)	0.3836
Psal-026	plasmid unnamed1		3	30.9Kb	intact	150	27	52934-83900	PHAGE_Escher_RCS47_NC_042128(2)	0.39
Psal-026	plasmid unnamed2	1	1	44.6Kb	intact	150	51	29575-74269	PHAGE_Burkho_Bcep176_NC_007497(4)	0.3954
Psal-026	plasmid unnamed3	0
Psal-026	plasmid unnamed4	0
Psal-027	plasmid unnamed1	3	1	41.6Kb	intact	150	39	11619-53259	PHAGE_Escher_RCS47_NC_042128(3)	0.3888
Psal-027	plasmid unnamed1		2	22.6Kb	intact	120	31	58616-81281	PHAGE_Entero_mEp235_NC_019708(3)	0.4036
Psal-027	plasmid unnamed1		3	34.8Kb	intact	150	28	85267-120122	PHAGE_Escher_RCS47_NC_042128(2)	0.3888
Psal-027	plasmid unnamed2	1	1	44.6Kb	intact	150	51	29575-74269	PHAGE_Burkho_Bcep176_NC_007497(4)	0.3954
Psal-027	plasmid unnamed3	0
Psal-027	plasmid unnamed4	0
Psal-028	plasmid unnamed1	3	1	26.6Kb	intact	120	22	1944-28575	PHAGE_Escher_RCS47_NC_042128(2)	0.3884
Psal-028	plasmid unnamed1		2	43.9Kb	intact	150	61	81249-125188	PHAGE_Escher_RCS47_NC_042128(3)	0.3971
Psal-028	plasmid unnamed1		3	7.2Kb	questionable	80	15	133519-140805	PHAGE_Entero_mEp235_NC_019708(2)	0.3969
Psal-028	plasmid unnamed2	1	1	31.8Kb	intact	140	33	1961-33811	PHAGE_Entero_phiP27_NC_003356(3)	0.393
Psal-028	plasmid unnamed3	1	1	15.6Kb	intact	120	20	6446-22131	PHAGE_Entero_mEp235_NC_019708(5)	0.4025
Psal-028	plasmid unnamed4	1	1	12.5Kb	questionable	90	14	16633-29208	PHAGE_Pseudo_Lana_NC_048166(3)	0.4447
Psal-040	plasmid unnamed1	3	1	47.9Kb	intact	150	42	21297-69265	PHAGE_Escher_RCS47_NC_042128(2)	0.3875
Psal-040	plasmid unnamed1	3	2	43.9Kb	intact	150	61	87140-131079	PHAGE_Escher_RCS47_NC_042128(3)	0.3971
Psal-040	plasmid unnamed1	3	3	7.2Kb	questionable	80	15	139410-146696	PHAGE_Entero_mEp235_NC_019708(2)	0.3969
Psal-040	plasmid unnamed2	1	1	31.8Kb	intact	140	33	1961-33811	PHAGE_Entero_phiP27_NC_003356(3)	0.393
Psal-040	plasmid unnamed3	1	1	19.4Kb	intact	130	28	4089-23566	PHAGE_Entero_mEp235_NC_019708(5)	0.4058
Psal-040	plasmid unnamed4	1	1	12.5Kb	questionable	90	14	16633-29208	PHAGE_Pseudo_Lana_NC_048166(3)	0.4447
Psal-041	plasmid unnamed1	3	1	31.8Kb	intact	150	32	1944-33838	PHAGE_Escher_RCS47_NC_042128(4)	0.3925
Psal-041	plasmid unnamed1		2	43.9Kb	intact	150	62	41350-85289	PHAGE_Escher_RCS47_NC_042128(3)	0.3971
Psal-041	plasmid unnamed1		3	7.2Kb	questionable	80	15	93620-100906	PHAGE_Entero_mEp235_NC_019708(2)	0.3969
Psal-041	plasmid unnamed2	1	1	31.8Kb	intact	140	33	1961-33820	PHAGE_Entero_mEp235_NC_019708(3)	0.3929
Psal-041	plasmid unnamed3	1	1	18Kb	intact	120	25	4109-22151	PHAGE_Entero_mEp235_NC_019708(5)	0.4056
Psal-041	plasmid unnamed4	1	1	12.5Kb	questionable	90	14	16633-29208	PHAGE_Pseudo_Lana_NC_048166(3)	0.4447
Psal-051	plasmid unnamed1	2	1	43.9Kb	intact	150	61	19469-63408	PHAGE_Escher_RCS47_NC_042128(3)	0.3971
Psal-051	plasmid unnamed1		2	7.2Kb	questionable	80	15	71739-79025	PHAGE_Shigel_SfII_NC_021857(2)	0.3969
Psal-051	plasmid unnamed2	1	1	31.8Kb	intact	140	33	1961-33820	PHAGE_Entero_phiP27_NC_003356(3)	0.3929
Psal-051	plasmid unnamed3	1	1	15.6Kb	intact	120	20	6446-22131	PHAGE_Entero_mEp235_NC_019708(5)	0.4025
Psal-051	plasmid unnamed4	1	1	12.5Kb	questionable	90	14	16633-29208	PHAGE_Pseudo_Lana_NC_048166(3)	0.4447
Psal-068	plasmid unnamed1	3	1	41.6Kb	intact	150	39	11619-53312	PHAGE_Escher_RCS47_NC_042128(3)	0.389
Psal-068	plasmid unnamed1		2	22.6Kb	intact	120	32	58669-81334	PHAGE_Entero_mEp235_NC_019708(3)	0.4036
Psal-068	plasmid unnamed1		3	31.8Kb	intact	150	27	85320-117124	PHAGE_Escher_RCS47_NC_042128(2)	0.3882
Psal-068	plasmid unnamed2	1	1	44.6Kb	intact	150	51	29575-74269	PHAGE_Entero_phiP27_NC_003356(4)	0.3954
Psal-068	plasmid unnamed3	0
Psal-068	plasmid unnamed4	0
Psal-069	plasmid unnamed1	4	1	40.2Kb	intact	150	45	2893-43119	PHAGE_Escher_RCS47_NC_042128(4)	0.3829
Psal-069	plasmid unnamed1		2	34Kb	intact	150	33	39829-73922	PHAGE_Escher_RCS47_NC_042128(3)	0.3901
Psal-069	plasmid unnamed1		3	23.4Kb	intact	120	34	78165-101655	PHAGE_Entero_mEp235_NC_019708(3)	0.4031
Psal-069	plasmid unnamed1		4	34.8Kb	intact	150	27	105641-140496	PHAGE_Shigel_SfIV_NC_022749(2)	0.3889
Psal-069	plasmid unnamed2	1	1	23Kb	intact	150	33	50526-73552	PHAGE_Entero_mEp235_NC_019708(4)	0.4227
Psal-070	plasmid unnamed1	3	1	31Kb	intact	140	26	2666-33738	PHAGE_Escher_RCS47_NC_042128(3)	0.3906
Psal-070	plasmid unnamed1		2	30.9Kb	intact	150	28	42086-73052	PHAGE_Shigel_SfIV_NC_022749(2)	0.39
Psal-070	plasmid unnamed1		3	30.9Kb	intact	150	23	59260-90256	PHAGE_Escher_RCS47_NC_042128(3)	0.3836
Psal-070	plasmid unnamed2	1	1	44.6Kb	intact	150	51	29575-74269	PHAGE_Burkho_Bcep176_NC_007497(4)	0.3954
Psal-071	plasmid unnamed1	2	1	43.9Kb	intact	150	62	19469-63408	PHAGE_Escher_RCS47_NC_042128(3)	0.3971
Psal-071	plasmid unnamed1		2	7.2Kb	questionable	80	15	71739-79025	PHAGE_Entero_mEp235_NC_019708(2)	0.3969
Psal-071	plasmid unnamed2	1	1	31.8Kb	intact	140	33	1961-33820	PHAGE_Entero_mEp235_NC_019708(3)	0.3929
Psal-071	plasmid unnamed3	1	1	15.6Kb	intact	120	20	6446-22131	PHAGE_Entero_mEp235_NC_019708(5)	0.4025
Psal-071	plasmid unnamed4	1	1	12.5Kb	questionable	90	14	16633-29208	PHAGE_Pseudo_Lana_NC_048166(3)	0.4447
Psal-072	plasmid unnamed1	0
Psal-072	plasmid unnamed2	3	1	43.9Kb	intact	150	61	19469-63408	PHAGE_Escher_RCS47_NC_042128(3)	0.3971
Psal-072	plasmid unnamed2		2	7.2Kb	questionable	80	15	71739-79025	PHAGE_Entero_mEp235_NC_019708(2)	0.3969
Psal-072	plasmid unnamed2		3	43.6Kb	intact	140	26	117799-161492	PHAGE_Escher_RCS47_NC_042128(2)	0.3909
Psal-072	plasmid unnamed3	1	1	31.8Kb	intact	140	33	1961-33829	PHAGE_Entero_phiP27_NC_003356(3)	0.3928
Psal-072	plasmid unnamed4	1	1	15.6Kb	intact	120	20	6446-22131	PHAGE_Entero_mEp235_NC_019708(5)	0.4025
Psal-072	plasmid unnamed5	1	1	12.5Kb	questionable	90	14	16633-29208	PHAGE_Pseudo_Lana_NC_048166(3)	0.4447
Psal-073	plasmid unnamed1	3	1	15.9Kb	intact	120	18	23408-39331	PHAGE_Burkho_phiE125_NC_003309(2)	0.4406
Psal-073	plasmid unnamed1		2	48.4Kb	intact	150	51	87150-135621	PHAGE_Escher_RCS47_NC_042128(2)	0.4014
Psal-073	plasmid unnamed1		3	34.7Kb	intact	150	28	148403-183169	PHAGE_Escher_RCS47_NC_042128(2)	0.3839
Psal-073	plasmid unnamed2	0
Psal-073	plasmid unnamed3	1	1	17.8Kb	intact	140	33	994-18890	PHAGE_Burkho_Bcep176_NC_007497(3)	0.4041
Psal-081	plasmid unnamed1	5	1	25.8Kb	intact	120	18	10309-36192	PHAGE_Escher_RCS47_NC_042128(2)	0.3801
Psal-081	plasmid unnamed1		2	22.3Kb	intact	150	28	31095-53407	PHAGE_Staphy_SPbeta_like_NC_029119(2)	0.3948
Psal-081	plasmid unnamed1		3	46.7Kb	intact	150	44	72325-119027	PHAGE_Escher_RCS47_NC_042128(2)	0.3911
Psal-081	plasmid unnamed1		4	34.4Kb	intact	150	30	110793-145241	PHAGE_Burkho_KS14_NC_015273(2)	0.3765
Psal-081	plasmid unnamed1		5	31.8Kb	intact	150	22	137633-169444	PHAGE_Escher_RCS47_NC_042128(2)	0.3854
Psal-081	plasmid unnamed2	0
Psal-081	plasmid unnamed3	1	1	20.6Kb	intact	150	25	5716-26339	PHAGE_Burkho_Bcep176_NC_007497(4)	0.4122
Psal-081	plasmid unnamed4	1	1	24.4Kb	intact	150	36	1-24484	PHAGE_Burkho_Bcep176_NC_007497(3)	0.4054
Psal-098	plasmid unnamed1	5	1	20.4Kb	intact	110	19	1-20416	PHAGE_Burkho_KS14_NC_015273(2)	0.3756
Psal-098	plasmid unnamed1		2	16.1Kb	intact	130	23	17328-33476	PHAGE_Escher_RCS47_NC_042128(2)	0.4021
Psal-098	plasmid unnamed1		3	38.8Kb	intact	150	33	50531-89373	PHAGE_Entero_mEp235_NC_019708(3)	0.3967
Psal-098	plasmid unnamed1		4	37.3Kb	intact	150	32	77543-114884	PHAGE_Salmon_118970_sal3_NC_031940(2)	0.376
Psal-098	plasmid unnamed1		5	34.8Kb	intact	150	25	123060-157952	PHAGE_Salmon_118970_sal3_NC_031940(2)	0.3911
Psal-098	plasmid unnamed2	0
Psal-098	plasmid unnamed3	1	1	16.7Kb	intact	140	21	32335-49047	PHAGE_Burkho_Bcep176_NC_007497(4)	0.4208
Psal-098	plasmid unnamed4	1	1	24.5Kb	intact	150	35	1-24542	PHAGE_Burkho_Bcep176_NC_007497(3)	0.4057
Psal-099	plasmid unnamed1	4	1	30.3Kb	intact	150	30	1-30385	PHAGE_Burkho_KS14_NC_015273(2)	0.3825
Psal-099	plasmid unnamed1		2	37.3Kb	intact	150	32	26043-63384	PHAGE_Escher_RCS47_NC_042128(2)	0.376
Psal-099	plasmid unnamed1		3	42Kb	intact	150	39	80050-122074	PHAGE_Salmon_118970_sal3_NC_031940(2)	0.4034
Psal-099	plasmid unnamed1		4	17Kb	intact	120	21	148669-165706	PHAGE_Escher_RCS47_NC_042128(2)	0.401
Psal-099	plasmid unnamed2	0
Psal-099	plasmid unnamed3	1	1	16.7Kb	intact	140	21	1-16713	PHAGE_Burkho_Bcep176_NC_007497(4)	0.4208
Psal-099	plasmid unnamed4	1	1	24.4Kb	intact	150	36	1-24484	PHAGE_Burkho_Bcep176_NC_007497(3)	0.4055
Psal-103	plasmid unnamed1	2	1	48.5Kb	intact	150	55	10384-58961	PHAGE_Escher_RCS47_NC_042128(3)	0.4002
Psal-103	plasmid unnamed1		2	7.2Kb	questionable	80	15	68471-75757	PHAGE_Shigel_SfII_NC_021857(2)	0.3969
Psal-103	plasmid unnamed2	1	1	36.2Kb	intact	140	33	1181-37403	PHAGE_Entero_phiP27_NC_003356(3)	0.3918
Psal-103	plasmid unnamed3	1	1	15.6Kb	intact	120	21	16948-32633	PHAGE_Entero_mEp235_NC_019708(5)	0.4025
Psal-103	plasmid unnamed4	1	1	12.5Kb	questionable	90	14	16636-29211	PHAGE_Pseudo_Lana_NC_048166(3)	0.4447
Psal-104a	plasmid unnamed1	3	1	41.6Kb	intact	150	40	11619-53258	PHAGE_Escher_RCS47_NC_042128(3)	0.3888
Psal-104a	plasmid unnamed1		2	22.6Kb	intact	120	31	58615-81280	PHAGE_Entero_mEp235_NC_019708(3)	0.4036
Psal-104a	plasmid unnamed1		3	34.8Kb	intact	150	27	85266-120121	PHAGE_Escher_RCS47_NC_042128(2)	0.3888
Psal-104a	plasmid unnamed2	1	1	23Kb	intact	150	33	51739-74765	PHAGE_Burkho_Bcep176_NC_007497(4)	0.4227
Psal-104a	plasmid unnamed3	0
Psal-104a	plasmid unnamed4	0
Psal-104b	plasmid unnamed1	5	1	17.2Kb	intact	110	20	1-17280	PHAGE_Escher_RCS47_NC_042128(2)	0.3725
Psal-104b	plasmid unnamed1		2	36.2Kb	intact	150	28	17260-53526	PHAGE_Entero_mEp235_NC_019708(3)	0.4052
Psal-104b	plasmid unnamed1		3	28.5Kb	intact	150	36	65813-94374	PHAGE_Escher_RCS47_NC_042128(2)	0.397
Psal-104b	plasmid unnamed1		4	34.4Kb	intact	150	32	92638-127086	PHAGE_Burkho_KS14_NC_015273(2)	0.3765
Psal-104b	plasmid unnamed1		5	40Kb	intact	150	45	123619-163634	PHAGE_Salmon_118970_sal3_NC_031940(2)	0.3911
Psal-104b	plasmid unnamed2	0
Psal-104b	plasmid unnamed3	1	1	17.4Kb	intact	150	22	12359-29857	PHAGE_Burkho_Bcep176_NC_007497(4)	0.4225
Psal-104b	plasmid unnamed4	0
Psal-107	plasmid unnamed1	3	1	32.8Kb	intact	130	24	2232-35043	PHAGE_Escher_RCS47_NC_042128(4)	0.387
Psal-107	plasmid unnamed1		2	38.7Kb	intact	150	43	36587-75378	PHAGE_Escher_RCS47_NC_042128(3)	0.3918
Psal-107	plasmid unnamed1		3	34.5Kb	intact	140	24	56103-90620	PHAGE_Burkho_Bcep176_NC_007497(2)	0.3986
Psal-107	plasmid unnamed2	0
Psal-107	plasmid unnamed3	0
Psal-107	plasmid unnamed4	0
Psal-108	plasmid unnamed1	6	1	20.4Kb	intact	110	20	1-20416	PHAGE_Escher_RCS47_NC_042128(2)	0.3756
Psal-108	plasmid unnamed1		2	16.1Kb	intact	130	23	17328-33477	PHAGE_Escher_RCS47_NC_042128(2)	0.4021
Psal-108	plasmid unnamed1		3	33.2Kb	intact	150	37	57466-90730	PHAGE_Entero_HK022_NC_002166(2)	0.3967
Psal-108	plasmid unnamed1		4	41Kb	intact	150	32	87167-128240	PHAGE_Burkho_KS14_NC_015273(2)	0.3767
Psal-108	plasmid unnamed1		5	26.1Kb	intact	150	29	113146-139335	PHAGE_Escher_RCS47_NC_042128(2)	0.3851
Psal-108	plasmid unnamed1		6	33.1Kb	intact	150	29	138177-171327	PHAGE_Burkho_Bcep176_NC_007497(4)	0.4095
Psal-108	plasmid unnamed2	0
Psal-108	plasmid unnamed3	1	1	16.7Kb	intact	140	21	32441-49153	PHAGE_Burkho_Bcep176_NC_007497(4)	0.4208
Psal-108	plasmid unnamed4	1	1	24.3Kb	intact	150	35	1-24380	PHAGE_Burkho_Bcep176_NC_007497(3)	0.4061
Psal-108	plasmid unnamed5	0
Psal-109	plasmid unnamed1	0
Psal-109	plasmid unnamed2	5	1	20.4Kb	intact	110	20	1-20416	PHAGE_Escher_RCS47_NC_042128(2)	0.3756
Psal-109	plasmid unnamed2		2	16.1Kb	intact	130	24	17328-33476	PHAGE_Escher_RCS47_NC_042128(2)	0.4021
Psal-109	plasmid unnamed2		3	46.7Kb	intact	150	47	60912-107618	PHAGE_Salmon_118970_sal3_NC_031940(2)	0.3929
Psal-109	plasmid unnamed2		4	34.3Kb	intact	150	32	99384-133703	PHAGE_Escher_RCS47_NC_042128(2)	0.3754
Psal-109	plasmid unnamed2		5	40Kb	intact	150	45	130236-170251	PHAGE_Burkho_phi1026b_NC_005284(2)	0.3911
Psal-109	plasmid unnamed3	1	1	16.7Kb	intact	140	21	32441-49153	PHAGE_Burkho_Bcep176_NC_007497(4)	0.4208
Psal-109	plasmid unnamed4	1	1	24.5Kb	intact	150	35	1-24542	PHAGE_Burkho_Bcep176_NC_007497(3)	0.4057
Psal-110	plasmid unnamed1	5	1	27.9Kb	intact	120	22	1-27964	PHAGE_Escher_RCS47_NC_042128(2)	0.378
Psal-110	plasmid unnamed1		2	18.1Kb	intact	150	28	22867-41025	PHAGE_Staphy_SPbeta_like_NC_029119(2)	0.3987
Psal-110	plasmid unnamed1		3	36.1Kb	intact	150	41	67319-103463	PHAGE_Entero_HK022_NC_002166(2)	0.3948
Psal-110	plasmid unnamed1		4	34.4Kb	intact	150	32	99900-134348	PHAGE_Burkho_KS14_NC_015273(2)	0.3765
Psal-110	plasmid unnamed1		5	40.2Kb	intact	150	45	130881-171177	PHAGE_Burkho_phi1026b_NC_005284(2)	0.3921
Psal-110	plasmid unnamed2	0
Psal-110	plasmid unnamed3	1	1	16.7Kb	intact	140	21	1-16713	PHAGE_Burkho_Bcep176_NC_007497(4)	0.4208
Psal-110	plasmid unnamed4	1	1	24.5Kb	intact	150	35	1-24542	PHAGE_Burkho_Bcep176_NC_007497(3)	0.4057
Psal-110	plasmid unnamed5	0
Psal-111	plasmid unnamed1	5	1	20.4Kb	intact	110	20	1-20416	PHAGE_Burkho_KS14_NC_015273(2)	0.3756
Psal-111	plasmid unnamed1		2	16.1Kb	intact	130	24	17328-33477	PHAGE_Escher_RCS47_NC_042128(2)	0.4021
Psal-111	plasmid unnamed1		3	46.7Kb	intact	150	47	59807-106513	PHAGE_Staphy_SPbeta_like_NC_029119(2)	0.3929
Psal-111	plasmid unnamed1		4	42.6Kb	intact	150	34	98279-140931	PHAGE_Escher_RCS47_NC_042128(2)	0.3776
Psal-111	plasmid unnamed1		5	40Kb	intact	150	45	130710-170725	PHAGE_Burkho_phi1026b_NC_005284(2)	0.3911
Psal-111	plasmid unnamed2	0
Psal-111	plasmid unnamed3	1	1	14.3Kb	intact	110	16	36325-50668	PHAGE_Yersin_PY54_NC_005069(2)	0.3779
Psal-111	plasmid unnamed4	1	1	27.2Kb	intact	150	38	1-27224	PHAGE_Burkho_Bcep176_NC_007497(3)	0.4081
Psal-113	plasmid unnamed1	5	1	24.2Kb	intact	110	17	8143-32365	PHAGE_Escher_RCS47_NC_042128(2)	0.3824
Psal-113	plasmid unnamed1		2	16.1Kb	intact	130	24	25556-41704	PHAGE_Escher_RCS47_NC_042128(2)	0.4021
Psal-113	plasmid unnamed1		3	44.5Kb	intact	150	37	59122-103663	PHAGE_Staphy_SPbeta_like_NC_029119(2)	0.3946
Psal-113	plasmid unnamed1		4	41Kb	intact	150	32	95394-136467	PHAGE_Escher_RCS47_NC_042128(2)	0.3767
Psal-113	plasmid unnamed1		5	31.8Kb	intact	150	23	122231-154065	PHAGE_Salmon_118970_sal3_NC_031940(2)	0.3859
Psal-113	plasmid unnamed2	0
Psal-113	plasmid unnamed3	1	1	15.4Kb	intact	120	17	34798-50292	PHAGE_Burkho_Bcep176_NC_007497(2)	0.3818
Psal-113	plasmid unnamed4	1	1	24.5Kb	intact	150	35	1-24542	PHAGE_Burkho_Bcep176_NC_007497(3)	0.4057
Psal-114	plasmid unnamed1	5	1	20.4Kb	intact	110	19	1-20416	PHAGE_Escher_RCS47_NC_042128(2)	0.3756
Psal-114	plasmid unnamed1		2	16.1Kb	intact	130	24	17328-33477	PHAGE_Escher_RCS47_NC_042128(2)	0.4021
Psal-114	plasmid unnamed1		3	48.2Kb	intact	150	48	60913-109124	PHAGE_Entero_HK022_NC_002166(2)	0.394
Psal-114	plasmid unnamed1		4	34.3Kb	intact	150	31	99385-133704	PHAGE_Burkho_KS14_NC_015273(2)	0.3754
Psal-114	plasmid unnamed1		5	40Kb	intact	150	46	130237-170252	PHAGE_Staphy_SPbeta_like_NC_029119(2)	0.3911
Psal-114	plasmid unnamed2	0
Psal-114	plasmid unnamed3	1	1	14.3Kb	intact	110	16	36325-50668	PHAGE_Burkho_Bcep176_NC_007497(2)	0.3779
Psal-114	plasmid unnamed4	1	1	24.4Kb	intact	150	35	1-24455	PHAGE_Burkho_Bcep176_NC_007497(3)	0.4054
Psal-117	plasmid unnamed1	2	1	39.7Kb	intact	150	37	16649-56415	PHAGE_Escher_RCS47_NC_042128(2)	0.3782
Psal-117	plasmid unnamed1		2	46.9Kb	intact	150	47	69863-116784	PHAGE_Staphy_SPbeta_like_NC_029119(2)	0.4016
Psal-117	plasmid unnamed2	0
Psal-117	plasmid unnamed3	1	1	15.5Kb	intact	130	20	32441-48039	PHAGE_Burkho_Bcep176_NC_007497(4)	0.4202
Psal-117	plasmid unnamed4	1	1	24.4Kb	intact	150	36	1-24484	PHAGE_Burkho_Bcep176_NC_007497(3)	0.4055
Psal-118	plasmid unnamed1	5	1	20.4Kb	intact	110	19	1-20416	PHAGE_Escher_RCS47_NC_042128(2)	0.3756
Psal-118	plasmid unnamed1		2	16.1Kb	intact	130	24	17328-33476	PHAGE_Escher_RCS47_NC_042128(2)	0.4021
Psal-118	plasmid unnamed1		3	48.2Kb	intact	150	48	59806-10801	PHAGE_Entero_HK022_NC_002166(2)	0.394
Psal-118	plasmid unnamed1		4	34.3Kb	intact	150	31	98278-132597	PHAGE_Escher_RCS47_NC_042128(2)	0.3753
Psal-118	plasmid unnamed1		5	40.3Kb	intact	150	47	129130-169432	PHAGE_Salmon_118970_sal3_NC_031940(2)	0.3922
Psal-118	plasmid unnamed2	0
Psal-118	plasmid unnamed3	1	1	14Kb	intact	130	20	32441-46516	PHAGE_Burkho_Bcep176_NC_007497(4)	0.438
Psal-118	plasmid unnamed4	1	1	24.5Kb	intact	150	36	1-24513	PHAGE_Burkho_Bcep176_NC_007497(3)	0.4056
Psal-134	plasmid unnamed1	6	1	20.4Kb	intact	110	20	1-20416	PHAGE_Burkho_KS14_NC_015273(2)	0.3756
Psal-134	plasmid unnamed1		2	16.1Kb	intact	130	23	17328-33477	PHAGE_Escher_RCS47_NC_042128(2)	0.4021
Psal-134	plasmid unnamed1		3	44.5Kb	intact	150	37	50895-95436	PHAGE_Staphy_SPbeta_like_NC_029119(2)	0.3946
Psal-134	plasmid unnamed1		4	41Kb	intact	150	35	87167-128237	PHAGE_Burkho_KS14_NC_015273(2)	0.3767
Psal-134	plasmid unnamed1		5	26.4Kb	intact	150	30	113143-139590	PHAGE_Staphy_SPbeta_like_NC_029119(2)	0.3864
Psal-134	plasmid unnamed1		6	33.1Kb	intact	150	30	138432-171582	PHAGE_Burkho_Bcep176_NC_007497(4)	0.4095
Psal-134	plasmid unnamed2	0
Psal-134	plasmid unnamed3	1	1	16.3Kb	intact	150	23	1-16370	PHAGE_Burkho_Bcep176_NC_007497(3)	0.4213
Psal-134	plasmid unnamed4	1	1	24.4Kb	intact	150	35	1-24455	PHAGE_Burkho_Bcep176_NC_007497(3)	0.4054
Psal-135	plasmid unnamed1	6	1	20.4Kb	intact	110	20	1-20416	PHAGE_Escher_RCS47_NC_042128(2)	0.3756
Psal-135	plasmid unnamed1		2	16.1Kb	intact	130	24	17328-33477	PHAGE_Escher_RCS47_NC_042128(2)	0.4021
Psal-135	plasmid unnamed1		3	33.2Kb	intact	150	36	57466-90730	PHAGE_Entero_HK022_NC_002166(2)	0.3967
Psal-135	plasmid unnamed1		4	41Kb	intact	150	32	87167-128240	PHAGE_Escher_RCS47_NC_042128(2)	0.3767
Psal-135	plasmid unnamed1		5	26.4Kb	intact	150	30	113146-139562	PHAGE_Salmon_118970_sal3_NC_031940(2)	0.3862
Psal-135	plasmid unnamed1		6	33.1Kb	intact	150	31	138404-171554	PHAGE_Burkho_Bcep176_NC_007497(4)	0.4095
Psal-135	plasmid unnamed2	0
Psal-135	plasmid unnamed3	1	1	15.4Kb	intact	120	17	34798-50292	PHAGE_Yersin_PY54_NC_005069(2)	0.3818
Psal-135	plasmid unnamed4	1	1	24.4Kb	intact	150	35	1-24455	PHAGE_Burkho_Bcep176_NC_007497(3)	0.4054
Psal-138	plasmid unnamed1	6	1	20.4Kb	intact	110	20	1-20416	PHAGE_Salmon_SJ46_NC_031129(2)	0.3755
Psal-138	plasmid unnamed1		2	16.1Kb	intact	130	24	17328-33477	PHAGE_Escher_RCS47_NC_042128(2)	0.4021
Psal-138	plasmid unnamed1		3	46.7Kb	intact	150	47	59807-106513	PHAGE_Entero_HK022_NC_002166(2)	0.3929
Psal-138	plasmid unnamed1		4	34.3Kb	intact	150	31	98279-132598	PHAGE_Escher_RCS47_NC_042128(2)	0.3754
Psal-138	plasmid unnamed1		5	26.1Kb	intact	150	29	124258-150447	PHAGE_Escher_RCS47_NC_042128(2)	0.3851
Psal-138	plasmid unnamed1		6	22Kb	intact	130	18	151280-173288	PHAGE_Burkho_Bcep176_NC_007497(3)	0.3997
Psal-138	plasmid unnamed2	0
Psal-138	plasmid unnamed3	1	1	19.3Kb	intact	150	23	5717-25020	PHAGE_Burkho_Bcep176_NC_007497(4)	0.4132
Psal-138	plasmid unnamed4	1	1	24.4Kb	intact	150	35	1-24455	PHAGE_Burkho_Bcep176_NC_007497(3)	0.4054
Psal-139	plasmid unnamed1	6	1	20.4Kb	intact	110	19	1-20416	PHAGE_Escher_RCS47_NC_042128(2)	0.3755
Psal-139	plasmid unnamed1		2	16.1Kb	intact	130	24	17328-33476	PHAGE_Escher_RCS47_NC_042128(2)	0.4021
Psal-139	plasmid unnamed1		3	46.7Kb	intact	150	47	59806-106512	PHAGE_Salmon_118970_sal3_NC_031940(2)	0.3929
Psal-139	plasmid unnamed1		4	34.3Kb	intact	150	31	98278-132597	PHAGE_Escher_RCS47_NC_042128(2)	0.3754
Psal-139	plasmid unnamed1		5	26.1Kb	intact	150	28	124257-150446	PHAGE_Staphy_SPbeta_like_NC_029119(2)	0.3851
Psal-139	plasmid unnamed1		6	22Kb	intact	130	18	151279-173287	PHAGE_Burkho_Bcep176_NC_007497(3)	0.3997
Psal-139	plasmid unnamed2	0
Psal-139	plasmid unnamed3	1	1	19.3Kb	intact	150	24	5715-25019	PHAGE_Burkho_Bcep176_NC_007497(4)	0.4132
Psal-139	plasmid unnamed4	1	1	24.4Kb	intact	150	36	1-24484	PHAGE_Burkho_Bcep176_NC_007497(3)	0.4055
Psal-158	plasmid unnamed1	2	1	32.8Kb	intact	130	24	2232-35043	PHAGE_Escher_RCS47_NC_042128(4)	0.387
Psal-158	plasmid unnamed1		2	40.7Kb	intact	150	38	36587-77321	PHAGE_Staphy_SPbeta_like_NC_029119(3)	0.3956
Psal-158	plasmid unnamed2	0
Psal-158	plasmid unnamed3	0
Psal-158	plasmid unnamed4	0
Psal-159	plasmid unnamed1	3	1	32.8Kb	intact	130	24	2232-35043	PHAGE_Escher_RCS47_NC_042128(4)	0.387
Psal-159	plasmid unnamed1		2	38.7Kb	intact	150	43	36587-75378	PHAGE_Staphy_SPbeta_like_NC_029119(3)	0.3918
Psal-159	plasmid unnamed1		3	34.5Kb	intact	140	24	56103-90620	PHAGE_Shigel_SfII_NC_021857(2)	0.3987
Psal-159	plasmid unnamed2	0
Psal-159	plasmid unnamed3	0
Psal-160	plasmid unnamed1	2	1	32.8Kb	intact	130	24	2232-35043	PHAGE_Escher_RCS47_NC_042128(4)	0.387
Psal-160	plasmid unnamed1		2	40.7Kb	intact	150	38	36587-77321	PHAGE_Staphy_SPbeta_like_NC_029119(3)	0.3956
Psal-160	plasmid unnamed2	0
Psal-160	plasmid unnamed3	1	1	32.4Kb	intact	150	29	2611-35032	PHAGE_Shigel_SfII_NC_021857(2)	0.3868
Psal-160	plasmid unnamed4	0
Psal-161	plasmid unnamed1	3	1	27.4Kb	intact	130	22	1546-29004	PHAGE_Escher_RCS47_NC_042128(4)	0.398
Psal-161	plasmid unnamed1		2	43.1Kb	intact	150	32	28204-71381	PHAGE_Escher_RCS47_NC_042128(3)	0.3896
Psal-161	plasmid unnamed1		3	26.5Kb	intact	110	22	62093-88672	PHAGE_Burkho_Bcep176_NC_007497(2)	0.3859
Psal-161	plasmid unnamed2	0
Psal-161	plasmid unnamed3	1	1	32.4Kb	intact	150	29	2611-35034	PHAGE_Entero_mEp235_NC_019708(2)	0.3868
Psal-161	plasmid unnamed4	0
Psal-161	plasmid unnamed5	1	1	20.3Kb	intact	130	30	10087-30415	PHAGE_Pseudo_Lana_NC_048166(3)	0.4219
Psal-163	plasmid unnamed1	3	1	32.8Kb	intact	130	24	2232-35042	PHAGE_Escher_RCS47_NC_042128(4)	0.387
Psal-163	plasmid unnamed1		2	31Kb	intact	150	42	36586-67592	PHAGE_Escher_RCS47_NC_042128(3)	0.3963
Psal-163	plasmid unnamed1		3	34.5Kb	intact	140	24	56102-90618	PHAGE_Escher_RCS47_NC_042128(2)	0.3987
Psal-163	plasmid unnamed2	0
Psal-182	plasmid unnamed1	3	1	21.3Kb	questionable	80	22	3086-24414	PHAGE_Escher_RCS47_NC_042128(3)	0.3752
Psal-182	plasmid unnamed1		2	50.6Kb	intact	150	50	47558-98206	PHAGE_Escher_RCS47_NC_042128(3)	0.398
Psal-182	plasmid unnamed1		3	44.9Kb	intact	150	45	85266-130190	PHAGE_Escher_RCS47_NC_042128(2)	0.3885
Psal-182	plasmid unnamed2	1	1	33.3Kb	intact	150	33	19738-53063	PHAGE_Burkho_Bcep176_NC_007497(4)	0.399
Psal-182	plasmid unnamed3	0
Psal-182	plasmid unnamed4	0
PSCGR01	pPSCRG01-1	5	1	30.8Kb	intact	150	25	10511-41398	PHAGE_Salmon_118970_sal3_NC_031940(2)	0.391
PSCGR01	pPSCRG01-1		2	34.4Kb	intact	150	31	32156-66604	PHAGE_Escher_RCS47_NC_042128(2)	0.3765
PSCGR01	pPSCRG01-1		3	40.3Kb	intact	150	46	63137-103440	PHAGE_Salmon_118970_sal3_NC_031940(2)	0.3922
PSCGR01	pPSCRG01-1		4	25.8Kb	intact	120	19	111506-137389	PHAGE_Salmon_SJ46_NC_031129(2)	0.3801
PSCGR01	pPSCRG01-1		5	22.3Kb	intact	150	27	132292-154603	PHAGE_Escher_RCS47_NC_042128(2)	0.3948
PSCGR01	pPSCRG01-2	1	1	21Kb	intact	150	32	96-21151	PHAGE_Burkho_Bcep176_NC_007497(3)	0.411
PSCGR01	pPSCRG01-3	1	1	20.6Kb	intact	150	25	7328-27951	PHAGE_Burkho_Bcep176_NC_007497(4)	0.4122
PSCGR01	pPSCRG01-4	0
SR1	plasmid unnamed1	3	1	5.4Kb	incomplete	50	10	112615-118025	PHAGE_Escher_RCS47_NC_042128(2)	0.4051
SR1	plasmid unnamed1		2	45Kb	intact	150	34	118581-163632	PHAGE_Burkho_phiE125_NC_003309(2)	0.4013
SR1	plasmid unnamed1		3	44.5Kb	intact	150	28	160986-205578	PHAGE_Escher_RCS47_NC_042128(2)	0.3928
SR1	plasmid unnamed2	1	1	37.2Kb	intact	150	48	22877-60140	PHAGE_Escher_RCS47_NC_042128(3)	0.3946
SR1	plasmid unnamed3	0
SR1	plasmid unnamed4	1	1	12.6Kb	intact	110	21	19289-31959	PHAGE_Stx2_c_1717_NC_011357(2)	0.3965
SR1	plasmid unnamed5	1	1	25.5Kb	intact	110	30	1-25559	PHAGE_Pseudo_phiPsa374_NC_023601(4)	0.4054
SR1	plasmid unnamed6	1	1	22.1Kb	intact	150	31	17452-39587	PHAGE_Burkho_Bcep176_NC_007497(4)	0.4266

## Sheet: TableS5
Table S5. Coding sequences identified in prophage regions at plasmidial level in P. salmonis.
Strain	Plasmid	Region	CDS Position	Blast Hit	E-Value
AY3800B	plasmid p2PS10	1	13012..13395	PP_00019;putative endonuclease;phage;-;PHAGE_Bacill_phi105_NC_048631	1.81e-32
AY3800B	plasmid p2PS10	1	20116..20532	PP_00032;tail fiber protein;phage;-;PHAGE_Pseudo_Lana-NC_048166	1.34e-26
AY3800B	plasmid p2PS10	1	20803..22779	PP_00034;tail tip fiber protein gp19;phage;-;PHAGE_Burkho_KS9_NC_013055	3.33e-99
AY3800B	plasmid p2PS10	1	15300..15635	PP_00023;minor capsid protein;phage;-;PHAGE_Geobac_GBK2_NC_023612	1.59e-11
AY3800B	plasmid p2PS10	1	22924..23979	PP_00035;hypothetical protein;phage;-;PHAGE_Achrom_JWF_NC_029075	3.68e-07
AY3800B	plasmid p2PS10	1	1108..2085	PP_00002;partition protein;phage;-;PHAGE_Vibrio_vB_VpaM_MAR_NC_019722	9.13e-15
AY3800B	plasmid p2PS10	1	2101..3084	PP_00003;putative ParB protein;phage;-;PHAGE_Clostr_c_st-NC_007581	1.19e-07
AY3800B	plasmid p2PS10	1	6020..6610	PP_00007;tyrosine recombinase;phage;-;PHAGE_Caulob-CcrPW_NC_048046	2.47e-26
AY3800B	plasmid p2PS10	1	6841..7101	PP_00008;HicA protein;phage;-;PHAGE_Burkh0-ST79-NC_021343	3.42e-15
AY3800B	plasmid p2PS10	1	7094..7447	PP_00009;HicB protein;phage;-;PHAGE_Entero-mEp234-NC_019715	6.34e-14
AY3800B	plasmid p2PS10	1	9641..9895	PP_00013;HicA protein;phage;-;PHAGE_Burkho-ST79-NC_021343	2.61e-13
AY3800B	plasmid p2PS10	1	9888..10235	PP_00014;HicB protein;phage;-;PHAGE_Burkho-ST79-NC_021343	3.48e-22
AY3800B	plasmid p2PS10	1	18055..18678	PP_00028;tail assembly protein;phage;-;PHAGE_Rhizob-vB-RglS_P106B_NC_023566	4.2e-34
AY3800B	plasmid p2PS10	1	19561..19932	PP_00030;putative tail assembly protein;phage;-;PHAGE_Escher_SRT8_NC_042043	1.09e-13
AY3800B	plasmid p2PS10	1	19889..20119	PP_00031;tail assembly protein I;phage;-;PHAGE_Entero_mEp234_NC_019715	4.24e-12
AY3800B	plasmid p2PS10	1	13482..13964	PP_00020;terminase small subunit;phage;-;PHAGE_Entero_mEp235_NC_019708	8.52e-26
AY3800B	plasmid p2PS10	1	13967..14152	PP_00021;terminase large subunit;phage;-;PHAGE_Entero_mEp235-NC_019708	2.52e-08
AY3800B	plasmid p2PS10	1	4510..5484	PP_00005;lS30 family transposase;phage;-;PROPHAGE_Neisse_MC58	1.94e-64
AY3800B	plasmid p2PS10	1	7624..8598	PP_00010;lS30 family transposase;phage;-;PROPHAGE_Neisse_MC58	7.69e-64
AY3800B	plasmid p2PS10	1	10333..11307	PP_00015;lS30 family transposase;phage;-;PROPHAGE_Neisse_MC58	1.94e-64
AY3800B	plasmid p2PS10	1	14172..15146	PP_00022;IS30 family transposase;phage;-;PROPHAGE_Neisse_MC58	1.94e-64
AY3800B	plasmid p2PS10	1	16633..17607	PP_00026;IS30 family transposase;phage;-;PROPHAGE_Neisse_MC58	1.94e-64
AY3800B	plasmid p2PS10	1	24676..25650	PP_00037;IS30 family transposase;phage;-;PROPHAGE_Neisse_MC58	1.86e-64
AY3800B	plasmid p4PS10	1	24435..24830	PP_00030;minor capsid protein;phage;-;PHAGE_Arthro_TripleJ_NC_049470	1.48e-06
AY3800B	plasmid p4PS10	1	25008..25433	PP_00031;head-tail connector complex protein;phage;-;PHAGE_Paenib_Tadhana_NC_048691	1.92e-17
AY3800B	plasmid p4PS10	1	25430..25741	PP_00032;head-tail connector II;phage;-;PHAGE_Entero_mEp235_NC_019708	1.78e-10
AY3800B	plasmid p4PS10	1	26724..27059	PP _00035;minor capsid protein;phage;-;PHAGE_Geobac_GBK2_NC_023612	1.36e-11
AY3800B	plasmid p4PS10	1	11849..12568	PP_00016;hypothetical protein;phage;-;PHAGE_Leptos-LE1_NC_048892	5.37e-07
AY3800B	plasmid p4PS10	1	15985..18675	PP_00021;putative host specificity protein;phage;-;PHAGE_Cronob_PhiES15_NC_018454	6.5e-124
AY3800B	plasmid p4PS10	1	18672..19229	PP_00022;putative tail assembly protein;phage;-;PHAGE_Escher-SRT8-NC_042043	6.03e-27
AY3800B	plasmid p4PS10	1	19219..19965	PP_00023;tail assembly protein;phage;-;PHAGE_Rhizob-vB-RleS-L338C_NC_023502	2.99e-45
AY3800B	plasmid p4PS10	1	19934..20605	PP_00024;minor tail protein;phage;-;PHAGE_Rhizob-vB-RglS_P106B_NC_023566	2.95e-34
AY3800B	plasmid p4PS10	1	20602..20943	PP_00025;putative minor tail protein;phage;-;PHAGE_Entero_cdtl-NC_009514	1.95e-10
AY3800B	plasmid p4PS10	1	20936..23014	PP_00026;putative tail tape measure protein;phage;-;PHAGE_Vibrio-VpKK5-NC_026610	1.26e-46
AY3800B	plasmid p4PS10	1	10415..10657	PP_00014;transposase IS26;phage;-;PHAGE_Escher_RCS47_NC_042128	5.09e-22
AY3800B	plasmid p4PS10	1	10790..11767	PP_00015;transposase;phage;-;PHAGE_Salmon_SJ46-NC_031129	8.8e-58
AY3800B	plasmid p4PS10	1	14212..14418	PP_00018;lS30 family transposase;phage;-;PROPHAGE_Neisse-MC58	2.12e-12
AY3800B	plasmid p4PS10	1	14493..15470	PP_00019;transposase;phage;-;PHAGE_Salmon_SJ46_NC_031129	8.8e-58
AY3800B	plasmid p4PS10	1	15498..15926	PP_00020;lS30 family transposase;phage;-;PROPHAGE_Neisse-MC58	1.97e-08
AY3800B	plasmid p4PS10	1	27313..28287	PP_00037;lS30 family transposase;phage;-;PROPHAGE_Neisse_MC58	1.27e-64
AY3800B	plasmid p4PS10	1	40016..40444	PP_00051;transposase IS26;phage;-;PHAGE_Escher_RCS47_NC_042128	1.39e-37
AY3800B	plasmid p4PS10	2	48393..48650	PP_00063;hypothetical protein;phage;-;PHAGE_Edward_PEi21-NC_021342	9.51e-11
AY3800B	plasmid p4PS10	2	46121..46600	PP_00060;pentapeptide;phage;-;PHAGE_Rheinh-vB-RspM-Barba8S-NC_048188	8.4e-09
AY3800B	plasmid p4PS10	2	64839..65633	PP_00086;putative nuclease;phage;-;PHAGE_Entero-vB_KleM-RaK2-NC_019526	6.43e-21
AY3800B	plasmid p4PS10	2	55931..56386	PP_00075;putative portal protein;phage;-;PHAGE_Entero_phiP27_NC_003356	4.44e-21
AY3800B	plasmid p4PS10	2	56720..57145	PP_00076;putative portal protein;phage;-;PHAGE_Entero_phiP27_NC_003356	4.03e-40
AY3800B	plasmid p4PS10	2	40706..41032	PP_00052;transposase IS26;phage;-;PHAGE_Escher_RCS47_NC_042128	1.11e-09
AY3800B	plasmid p4PS10	2	42441..42836	PP_00055;transposase IS26;phage;-;PHAGE_Escher_RCS47_NC_042128	1.83e-10
AY3800B	plasmid p4PS10	2	44244..44972	PP_00057;transposase IS26;phage;-;PHAGE_ Escher_RCS47_NC_042128	3.97e-53
AY3800B	plasmid p4PS10	2	45127..45666	PP_00058;lS30 family transposase;phage;-;PROPHAGE_Neisse_MC58	1.3e-45
AY3800B	plasmid p4PS10	2	45851..46000	PP_00059;transposase IS26;phage;-;PHAGE_Escher_RCS47_NC_042128	1.61e-16
AY3800B	plasmid p4PS10	2	46797..47525	PP_00061;transposase IS26;phage;-;PHAGE_Esther_RCS47-NC_042128	7.15e-54
AY3800B	plasmid p4PS10	2	47617..48258	PP_00062;lS30 family transposase;phage;-;PROPHAGE_Neisse_MC58	2.02e-54
AY3800B	plasmid p4PS10	2	48653..49381	PP_00064;transposase IS26;phage;-;PHAGE_Escher_RCS47_NC_042128	7.15e-54
AY3800B	plasmid p4PS10	2	50806..51210	PP_00067;transposase IS26;phage;-;PHAGE_Esther_RCS47_NC_042128	2.55e-28
AY3800B	plasmid p4PS10	2	54078..54269	PP_00070;lS30 family transposase;phage;-;PROPHAGE_Neisse_MC58	7.76e-08
AY3800B	plasmid p4PS10	2	54272..54688	PP_00071;transposase IS26;phage;-;PHAGE_Escher_RCS47_NC_042128	6.11e-10
AY3800B	plasmid p4PS10	2	57816..58343	PP_00079;lS30 family transposase;phage;-;PROPHAGE_Neisse_MC58	9.24e-42
AY3800B	plasmid p4PS10	2	58367..58564	PP_00080;transposase, putative;phage;-;PROPHAGE_Brucel_1330	1.07e-11
AY3800B	plasmid p4PS10	2	59260..60015	PP_00081;IS4 transposase;phage;-;PROPHAGE_Escher_MG1655	1.29e-09
AY3800B	plasmid p4PS10	2	64159..64740	PP_00089;transposase IS26;phage;-;PHAGE_Escher_RCS47_NC_042128	4.77e-46
AY3800B	plasmid p4PS10	2	66125..66460	PP_00088;transposase insF;phage;-;PROPHAGE_Escher_CFT073	1.78e-30
AY3800B	plasmid p4PS10	2	66885..67082	PP_00090;transposase IS26;phage;-;PHAGE_Escher_RCS47_NC_042128	8.11e-12
AY3800B	plasmid p4PS10	2	69209..69391	PP_00092;transposase IS26;phage;-;PHAGE_Escher_RCS47_NC_042128	6.15e-11
AY3800B	plasmid p4PS10	3	104752..106617	PP_00139;putative DNA helicase;phage;-;PHAGE_Pseudo_PAK_P5-NC_022966	1.18e-64
AY3800B	plasmid p4PS10	3	107137..107403	PP_00141;portal protein;phage;-;PHAGE_Salmon-118970_sa13-NC_031940	2.45e-25
AY3800B	plasmid p4PS10	3	107659..108192	PP_00142;portal protein;phage;-;PHAGE_Bacill_phi105_NC_048631	2.66e-24
AY3800B	plasmid p4PS10	3	96647..96997	PP_00124;putative transposase;phage;-;PHAGE_Staphy_StauST3984-NC_023499	1.69e-05
AY3800B	plasmid p4PS10	3	96994..97476	PP_00125;lS30 family transposase;phage;-;PROPHAGE_Neisse-MC58	1.97e-30
AY3800B	plasmid p4PS10	3	97499..98227	PP_00126;transposase IS26;phage;-;PHAGE_Escher_RCS47_NC_042128	1.13e-54
AY3800B	plasmid p4PS10	3	98635..99363	PP_00128;transposase IS26;phage;-;PHAGE_Escher_RCS47_NC_042128	1.13e-54
AY3800B	plasmid p4PS10	3	100348..100713	PP_00131;transposase, putative;phage;-;PROPHAGE_Brucel_1330	5.22e-31
AY3800B	plasmid p4PS10	3	100766..101053	PP_00132;lSSod1, transposase OrfA;phage;-;PROPHAGE_Shewan_MR_1	5.52e-27
AY3800B	plasmid p4PS10	3	101080..101922	PP_00133;lSSod1, transposase OrfB;phage;-;PROPHAGE_Shewan-MR_1	3.6e-124
AY3800B	plasmid p4PS10	3	101983..102315	PP_00134;transposase IS26;phage;-;PHAGE_Escher_RCS47_NC_042128	1.74e-10
AY3800B	plasmid p4PS10	3	103228..103956	PP_00136;transposase IS26;phage;-;PHAGE_Escher_RCS47-NC_042128	3.97e-53
AY3800B	plasmid p4PS10	3	103999..104241	PP_00137;transposase IS26;phage;-;PHAGE_Escher_RCS47_NC_042128	5.09e-22
AY3800B	plasmid p4PS10	3	109432..110160	PP_00144;transposase IS26;phage;-;PHAGE_Eşcher_RCS47_NC_042128	1.53e-53
AY3800B	plasmid p4PS10	3	110172..110570	PP_00145;transposase IS26;phage;-;PHAGE_Escher_RCS47_NC_042128	2.04e-31
AY3800B	plasmid p4PS10	3	111856..112056	PP_00147;transposase IS26;phage;-;PHAGE_Escher_RCS47_NC_042128	4.81e-19
AY3800B	plasmid p4PS10	3	112053..112949	PP_00148;lS30 family transposase;phage;-;PROPHAGE_Neisse-MC58	9.45e-61
AY3800B	plasmid p4PS10	3	114686..114973	PP_00151;transposase IS26;phage;-;PHAGE_Escher-RCS47-NC_042128	2.13e-20
AY3800B	plasmid p4PS10	3	115305..115769	PP_00153;transposase, putative;phage;-;PROPHAGE_Brucel-1330	3.67e-22
AY3800B	plasmid p4PS10	3	115772..116347	PP_00154;transposase IS26;phage;-;PHAGE_Escher_RCS47_NC_042128	2e-33
AY3800B	plasmid p4PS10	3	116618..116788	PP_00155;transposase IS26;phage;-;PHAGE_Escher_RCS47_NC_042128	8.37e-12
AY3800B	plasmid p4PS10	3	117740..118468	PP_00158;transposase IS26;phage;-;PHAGE_Escher_RCS47_NC_042128	3.97e-53
AY3800B	plasmid p4PS10	3	120874..121701	PP_00160;lS30 family transposase;phage;-;PROPHAGE_Neisse_MC58	2.86e-44
AY3800B	plasmid p4PS10	4	144394..144777	PP_00195;putative endonuclease;phage;-;PHAGE_Bacill_phi105_NC_048631	6.1e-32
AY3800B	plasmid p4PS10	4	161441..161695	PP_00214;antitoxin;phage;-;PHAGE_Gordon-CaptainKirk2_NC_031072	2.28e-06
AY3800B	plasmid p4PS10	4	147316..147792	PP_00199;putative portal protein;phage;-;PHAGE_Klebsi_phiK02_NC_005857	3.8e-23
AY3800B	plasmid p4PS10	4	161979..162452	PP_00216;tail assembly protein I;phage;-;PHAGE_Entero-mEp234-NC_019715	5.56e-21
AY3800B	plasmid p4PS10	4	144864..145346	PP_00196;terminase small subunit;phage;-;PHAGE_Entero-mEp235-NC_019708	1.62e-27
AY3800B	plasmid p4PS10	4	145349..146680	PP_00197;terminase large subunit;phage;-;PHAGE_Entero-mEp235-NC_019708	6.11e-130
AY3800B	plasmid p4PS10	4	146789..147319	PP_00198;terminase large subunit;phage;-;PHAGE_Nocard-NBR1-NC_016569	1.37e-28
AY3800B	plasmid p4PS10	4	147830..148564	PP_00200;transposase IS26;phage;-;PHAGE_Escher_RCS47_NC_042128	6.43e-53
AY3800B	plasmid p4PS10	4	148611..149324	PP_00201;lS30 family transposase;phage;-;PROPHAGE_Neisse_MC58	1.66e-30
AY3800B	plasmid p4PS10	4	149471..150022	PP_00202;transposase. putative;phage;-;PROPHAGE_Brucel_1330	8.1e-31
AY3800B	plasmid p4PS10	4	150065..150307	PP_00203;transposase IS26;phage;-;PHAGE_Escher_RCS47_NC_042128	5.09e-22
AY3800B	plasmid p4PS10	4	154417..155145	PP_00206;transposase IS26;phage;-;PHAGE_Escher_RCS47_NC_042128	1.5e-52
AY3800B	plasmid p4PS10	4	155239..156213	PP_00207;IS30 family transposase;phage;-;PROPHAGE_Neisse_MC58	2.03e-63
AY3800B	plasmid p4PS10	4	158732..159112	PP_00211;transposase IS26;phage;-;PHAGE_Escher_RCS47_NC_042128	1.56e-10
AY3800B	plasmid p4PS10	4	159116..159988	PP_00212;lS903 transposase;phage;-;PHAGE_Entero_HK022-NC_002166	2.47e-47
AY3800B	plasmid p4PS10	4	160070..161047	PP_00213;transposase;phage;-;PHAGE_Salmon-SJ46-NC_031129	8.8e-58
AY3800B	plasmid p4PS10	4	162467..163294	PP_00217;lS903 transposase;phage;-;PHAGE_Entero-HK022-NC_002166	1.14e-44
AY3800B	plasmid p4PS10	4	163298..164275	PP_00218;transposase;phage;-;PHAGE_Salmon-SJ46-NC_031129	8.8e-58
AY3800B	plasmid p4PS10	4	164956..165933	PP_00220;transposase;phage;-;PHAGE_Salmon-SJ46_NC_031129	8.8e-58
AY3800B	plasmid p4PS10	4	166061..166789	PP_00221;transposase IS26;phage;-;PHAGE_Escher_RCS47-NC_042128	3.76e-54
AY3864B	plasmid p2PS11	1	13012..13395	PP_00019;putative endonuclease;phage;-;PHAGE_Bacill_phi105_NC_048631	1.81e-32
AY3864B	plasmid p2PS11	1	20116..20532	PP_00032;tail fiber protein;phage;-;PHAGE_Pseudo-Lana-NC_048166	1.34e-26
AY3864B	plasmid p2PS11	1	20803..22779	PP_00034;tail tip fiber protein gp19;phage;-;PHAGE_Burkho_KS9_NC_013055	3.33e-99
AY3864B	plasmid p2PS11	1	15300..15635	PP_00023;minor capsid protein;phage;-;PHAGE_Geobac_GBK2-NC_023612	1.59e-11
AY3864B	plasmid p2PS11	1	22924..23979	PP_00035;hypothetical protein;phage;-;PHAGE_Achrom_JWF_NC_029075	3.68e-07
AY3864B	plasmid p2PS11	1	1108..2085	PP_00002;partition protein;phage;-;PHAGE_Vibrio_vB_VpaM_MAR_NC_019722	9.13e-15
AY3864B	plasmid p2PS11	1	2101..3084	PP_00003;putative ParB protein;phage;-;PHAGE_Clostr_c_st-NC_007581	1.19e-07
AY3864B	plasmid p2PS11	1	6020..6610	PP_00007;tyrosine recombinase;phage;-;PHAGE_Caulob-CcrPW_NC_048046	2.47e-26
AY3864B	plasmid p2PS11	1	6841..7101	PP_00008;HicA protein;phage;-;PHAGE_Burkh0-ST79-NC_0213.43	3.42e-15
AY3864B	plasmid p2PS11	1	7094..74.47	PP_00009;HicB protein;phage;-;PHAGE_Entero-mEp234-NC_019715	6.34e-14
AY3864B	plasmid p2PS11	1	9641..9895	PP_00013;HicA protein;phage;-;PHAGE_Burkho-ST79-NC_021343	2.61e-13
AY3864B	plasmid p2PS11	1	9888..10235	PP_00014;HicB protein;phage;-;PHAGE_Burkho-ST79-NC_021343	3.48e-22
AY3864B	plasmid p2PS11	1	18055..18678	PP_00028;tail assembly protein;phage;-;PHAGE_Rhizob_vB-RglS_P106B_NC_023566	4.2e-34
AY3864B	plasmid p2PS11	1	19561..19932	PP_00030;putative tail assembly protein;phage;-;PHAGE_Escher-SRT8_NC_042043	1.09e-13
AY3864B	plasmid p2PS11	1	19889..20119	PP_00031;tail assembly protein I;phage;-;PHAGE_Entero_mEp234_NC_019715	4.24e-12
AY3864B	plasmid p2PS11	1	13482..13964	PP_00020;terminase small subunit;phage;-;PHAGE_Entero_mEp235_NC_019708	8.52e-26
AY3864B	plasmid p2PS11	1	13967..14152	PP_00021;terminase large subunit;phage;-;PHAGE_Entero_mEp235-NC_019708	2.52e-08
AY3864B	plasmid p2PS11	1	4510..5484	PP_00005;lS30 family transposase;phage;-;PROPHAGE_Neisse_MC58	1.94e-64
AY3864B	plasmid p2PS11	1	7624..8598	PP_00010;lS30 family transposase;phage;-;PROPHAGE_Neisse_MC58	7.69e-64
AY3864B	plasmid p2PS11	1	10333..11307	PP_00015;IS30 family transposase;phage;-;PROPHAGE_Neisse_MC58	1.94e-64
AY3864B	plasmid p2PS11	1	14172..15146	PP_00022;IS30 family transposase;phage;-;PROPHAGE_Neisse_MC58	1.94e-64
AY3864B	plasmid p2PS11	1	16633..07607	PP_00026;lS30 family transposase;phage;-;PROPHAGE_Neisse_MC58	1.94e-64
AY3864B	plasmid p2PS11	1	24676..25650	PP_00037;lS30 family transposase;phage;-;PROPHAGE_Neisse_MC58	1.86e-64
AY3864B	plasmid p4PS11	1	24435..24830	PP_00030;minor capsid protein;phage;-;PHAGE_Arthro-TripleJ-NC_049470	1.48e-06
AY3864B	plasmid p4PS11	1	25008..25433	PP_00031;head-tail connector complex protein;phage;-;PHAGE_Paenib_Tadhana_NC_048691	1.92e-17
AY3864B	plasmid p4PS11	1	25430..25741	PP_00032;head-taiI connector II;phage;-;PHAGE_Entero_mEp235-NC_019708	1.78e-10
AY3864B	plasmid p4PS11	1	26724..27059	PP_00035;minor capsid protein;phage;-;PHAGE_Geobac-GBK2_NC_0236/2	1.36e-11
AY3864B	plasmid p4PS11	1	118.49.12568	PP_00016;hypothetical protein;phage;-;PHAGE_Leptos-LE1_NC_048892	5.37e-07
AY3864B	plasmid p4PS11	1	15985..18675	PP_00021;putative host specificity protein;phage;-;PHAGE_Cronob_PhiES15_NC_018454	6.5e-124
AY3864B	plasmid p4PS11	1	18672..19229	PP_00022;putative tail assembly protein;phage;-;PHAGE_Escher-SRT8_NC_042043	6.03e-27
AY3864B	plasmid p4PS11	1	19219..19869	PP_00023;tail assembly protein;phage;-;PHAGE_Rhizob-vB_RleS-L338C_NC_023502	7.68e-36
AY3864B	plasmid p4PS11	1	19934..20605	PP_00024;minor tail protein;phage;-;PHAGE_Rhizob-vB-RglS_P106B_NC_023566	2.95e-34
AY3864B	plasmid p4PS11	1	20602..20943	PP_00025;putative minor tail protein;phage;-;PHAGE_Entero-cdtl-NC_009514	1.95e-10
AY3864B	plasmid p4PS11	1	20936..23014	PP_00026;putative tail tape measure protein;phage;-;PHAGE_Vibrio-VpKK5_NC_026610	1.26e-46
AY3864B	plasmid p4PS11	1	10415..10657	PP_00014;transposase IS26;phage;-;PHAGE_Escher_RCS47-NC_042128	5.09e-22
AY3864B	plasmid p4PS11	1	10790..11767	PP_00015;transposase;phage;-;PHAGE_Salmon-SJ46_NC_031129	8.8e-58
AY3864B	plasmid p4PS11	1	14212..14418	PP_00018;IS30 family transposase;phage;-;PROPHAGE_Neisse-MC58	2.12e-12
AY3864B	plasmid p4PS11	1	14493..15470	PP_00019;transposase;phage;-;PHAGE_Salmon-SJ46_NC_031129	8.8e-58
AY3864B	plasmid p4PS11	1	15498..15926	PP_00020;lS30 family transposase;phage;-;PROPHAGE_Neisse-MC58	1.97e-08
AY3864B	plasmid p4PS11	1	27313..28287	PP_00036;lS30 family transposase;phage;-;PROPHAGE_Neisse-MC58	1.27e-64
AY3864B	plasmid p4PS11	1	40016..40444	PP_00049;transposase IS26;phage;-;PHAGE_Escher-RCS47-NC_042128	1.39e-37
AY3864B	plasmid p4PS11	2	48393..48650	PP_00061;hypotheticaı protein;phage;-;PHAGE_Edward_PEiT-NC_021342	9.51e-11
AY3864B	plasmid p4PS11	2	46121..46600	PP_00058;pentapeptide;phage;-;PHAGE_ Rheinh-vB-RspM-Barba8S-NC_048188	8.4e-09
AY3864B	plasmid p4PS11	2	64838..65632	PP_00084;putative nuclease;phage;-;PHAGE_Entero_vB_KleM_RaK2_NC_019526	6.43e-21
AY3864B	plasmid p4PS11	2	55930..56385	PP_00073;putative portal protein;phage;-;PHAGE_Entero_PhiP27-NC_003356	4.44e-21
AY3864B	plasmid p4PS11	2	56719..57144	PP_00074;putative portal protein;phage;-;PHAGE_Entero_phiP27_NC_003356	4.03e-40
AY3864B	plasmid p4PS11	2	40706..41032	PP_00050;transposase IS26;phage;-;PHAGE_Escher_RCS47_NC_042128	1.11e-09
AY3864B	plasmid p4PS11	2	42441..42836	PP_00053;transposase IS26;phage;-;PHAGE_Escher_RCS47_NC_042128	1.83e-10
AY3864B	plasmid p4PS11	2	44244..44972	PP_00055;transposase IS26;phage;-;PHAGE_Escher_RCS47_NC_042128	3.97e-53
AY3864B	plasmid p4PS11	2	45127..45666	PP_00056;lS30 family transposase;phage;-;PROPHAGE_Neisse-MC58	1.3e-45
AY3864B	plasmid p4PS11	2	45851..46000	PP_00057;transposase IS26;phage;-;PHAGE_Escher_RCS47_NC_042128	1.61e-16
AY3864B	plasmid p4PS11	2	46797..47525	PP_00059;transposase IS26;phage;-;PHAGE_Escher_RCS47_NC_042128	7.15e-54
AY3864B	plasmid p4PS11	2	47617..48258	PP_00060;lS30 family transposase;phage;-;PROPHAGE_Neisse-MC58	2.02e-54
AY3864B	plasmid p4PS11	2	48653..49381	PP_00062;transposase IS26;phage;-;PHAGE_Escher_RCS47_NC_042128	7.15e-54
AY3864B	plasmid p4PS11	2	50806..51210	PP_00065;transposase IS26;phage;-;PHAGE_Escher_RCS47_NC_042128	2.55e-28
AY3864B	plasmid p4PS11	2	54078..54269	PP_00068;lS30 family transposase;phage;-;PROPHAGE_Neisse_MC58	7.76e-08
AY3864B	plasmid p4PS11	2	54272..54736	PP_00069;transposase IS26;phage;-;PHAGE_Escher_RCS47_NC_042128	2.24e-23
AY3864B	plasmid p4PS11	2	57815..58342	PP_00077;IS30 family transposase;phage;-;PROPHAGE_Neisse_MC58	9.24e-42
AY3864B	plasmid p4PS11	2	58366..58563	PP_00078;transposase, putative;phage;-;PROPHAGE_Brucel_1330	1.07e-11
AY3864B	plasmid p4PS11	2	59259..60014	PP_00079;IS4 transposase;phage;-;PROPHAGE_Esther_MG1655	1.29e-09
AY3864B	plasmid p4PS11	2	64158..64739	PP_00083;transposase IS26;phage;-;PHAGE_Escher_RCS47_NC_042128	4.77e-46
AY3864B	plasmid p4PS11	2	66124..66459	PP_00086;transposase insF;phage;-;PROPHAGE_Escher_CFT073	1.78e-30
AY3864B	plasmid p4PS11	2	66884..67081	PP_00088;transposase IS26;phage;-;PHAGE_Escher_RCS47_NC_042128	8.11e-12
AY3864B	plasmid p4PS11	2	69208..69390	PP_00090;transposase IS26;phage;-;PHAGE_Escher_RCS47_NC_042128	6.15e-11
AY3864B	plasmid p4PS11	3	104751..106616	PP_00137;putative DNA helicase;phage;-;PHAGE_Pseudo_PAK_P5-NC_022966	1.18e-64
AY3864B	plasmid p4PS11	3	107136..107402	PP_00139;portal protein;phage;-;PHAGE_Salmon-118970_sa13-NC_031940	2.45e-25
AY3864B	plasmid p4PS11	3	107658..108191	PP_00140;portal protein;phage;-;PHAGE_ Bacill _phi105_ NC_ 048631	2.66e-24
AY3864B	plasmid p4PS11	3	96646..96996	PP_00122;putative transposase;phage;-;PHAGE_Staphy_ StauST398 _4- NC_ 023499	1.69e-05
AY3864B	plasmid p4PS11	3	96993..97475	PP_00123;lS30 family transposase;phage;-;PROPHAGE_Neisse_MC58	1.97e-30
AY3864B	plasmid p4PS11	3	97498..98226	PP_00124;transposase IS26;phage;-;PHAGE_Escher_RCS47_NC_042128	1.13e-54
AY3864B	plasmid p4PS11	3	98634..99362	PP_00126;transposase IS26;phage;-;PHAGE_Escher_RCS47_NC_042128	1.13e-54
AY3864B	plasmid p4PS11	3	100347..100712	PP_00129;transposase, putative;phage;-;PROPHAGE_Brucel_1330	5.22e-31
AY3864B	plasmid p4PS11	3	100765..101052	PP_00130;ISSod1, transposase OrfA;phage;-;PROPHAGE_Shewan_MR_1	5.52e-27
AY3864B	plasmid p4PS11	3	101079..101921	PP_00131;lSSod1, transposase OrfB;phage;-;PROPHAGE_Shewan_MR_1	3.6e-124
AY3864B	plasmid p4PS11	3	101982..102314	PP_00132;transposase IS26;phage;-;PHAGE_Escher_RCS47_NC_042128	1.74e-10
AY3864B	plasmid p4PS11	3	103227..103955	PP_00134;transposase IS26;phage;-;PHAGE_Escher_RCS47_NC_042128	3.97e-53
AY3864B	plasmid p4PS11	3	103998..104240	PP_00135;transposase IS26;phage;-;PHAGE_Escher_RCS47_NC_042128	5.09e-22
AY3864B	plasmid p4PS11	3	109431..110159	PP_00142;transposase IS26;phage;-;PHAGE_Escher_RCS47_NC_042128	1.53e-53
AY3864B	plasmid p4PS11	3	110171..110569	PP_00143;transposase IS26;phage;-;PHAGE_Escher_RCS47_NC_042128	2.04e-31
AY3864B	plasmid p4PS11	3	111855..112055	PP_00145;transposase IS26;phage;-;PHAGE_Escher_RCS47_NC_042128	4.81e-19
AY3864B	plasmid p4PS11	3	112052..112948	PP_00146;lS30 family transposase;phage;-;PROPHAGE_Neisse_MC58	9.45e-61
AY3864B	plasmid p4PS11	3	114685..114972	PP_00149;transposase IS26;phage;-;PHAGE_Escher_RCS47_NC_042128	2.13e-20
AY3864B	plasmid p4PS11	3	115304..115768	PP_00151;transposase, putative;phage;-;PROPHAGE_Brucel_1330	3.67e-22
AY3864B	plasmid p4PS11	3	115771..116346	PP_00152;transposase IS26;phage;-;PHAGE_Escher_RCS47_NC_042128	2e-33
AY3864B	plasmid p4PS11	3	116617..116787	PP_00153;transposase IS26;phage;-;PHAGE_Escher_RCS47_NC_042128	8.37e-12
AY3864B	plasmid p4PS11	3	117739..118467	PP_00156;transposase IS26;phage;-;PHAGE_Escher_RCS47_NC_042128	3.97e-53
AY3864B	plasmid p4PS11	3	120873..121700	PP_00158;IS30 family transposase;phage;-;PROPHAGE_Neisse_MC58	2.86e-44
AY3864B	plasmid p4PS11	4	144393..144776	PP_00192;putative endonuclease;phage;-;PHAGE_Bacill_phi105_NC_048631	6.1e-32
AY3864B	plasmid p4PS11	4	161440..161694	PP_00211;antitoxin;phage;-;PHAGE_Gordon_CaptainKirk2_NC_031072	2.28e-06
AY3864B	plasmid p4PS11	4	147315..147791	PP_00196;putative portal protein;phage;-;PHAGE_Klebsi_PhiK02-NC_005857	3.8e-23
AY3864B	plasmid p4PS11	4	161978..162451	PP_00213;tail assembly protein I;phage;-;PHAGE_Entero-mEp234-NC_01975	5.56e-21
AY3864B	plasmid p4PS11	4	144863..145345	PP_00193;terminase small subunit;phage;-;PHAGE_Entero-mEp235-NC_019708	1.62e-27
AY3864B	plasmid p4PS11	4	145348..146679	PP_00194;terminase large subunit;phage;-;PHAGE_Entero-mEp235-NC_019708	6.11e-130
AY3864B	plasmid p4PS11	4	146788..147318	PP_00195;terminase large subunit;phage;-;PHAGE_Nocard_NBR1_NC_016569	1.37e-28
AY3864B	plasmid p4PS11	4	147829..148563	PP_00197;transposase IS26;phage;-;PHAGE_Escher_RCS47_NC_042128	6.43e-53
AY3864B	plasmid p4PS11	4	148610..149323	PP_00198;lS30 family transposase;phage;-;PROPHAGE_Neisse_MC58	1.66e-30
AY3864B	plasmid p4PS11	4	149470..150021	PP_00199;transposase, putative;phage;-;PROPHAGE_Brucel-1330	8.1e-31
AY3864B	plasmid p4PS11	4	150064..150306	PP_00200;transposase IS26;phage;-;PHAGE_Escher_RCS47_NC_042128	5.09e-22
AY3864B	plasmid p4PS11	4	154416..155144	PP_00203;transposase IS26;phage;-;PHAGE_Escher_RCS47_NC_042128	1.5e-52
AY3864B	plasmid p4PS11	4	155238..156212	PP_00204;lS30 family transposase;phage;-;PROPHAGE_Neisse-MC58	2.03e-63
AY3864B	plasmid p4PS11	4	158731..159111	PP_ 00208;transposase IS26;phage;-;PHAGE_ Escher_ RCS47- NC_042128	1.56e-10
AY3864B	plasmid p4PS11	4	159115..159987	PP_00209;lS903 transposase;phage;-;PHAGE_Entero_HK022-NC_002166	2.47e-47
AY3864B	plasmid p4PS11	4	160069..161046	PP_00210;transposase;phage;-;PHAGE_Salmon_SJ46_NC_031129	8.8e-58
AY3864B	plasmid p4PS11	4	162466..163293	PP_00214;lS903 transposase;phage;-;PHAGE_Entero-HK022-NC_002166	1.14e-44
AY3864B	plasmid p4PS11	4	163297..164274	PP_00215;transposase;phage;-;PHAGE_Salmon-SJ46_NC_031129	8.8e-58
AY3864B	plasmid p4PS11	4	164955..165932	PP_00217;transposase;phage;-;PHAGE_Salmon_SJ46-NC_031129	8.8e-58
AY3864B	plasmid p4PS11	4	166060..166788	PP_00218;transposase IS26;phage;-;PHAGE_Escher_RCS47_NC_042128	3.76e-54
AY6297B	plasmid p1PS8	1	25005..25430	PP_00032;head-tail connector complex protein;phage;-;PHAGE_Paenib_Tadhana_NC_048691	1.92e-17
AY6297B	plasmid p1PS8	1	25427..25738	PP_00033;head-tail connector II;phage;-;PHAGE_Entero_mEp235_NC_019708	1.78e-10
AY6297B	plasmid p1PS8	1	26713..27048	PP_00036;minor capsid protein;phage;-;PHAGE_Geobac-GBK2-NC_023612	1.36e-11
AY6297B	plasmid p1PS8	1	11849..12568	PP_00016;hypothetical protein;phage;-;PHAGE_Leptos-LE1_NC_048892	5.37e-07
AY6297B	plasmid p1PS8	1	24433..24798	PP_00031;hypothetical protein;phage;-;PHAGE_Yersin_PY54-NC_005069	2.64e-13
AY6297B	plasmid p1PS8	1	15985..18675	PP_00021;putative host specificity protein;phage;-;PHAGE_Cronob-PhiES15_NC_018.454	6.5e-124
AY6297B	plasmid p1PS8	1	18672..19187	PP_00022;putative tail component;phage;-;PHAGE_Entero-cdtl-NC_009514	7.74e-25
AY6297B	plasmid p1PS8	1	19218..19964	PP_00023;tail assembly protein;phage;-;PHAGE_Rhizob-vB-RleS-L338C-NC_023502	2.99e-45
AY6297B	plasmid p1PS8	1	19933..20604	PP_00024;minor tail protein;phage;-;PHAGE_Rhizob-vB-RglS-P106B-NC_023566	2.95e-34
AY6297B	plasmid p1PS8	1	20601..20942	PP_00025;putative minor tail protein;phage;-;PHAGE_Entero-cdtl-NC_009514	1.95e-10
AY6297B	plasmid p1PS8	1	20935..22908	PP_00026;putative tail tape measure protein;phage;-;PHAGE_Vibrio-VpKK5-NC_026610	9.55e-47
AY6297B	plasmid p1PS8	1	10415..10657	PP_00014;transposase IS26;phage;-;PHAGE_Escher_RCS47_NC_042128	5.09e-22
AY6297B	plasmid p1PS8	1	10790..11767	PP_00015;transposase;phage;-;PHAGE_Salmon-SJ46_NC_031129	8.8e-58
AY6297B	plasmid p1PS8	1	14212..14418	PP_00018;IS30 family transposase;phage;-;PROPHAGE_Neisse_MC58	2.12e-12
AY6297B	plasmid p1PS8	1	14493..15470	PP_00019;transposase;phage;-;PHAGE_Salmon_SJ46_NC_031129	8.8e-58
AY6297B	plasmid p1PS8	1	15498..15926	PP_00020;lS30 family transposase;phage;-;PROPHAGE_Neisse_MC58	1.97e-08
AY6297B	plasmid p1PS8	1	27302..28276	PP_00037;lS30 family transposase;phage;-;PROPHAGE_Neisse_MC58	1.27e-64
AY6297B	plasmid p1PS8	1	39996..40424	PP_00052;transposase IS26;phage;-;PHAGE_Escher_RCS47-NC_042128	1.39e-37
AY6297B	plasmid p1PS8	2	48418..48627	PP_00064;hypotheticaI protein;phage;-;PHAGE_Edward_PEi21-NC_021342	1.52e-10
AY6297B	plasmid p1PS8	2	46101..46754	PP_00061;pentapeptide;phage;-;PHAGE_Rheinh-vB_RspM_Barba8S-NC_048188	6.46e-09
AY6297B	plasmid p1PS8	2	64807..65487	PP_00088;putative nuclease;phage;-;PHAGE_Entero_vB_KleM_RaK2_NC_019526	3.24e-20
AY6297B	plasmid p1PS8	2	55902..56357	PP_00077;putative portal protein;phage;-;PHAGE_Entero_phiP27-NC_003356	4.44e-21
AY6297B	plasmid p1PS8	2	56691..57116	PP_00078;putative portal protein;phage;-;PHAGE_Entero_phiP27_NC_003356	4.03e-40
AY6297B	plasmid p1PS8	2	40686..41012	PP_00053;transposase IS26;phage;-;PHAGE_Escher_RCS47_NC_042128	1.11e-09
AY6297B	plasmid p1PS8	2	42421..42816	PP_00056;transposase IS26;phage;-;PHAGE_Escher_RCS47_NC_042128	1.83e-10
AY6297B	plasmid p1PS8	2	44224..44952	PP_00058;transposase IS26;phage;-;PHAGE_ Escher_RCS47_NC_042128	3.97e-53
AY6297B	plasmid p1PS8	2	45107..45646	PP_00059;lS30 family transposase;phage;-;PROPHAGE_Neisse-MC58	1.3e-45
AY6297B	plasmid p1PS8	2	45831..45980	PP_00060;transposase IS26;phage;-;PHAGE_Escher_RCS47_NC_042128	1.61e-16
AY6297B	plasmid p1PS8	2	46777..47505	PP_00062;transposase IS26;phage;-;PHAGE_Escher_RCS47_NC_042128	7.15e-54
AY6297B	plasmid p1PS8	2	47597..48238	PP_00063;lS30 family transposase;phage;-;PROPHAGE_Neisse_MC58	2.02e-54
AY6297B	plasmid p1PS8	2	48630..49358	PP_00069;transposase IS26;phage;-;PHAGE_Escher_RCS47_NC_042128	7.15e-54
AY6297B	plasmid p1PS8	2	50782..51186	PP_00068;transposase IS26;phage;-;PHAGE_Escher_RCS47_NC_042128	2.55e-28
AY6297B	plasmid p1PS8	2	54052..54243	PP_00072;lS30 family transposase;phage;-;PROPHAGE_Neisse_MC58	7.76e-08
AY6297B	plasmid p1PS8	2	54246..54662	PP_00073;transposase IS26;phage;-;PHAGE_Escher_RCS47_NC_042128	6.11e-10
AY6297B	plasmid p1PS8	2	57786..58313	PP_00081;lS30 family transposase;phage;-;PROPHAGE_Neisse_MC58	9.24e-42
AY6297B	plasmid p1PS8	2	58337..58534	PP_00082;transposase. putative;phage;-;PROPHAGE_Brucel_1330	1.07e-11
AY6297B	plasmid p1PS8	2	59228..59983	PP_00083;IS4 transposase;phage;-;PROPHAGE_Escher-MG1655	1.29e-09
AY6297B	plasmid p1PS8	2	64127..64708	PP_00087;transposase IS26;phage;-;PHAGE_Escher_RCS47_NC_042128	4.77e-46
AY6297B	plasmid p1PS8	2	66093..66428	PP_00090;transposase insF;phage;-;PROPHAGE_Escher_CFT073	1.78e-30
AY6297B	plasmid p1PS8	2	66853..67050	PP_00092;transposase IS26;phage;-;PHAGE_Escher_RCS47_NC_042128	8.11e-12
AY6297B	plasmid p1PS8	2	69177..69359	PP_00094;transposase IS26;phage;-;PHAGE_Escher_RCS47_NC_042128	6.15e-11
AY6297B	plasmid p1PS8	3	104720..106585	PP_00141;putative DNA helicase;phage;-;PHAGE_Pseudo-PAK-P5-NC_022966	1.18e-64
AY6297B	plasmid p1PS8	3	107105..107371	PP_00143;portal protein;phage;-;PHAGE_Salmon_118970-sa13_NC_031940	2.45e-25
AY6297B	plasmid p1PS8	3	107627..108160	PP_00144;portal protein;phage;-;PHAGE_Bacill_phi105_NC_048631	2.66e-24
AY6297B	plasmid p1PS8	3	96615..96965	PP_00126;putative transposase;phage;-;PHAGE_Staphy_StauST3984_NC -023499	1.69e-05
AY6297B	plasmid p1PS8	3	96962..97444	PP_00127;lS30 family transposase;phage;-;PROPHAGE_Neisse_MC58	1.97e-30
AY6297B	plasmid p1PS8	3	97467..98195	PP_00128;transposase IS26;phage;-;PHAGE_Escher_RCS47_NC_042128	1.13e-54
AY6297B	plasmid p1PS8	3	98603..99331	PP_00130;transposase IS26;phage;-;PHAGE_ Escher_ RCS47_NC_042128	1.13e-54
AY6297B	plasmid p1PS8	3	100316..100681	PP_00133;transposase, putative;phage;-;PROPHAGE_Brucel-1330	5.9e-31
AY6297B	plasmid p1PS8	3	100734..101021	PP_00134;ISSod1, transposase OrfA;phage;-;PROPHAGE_Shewan_MR_1	5.52e-27
AY6297B	plasmid p1PS8	3	101048..101890	PP_00135;lSSod1, transposase OrfB;phage;-;PROPHAGE_Shewan-MR-1	3.6e-124
AY6297B	plasmid p1PS8	3	101951..102283	PP_00136;transposase IS26;phage;-;PHAGE_Escher_RCS47-NC_ 042128	1.74e-10
AY6297B	plasmid p1PS8	3	103196..103924	PP_00138;transposase IS26;phage;-;PHAGE_ Escher-RCS47-NC_042128	3.97e-53
AY6297B	plasmid p1PS8	3	103967..104209	PP_00139;transposase IS26;phage;-;PHAGE_Escher- RCS47-NC_042128	5.09e-22
AY6297B	plasmid p1PS8	3	109400..110128	PP_00146;transposase IS26;phage;-;PHAGE_ESCher_RCS47_NC_042128	1.53e-53
AY6297B	plasmid p1PS8	3	110140..110538	PP_00147;transposase IS26;phage;-;PHAGE_Escher_RCS47_NC_042128	2.04e-31
AY6297B	plasmid p1PS8	3	111824..112024	PP_00149;transposase IS26;phage;-;PHAGE_Escher_RCS47_NC_042128	4.81e-19
AY6297B	plasmid p1PS8	3	112021..112917	PP_00150;lS30 family transposase;phage;-;PROPHAGE_Neisse_MC58	9.45e-61
AY6297B	plasmid p1PS8	3	114654..114941	PP_00153;transposase IS26;phage;-;PHAGE_Escher-RCS47-NC_042128	2.13e-20
AY6297B	plasmid p1PS8	3	115273..115737	PP_00155;transposase, putative;phage;-;PROPHAGE_Brucel_1330	3.67e-22
AY6297B	plasmid p1PS8	3	115740..116315	PP_00156;transposase IS26;phage;-;PHAGE_Escher-RCS47-NC_042128	2e-33
AY6297B	plasmid p1PS8	3	116586..116756	PP_00158;transposase IS26;phage;-;PHAGE_Escher_RCS47_NC_042128	8.37e-12
AY6297B	plasmid p1PS8	3	117708..118436	PP_00161;transposase IS26;phage;-;PHAGE_Escher_RCS47_NC_042128	3.97e-53
AY6297B	plasmid p1PS8	3	120841..121668	PP_00163;IS30 family transposase;phage;-;PROPHAGE_Neisse_MC58	2.86e-44
AY6297B	plasmid p1PS8	4	144361..144744	PP_00196;putative endonuclease;phage;-;PHAGE_Bacill_phi105_NC_048631	6.1e-32
AY6297B	plasmid p1PS8	4	161408..161662	PP_00216;antitoxin;phage;-;PHAGE_Gordon-CaptainKirk2_NC_031072	2.28e-06
AY6297B	plasmid p1PS8	4	147283..147759	PP_00200;putative portal protein;phage;-;PHAGE_Klebsi_phiK02_NC_005857	3.8e-23
AY6297B	plasmid p1PS8	4	161946..162419	PP_00218;tail assembly protein I;phage;-;PHAGE_Entero-mEp234_NC_019715	5.56e-21
AY6297B	plasmid p1PS8	4	14.4831..145313	PP_00197;terminase small subunit;phage;-;PHAGE_Entero-mEp235-NC_019708	1.62e-27
AY6297B	plasmid p1PS8	4	145316..146647	PP_00198;terminase large subunit;phage;-;PHAGE_Entero-mEp235-NC_019708	6.11e-130
AY6297B	plasmid p1PS8	4	146756..147286	PP_00199;terminase large subunit;phage;-;PHAGE_Nocard-NBR1-NC_016569	1.37e-28
AY6297B	plasmid p1PS8	4	147797..148531	PP_00201;transposase IS26;phage;-;PHAGE_Escher_RCS47_NC_042128	6.43e-53
AY6297B	plasmid p1PS8	4	148578..149291	PP_00202;lS30 family transposase;phage;-;PROPHAGE_Neisse_MC58	1.66e-30
AY6297B	plasmid p1PS8	4	149438..149989	PP_00203;transposase, putative;phage;-;PROPHAGE_Brucel_1330	8.1e-31
AY6297B	plasmid p1PS8	4	150032..150274	PP_00204;transposase IS26;phage;-;PHAGE_Escher_RCS47_NC_042128	5.09e-22
AY6297B	plasmid p1PS8	4	154384..155112	PP_00207;transposase IS26;phage;-;PHAGE_Escher_RCS47_NC_042128	1.5e-52
AY6297B	plasmid p1PS8	4	155206..156180	PP_00208;lS30 family transposase;phage;-;PROPHAGE_Neisse-MC58	2.03e-63
AY6297B	plasmid p1PS8	4	158699..159079	PP_00212;transposase IS26;phage;-;PHAGE_Escher_RCS47-NC_042128	1.56e-10
AY6297B	plasmid p1PS8	4	159083..159955	PP_00213;IS903 transposase;phage;-;PHAGE_Entero_HK022_NC_002166	2.47e-47
AY6297B	plasmid p1PS8	4	160037..161014	PP_00214;transposase;phage;-;PHAGE_ Salmon-SJ46- NC_ 031129	8.8e-58
AY6297B	plasmid p1PS8	4	162434..163261	PP_00219;IS903 transposase;phage;-;PHAGE_Entero_HK022-NC_002166	1.14e-44
AY6297B	plasmid p1PS8	4	163265..164242	PP_00220;transposase;phage;-;PHAGE_ Salmon_SJ46-NC_031129	8.8e-58
AY6297B	plasmid p1PS8	4	164923..165900	PP_00222;transposase;phage;-;PHAGE_Salmon-SJ46-NC_031129	8.8e-58
AY6297B	plasmid p1PS8	4	166028..166756	PP_00223;transposase IS26;phage;-;PHAGE_Escher-RCS47-NC_042128	3.76e-54
AY6297B	plasmid p3PS8	1	13013..13396	PP_00021;putative endonuclease;phage;-;PHAGE_Bacill_phi105_NC_048631	1.81e-32
AY6297B	plasmid p3PS8	1	20117..20533	PP_00034;tail fiber protein;phage;-;PHAGE_Pseudo_Lana_NC_048166	1.34e-26
AY6297B	plasmid p3PS8	1	20804..22780	PP_00036;tail tip fiber protein gp19;phage;-;PHAGE_Burkho_KS9_NC_013055	3.33e-99
AY6297B	plasmid p3PS8	1	15301..15636	PP_00025;minor capsid protein;phage;-;PHAGE_Geobac_GBK2_NC_023612	1.59e-11
AY6297B	plasmid p3PS8	1	22925..23980	PP_00037;hypothetical protein;phage;-;PHAGE_Achrom_JWF_NC_029075	3.68e-07
AY6297B	plasmid p3PS8	1	1109..2086	PP_00003;partition protein;phage;-;PHAGE_Vibrio-vB-VpaM-MAR-NC_019722	9.13e-15
AY6297B	plasmid p3PS8	1	2102..3085	PP_00004;putative ParB protein;phage;-;PHAGE_Clostr-c_st_NC_007581	1.19e-07
AY6297B	plasmid p3PS8	1	6021..6611	PP_00009;tyrosine recombinase;phage;-;PHAGE_Caulob_CcrPW-NC_048046	2.47e-26
AY6297B	plasmid p3PS8	1	6842..7102	PP_00010;HicA protein;phage;-;PHAGE_Burkho-ST79-NC_021343	3.42e-15
AY6297B	plasmid p3PS8	1	7095..7448	PP_00011;HicB protein;phage;-;PHAGE_Entero-mEp234-NC_019715	6.34e-14
AY6297B	plasmid p3PS8	1	9642..9896	PP_00015;HicA protein;phage;-;PHAGE_Burkho-ST79-NC_021343	2.61e-13
AY6297B	plasmid p3PS8	1	9889..10236	PP_00016;HicB protein;phage;-;PHAGE_Burkh0-ST79-NC_021343	3.48e-22
AY6297B	plasmid p3PS8	1	18056..18679	PP_00030;tail assembly protein;phage;-;PHAGE_Rhizob_vB-RglS_P106B_NC_023566	4.2e-34
AY6297B	plasmid p3PS8	1	19562..19933	PP_00032;putative tail assembly protein;phage;-;PHAGE_Escher-SRT8-NC_042043	1.09e-13
AY6297B	plasmid p3PS8	1	19890..20120	PP_00033;tail assembly protein I;phage;-;PHAGE_Entero-mEp234-NC_019715	4.24e-12
AY6297B	plasmid p3PS8	1	13483..13965	PP_00022;terminase small subunit;phage;-;PHAGE_Entero_mEp235_NC_019708	8.52e-26
AY6297B	plasmid p3PS8	1	13968..14153	PP_00023;terminase large subunit;phage;-;PHAGE_Entero-mEp235_NC_019708	2.52e-08
AY6297B	plasmid p3PS8	1	4511..5485	PP_00007;lS30 family transposase;phage;-;PROPHAGE_Neisse-MC58	1.94e-64
AY6297B	plasmid p3PS8	1	7625..8599	PP_00012;lS30 family transposase;phage;-;PROPHAGE_Neisse_MC58	7.69e-64
AY6297B	plasmid p3PS8	1	10334..11308	PP_00017;IS30 family transposase;phage;-;PROPHAGE_Neisse_MC58	1.94e-64
AY6297B	plasmid p3PS8	1	14173..15147	PP_00024;lS30 family transposase;phage;-;PROPHAGE_Neisse_MC58	1.94e-64
AY6297B	plasmid p3PS8	1	16634..17608	PP_00028;lS30 family transposase;phage;-;PROPHAGE_Neisse-MC58	1.94e-64
AY6297B	plasmid p3PS8	1	24677..25651	PP_00039;lS30 family transposase;phage;-;PROPHAGE_Neisse_MC58	1.86e-64
AY6492A	plasmid p4PS1	1	32729..33097	PP_00045;capsid;phage;-;PHAGE_Entero_SfV_NC_003444	2.03e-06
AY6492A	plasmid p4PS1	1	35232..35492	PP_00049;DNA packaging/head-tail-connector;phage;-;PHAGE_Brucel_BiPB01_NC_031264	9.59e-09
AY6492A	plasmid p4PS1	1	35489..35812	PP_00050;head-tail connector complex protein;phage;-;PHAGE_Paenib_Tadhana-NC_048691	3.12e-18
AY6492A	plasmid p4PS1	1	35805..36200	PP_00051;minor capsid protein;phage;-;PHAGE_Arthro_TripleJ_NC_049470	1.35e-06
AY6492A	plasmid p4PS1	1	30945..32219	PP_00043;reverse transcriptase;phage;-;PHAGE_Pseudo_Phi3_NC_030940	3.41e-27
AY6492A	plasmid p4PS1	1	17410..18138	PP_00028;transposase IS26;phage;-;PHAGE_Escher-RCS47-NC_042128	2.9e-52
AY6492A	plasmid p4PS1	1	19459..20115	PP_00030;transposase, putative;phage;-;PROPHAGE_Brucel-1330	1.23e-56
AY6492A	plasmid p4PS1	1	23274..23726	PP_00034;lS30 family transposase;phage;-;PROPHAGE_Neisse-MC58	4.4e-39
AY6492A	plasmid p4PS1	1	25443..25892	PP_00037;lS30 family transposase;phage;-;PROPHAGE_Neisse_MC58	1.37e-10
AY6492A	plasmid p4PS1	1	28741..28878	PP_00039;transposase of IS904H;phage;-;PROPHAGE_ Lactoc-111403	2.8e-07
AY6492A	plasmid p4PS1	1	28977..29951	PP_00040;lS30 family transposase;phage;-;PROPHAGE_Neisse_MC58	9.41e-65
AY6492A	plasmid p4PS1	1	29948..30541	PP_00041;transposase insF;phage;-;PROPHAGE_Escher_CFT073	3.55e-61
AY6492A	plasmid p4PS1	1	30589..30882	PP_00042;ISxac3 transposase;phage;-;PROPHAGE_Xantho-33913	8.29e-16
AY6492A	plasmid p4PS1	2	124202..124903	PP_00181;ParA-like protein;phage;-;PHAGE_Sodali_PhiSG1_NC_007902	1e-26
AY6492A	plasmid p4PS1	2	128809..129759	PP_00188;Recombinase;phage;-;PHAGE_Escher-RCS.47-NC_042128	9.22e-06
AY6492A	plasmid p4PS1	2	111035..111763	PP_00167;transposase IS26;phage;-;PHAGE_Escher-RCS47-NC_042128	5.19e-53
AY6492A	plasmid p4PS1	2	115017..115745	PP_00169;transposase IS26;phage;-;PHAGE_ Escher-RCS47_NC_042128	5.19e-53
AY6492A	plasmid p4PS1	2	116675..117403	PP_00171;transposase IS26;phage;-;PHAGE_Escher_RCS47_NC_042128	5.19e-53
AY6492A	plasmid p4PS1	2	119610..120695	PP_00174;lSSod13, transposase;phage;-;PROPHAGE_Shewan-MR 1	5.56e-160
AY6492A	plasmid p4PS1	2	120812..121540	PP_00175;transposase IS26;phage;-;PHAGE_Escher_RCS47_NC_042128	5.19e-53
AY6492A	plasmid p4PS1	2	121589..122311	PP_00176;lS30 family transposase;phage;-;PROPHAGE_Neisse-MC58	5.52e-57
AY6492A	plasmid p4PS1	2	123600..124004	PP_00180;transposase, putative;phage;-;PROPHAGE_Brucel_1330	1e-35
AY6492A	plasmid p4PS1	2	125863..126192	PP_00183;transposase IS26;phage;-;PHAGE_Escher_RCS47-NC_042128	2.38e-23
AY6492A	plasmid p4PS1	2	127208..127549	PP_00186;transposase IS26;phage;-;PHAGE_Escher_RCS47_NC_042128	2.65e-10
AY6492A	plasmid p4PS1	2	127744..128718	PP_00187;lS30 family transposase;phage;-;PROPHAGE_Neisse_MC58	7.69e-64
AY6492A	plasmid p4PS1	2	130173..131147	PP_00190;lS30 family transposase;phage;-;PROPHAGE_Neisse-MC58	7.69e-64
AY6492A	plasmid p4PS1	2	138405..138536	PP_00200;transposase IS26;phage;-;PHAGE_Escher_RCS47_NC_042128	6.93e-07
AY6492A	plasmid p4PS1	2	138564..139376	PP_00201;transposase insF;phage;-;PROPHAGE_Escher_CFT073	2.85e-90
AY6492A	plasmid p4PS1	2	139424..139717	PP_00202;lSxac3 transposase;phage;-;PROPHAGE_Xantho_33913	8.29e-16
AY6492A	plasmid p4PS1	2	139784..140512	PP_00203;transposase IS26;phage;-;PHAGE_Escher_RCS47_NC_042128	5.19e-53
AY6492A	plasmid p4PS1	2	142382..143077	PP_00208;transposase, putative;phage;-;PROPHAGE_Brucel_1330	1.89e-71
AY6492A	plasmid p4PS1	2	143380..143790	PP_00209;transposase IS26;phage;-;PHAGE_Escher_RCS47_NC_042128	3.29e-11
AY6492A	plasmid p4PS1	3	147737..148072	PP_00215;MazF-like protein;phage;-;PHAGE_Lactob-Lj771-NC_010179	8.61e-16
AY6492A	plasmid p4PS1	3	148512..148973	PP_00217;tyrosine recombinase;phage;-;PHAGE_Caulob-CcrBLIO-NC_048045	6.81e-16
AY6492A	plasmid p4PS1	3	145389..145733	PP_00212;ISS0d1, transposase OrfB;phage;-;PROPHAGE_Shewan_MR_1	2.72e-45
AY6492A	plasmid p4PS1	3	146893..147621	PP_00214;transposase IS26;phage;-;PHAGE_Escher-RCS47-NC_042128	2.13e-54
AY6492A	plasmid p4PS1	3	149020..149523	PP_00218;transposase IS26;phage;-;PHAGE_Escher_RCS47-NC_042128	6.43e-39
AY6492A	plasmid p4PS1	3	149818..150036	PP_00219;transposase IS26;phage;-;PHAGE_Escher RCS47_NC_042128	4.04e-06
AY6492A	plasmid p4PS1	3	152959..153693	PP_00222;transposase IS26;phage;-;PHAGE_Escher_RCS47_NC_042128	1.79e-55
AY6532B	plasmid p3PS9	1	7340..7723	PP_00015;putative endonuclease;phage;-;PHAGE_Bacill_phi105_NC_048631	1.81e-32
AY6532B	plasmid p3PS9	1	212..517	PP_00002;tail fiber protein;phage;-;PHAGE_Pseudo_Lana_NC_048166	4.76e-22
AY6532B	plasmid p3PS9	1	5100..5435	PP_00011;minor capsid protein;phage;-;PHAGE_Geobac_GBK2-NC_023612	1.59e-11
AY6532B	plasmid p3PS9	1	10500..10847	PP_00020;HicB protein;phage;-;PHAGE_Burkh0-ST79-NC_0213.43	3.48e-22
AY6532B	plasmid p3PS9	1	10840..11094	PP_00021;HicA protein;phage;-;PHAGE_Burkho-ST79-NC_021343	2.61e-13
AY6532B	plasmid p3PS9	1	13288..13641	PP_00025;HicB protein;phage;-;PHAGE_Entero-mEp234-NC_019715	6.34e-14
AY6532B	plasmid p3PS9	1	13634..13894	PP_00026;HicA protein;phage;-;PHAGE_Burkho-ST79-NC_021343	3.422e-15
AY6532B	plasmid p3PS9	1	14125..14715	PP_00027;tyrosine recombinase;phage;-;PHAGE_Caulob_CcrPW-NC_048046	2.47e-26
AY6532B	plasmid p3PS9	1	17622..18605	PP_00032;putative ParB protein;phage;-;PHAGE_Clostr-c-st_NC_007581	1.19e-07
AY6532B	plasmid p3PS9	1	18621..19598	PP_00033;partition protein;phage;-;PHAGE_Vibrio-vB-VpaM-MAR-NC_019722	9.13e-15
AY6532B	plasmid p3PS9	1	587..796	PP_00003;tail assembly protein;phage;-;PHAGE_Entero-mEpX2-NC_019705	2.17e-06
AY6532B	plasmid p3PS9	1	2254..2514	PP_00006;tail assembly protein;phage;-;PHAGE_Rhizob-vB_RleS-L338C_NC_023502	7.7e-13
AY6532B	plasmid p3PS9	1	6583..6768	PP_00013;terminase large subunit;phage;-;PHAGE_Entero-mEp235_NC_019708	2.52e-08
AY6532B	plasmid p3PS9	1	6771..7253	PP_00014;terminase small subunit;phage;-;PHAGE_Entero-mEp235_NC_019708	8.52e-26
AY6532B	plasmid p3PS9	1	3128..4102	PP_00008;lS30 family transposase;phage;-;PROPHAGE_Neisse_MC58	1.94e-64
AY6532B	plasmid p3PS9	1	5589..6563	PP_00012;IS30 family transposase;phage;-;PROPHAGE_Neisse_MC58	1.94e-64
AY6532B	plasmid p3PS9	1	9428..10402	PP_00019;IS30 family transposase;phage;-;PROPHAGE_Neisse-MC58	1.94e-64
AY6532B	plasmid p3PS9	1	12137..13111	PP_00024;IS30 family transposase;phage;-;PROPHAGE_Neisse_MC58	7.69e-64
AY6532B	plasmid p3PS9	1	15251..16225	PP_00029;lS30 family transposase;phage;-;PROPHAGE_Neisse_MC58	1.94e-64
AY6532B	plasmid p1PS9	1	24427..24822	PP_00034;minor capsid protein;phage;-;PHAGE_Arthro_TripleJ_NC_049470	1.48e-06
AY6532B	plasmid p1PS9	1	25001..25426	PP_00035;head-tail connector complex protein;phage;-;PHAGE_Paenib_Tadhana_NC_048691	1.92e-17
AY6532B	plasmid p1PS9	1	25423..25734	PP_00036;head-tail connector II;phage;-;PHAGE_Entero_mEp235_NC_019708	1.78e-10
AY6532B	plasmid p1PS9	1	26717..27052	PP_00039;minor capsid protein;phage;-;PHAGE_Geobac_GBK2_NC_023612	1.36e-11
AY6532B	plasmid p1PS9	1	11841..12560	PP_00020;hypothetical protein;phage;-;PHAGE_Leptos_LE1_NC_048892	5.37e-07
AY6532B	plasmid p1PS9	1	15977..18667	PP_00024;putative host specificity protein;phage;-;PHAGE_Cronob_phiES15_NC_018454	6.5e-124
AY6532B	plasmid p1PS9	1	18664..19221	PP_00025;putative tail assembly protein;phage;-;PHAGE_Escher_SRT8-NC_042043	6.03e-27
AY6532B	plasmid p1PS9	1	19211..19861	PP_00026;tail assembly protein;phage;-;PHAGE_Rhizob-vB-RleS-L338C-NC_023502	7.68e-36
AY6532B	plasmid p1PS9	1	19926..20597	PP_00027;minor tail protein;phage;-;PHAGE_Rhizob-vB-RglS-P106B-NC_023566	2.95e-34
AY6532B	plasmid p1PS9	1	20594..20935	PP_00028;putative minor tail protein;phage;-;PHAGE_Entero-cdtl-NC_009514	1.95e-10
AY6532B	plasmid p1PS9	1	20928..23006	PP_00029;putative tail tape measure protein;phage;-;PHAGE_Vibrio_VpKK5_NC_026610	1.26e-46
AY6532B	plasmid p1PS9	1	10407..10649	PP_00018;transposase IS26;phage;-;PHAGE_Escher_RCS47_NC_042128	5.09e-22
AY6532B	plasmid p1PS9	1	10782..11759	PP_00019;transposase;phage;-;PHAGE_Salmon-SJ46_NC_031129	8.8e-58
AY6532B	plasmid p1PS9	1	14485..15462	PP_00022;transposase;phage;-;PHAGE_Salmon_SJ46-NC_031129	8.8e-58
AY6532B	plasmid p1PS9	1	15490..15918	PP_00023;lS30 family transposase;phage;-;PROPHAGE_Neisse-MC58	1.97e-08
AY6532B	plasmid p1PS9	1	27306..28280	PP_00041;lS30 family transposase;phage;-;PROPHAGE_Neisse-MC58	1.27e-64
AY6532B	plasmid p1PS9	1	40010..40438	PP_00055;transposase IS26;phage;-;PHAGE_ Escher_RCS47-NC_042128	1.39e-37
AY6532B	plasmid p1PS9	2	46115..46594	PP_00065;pentapeptide;phage;-;PHAGE_Rheinh_vB_RspM -Barba8S_NC_048188	8.4e-09
AY6532B	plasmid p1PS9	2	48370..48642	PP_00068;ORF19;phage;-;PHAGE_Entero-ST104-NC_005841	2.11e-10
AY6532B	plasmid p1PS9	2	64838..65632	PP_00087;putative nuclease;phage;-;PHAGE_Entero_vB- KleM_RaK2_NC_019526	6.43e-21
AY6532B	plasmid p1PS9	2	55924..56379	PP_00078;putative portal protein;phage;-;PHAGE_Entero_phiP27-NC_003356	4.44e-21
AY6532B	plasmid p1PS9	2	56713..57138	PP_00080;putative portal protein;phage;-;PHAGE_Entero_PhiP27-NC_003356	4.03e-40
AY6532B	plasmid p1PS9	2	40700..41026	PP_00057;transposase IS26;phage;-;PHAGE_Escher_RCS47_NC_042128	1.11e-09
AY6532B	plasmid p1PS9	2	42435..42830	PP _00060;transposase IS26;phage;-;PHAGE_Escher_RCS47_NC_042128	1.83e-10
AY6532B	plasmid p1PS9	2	44238..44966	PP_00062;transposase IS26;phage;-;PHAGE_Escher_RCS47_NC_042128	3.97e-53
AY6532B	plasmid p1PS9	2	45121..45660	PP_00063;lS30 family transposase;phage;-;PROPHAGE_Neisse_MC58	1.3e-45
AY6532B	plasmid p1PS9	2	45845..45994	PP_00064;transposase IS26;phage;-;PHAGE_Escher_RCS47_NC_042128	1.61e-16
AY6532B	plasmid p1PS9	2	46791..47519	PP_00066;transposase IS26;phage;-;PHAGE_Escher_RCS47_NC_042128	7.15e-54
AY6532B	plasmid p1PS9	2	47611..48252	PP_00067;lS30 family transposase;phage;-;PROPHAGE_Neisse-MC58	2.02e-54
AY6532B	plasmid p1PS9	2	48645..49373	PP_00069;transposase IS26;phage;-;PHAGE_Esther_RCS47_NC_042128	7.15e-54
AY6532B	plasmid p1PS9	2	50477..51205	PP_00071;transposase IS26;phage;-;PHAGE_Escher_RCS47_NC_042128	1.5e-52
AY6532B	plasmid p1PS9	2	53637..54263	PP_00073;lS30 family transposase;phage;-;PROPHAGE_Neisse_MC58	2.35e-26
AY6532B	plasmid p1PS9	2	54266..54730	PP_00074;transposase IS26;phage;-;PHAGE_Escher_RCS47_NC_042128	2.24e-23
AY6532B	plasmid p1PS9	2	57367..58341	PP_00081;IS30 family transposase;phage;-;PROPHAGE_Neisse_MC58	1.25e-64
AY6532B	plasmid p1PS9	2	58365..58562	PP_00082;transposase, putative;phage;-;PROPHAGE_Brucel_1330	1.07e-11
AY6532B	plasmid p1PS9	2	59258..60661	PP_00083;IS4 transposase;phage;-;PROPHAGE_Escher-MG1655	1.36e-15
AY6532B	plasmid p1PS9	2	64158..64739	PP_00086;transposase IS26;phage;-;PHAGE_Esther_RCS47-NC_042128	4.77e-46
AY6532B	plasmid p1PS9	2	66124..66459	PP_00089;transposase insF;phage;-;PROPHAGE_Escher_CFT073	1.78e-30
AY6532B	plasmid p1PS9	2	66884..67081	PP_00091;transposase IS26;phage;-;PHAGE_Escher_RCS47_NC_042128	8.11e-12
AY6532B	plasmid p1PS9	2	69208..69390	PP_00093;transposase IS26;phage;-;PHAGE_Escher_RCS47_NC_042128	6.15e-11
AY6532B	plasmid p1PS9	3	104751..106616	PP_00141;putative DNA helicase;phage;-;PHAGE_Pseudo_PAK-P5-NC_022966	1.18e-64
AY6532B	plasmid p1PS9	3	107136..107402	PP_00143;portal protein;phage;-;PHAGE_Salmon-118970_sa13-NC_031940	2.45e-25
AY6532B	plasmid p1PS9	3	107658..108191	PP_00144;portal protein;phage;-;PHAGE_Bacill_Phi105-NC_048631	2.66e-24
AY6532B	plasmid p1PS9	3	96646..96996	PP_00126;putative transposase;phage;-;PHAGE_Staphy_StauST398_4_NC _023499	1.69e-05
AY6532B	plasmid p1PS9	3	96993..97424	PP_00127;lS30 family transposase;phage;-;PROPHAGE_Neisse-MC58	4.01e-30
AY6532B	plasmid p1PS9	3	97498..98226	PP_00128;transposase IS26;phage;-;PHAGE_Escher_RCS47-NC_042128	1.13e-54
AY6532B	plasmid p1PS9	3	98634..99362	PP_00130;transposase IS26;phage;-;PHAGE_Escher_RCS47-NC_042128	1.13e-54
AY6532B	plasmid p1PS9	3	100347..100712	PP_00133;transposase, putative;phage;-;PROPHAGE_Brucel_1330	5.92e-31
AY6532B	plasmid p1PS9	3	100765..101052	PP_00134;lSSod1, transposase OrfA;phage;-;PROPHAGE_Shewan_MR_1	5.52e-27
AY6532B	plasmid p1PS9	3	101079..101921	PP_00135;lSSod1, transposase OrfB;phage;-;PROPHAGE_Shewan_MR_1	3.6e-124
AY6532B	plasmid p1PS9	3	101982..102314	PP_00136;transposase IS26;phage;-;PHAGE_Escher_RCS47_NC_042128	1.74e-10
AY6532B	plasmid p1PS9	3	103227..103955	PP_00138;transposase IS26;phage;-;PHAGE_Escher_RCS47_NC_042128	3.97e-53
AY6532B	plasmid p1PS9	3	103998..104240	PP_00139;transposase IS26;phage;-;PHAGE_Escher-RCS47-NC_042128	5.09e-22
AY6532B	plasmid p1PS9	3	109431..110159	PP_00146;transposase IS26;phage;-;PHAGE_Escher_RCS47_NC_042128	1.53e-53
AY6532B	plasmid p1PS9	3	110171..110569	PP_00147;transposase IS26;phage;-;PHAGE_Escher_RCS47_NC_042128	2.04e-31
AY6532B	plasmid p1PS9	3	111855..112055	PP_00149;transposase IS26;phage;-;PHAGE_Escher_RCS47_NC_042128	4.81e-19
AY6532B	plasmid p1PS9	3	112052..112948	PP_00150;lS30 family transposase;phage;-;PROPHAGE_Neisse_MC58	9.45e-61
AY6532B	plasmid p1PS9	3	114685..114972	PP_00153;transposase IS26;phage;-;PHAGE_Escher_RCS47-NC_042128	2.13e-20
AY6532B	plasmid p1PS9	3	115304..115768	PP_00155;transposase. putative;phage;-;PROPHAGE_Brucel_1330	3.67e-22
AY6532B	plasmid p1PS9	3	115771..116346	PP_00156;transposase IS26;phage;-;PHAGE_Escher_RCS47_NC_042128	2e-33
AY6532B	plasmid p1PS9	3	116617..116787	PP_00158;transposase IS26;phage;-;PHAGE_Escher_RCS47-NC_042128	8.37e-12
AY6532B	plasmid p1PS9	3	117739..118467	PP_00161;transposase IS26;phage;-;PHAGE_Escher_RCS47_NC_042128	3.97e-53
AY6532B	plasmid p1PS9	3	120872..121699	PP_00163;lS30 family transposase;phage;-;PROPHAGE_Neisse-MC58	2.86e-44
AY6532B	plasmid p1PS9	4	144392..144775	PP_00198;putative endonuclease;phage;-;PHAGE_Bacill_phi105_NC_048631	6.1e-32
AY6532B	plasmid p1PS9	4	160068..161045	PP_00216;transposase;phage;-;PHAGE_Salmon-SJ46_NC_031129	8.8e-58
AY6532B	plasmid p1PS9	4	147314..147790	PP_00202;putative portal protein;phage;-;PHAGE_Klebsi_phiK02_NC_005857	3.8e-23
AY6532B	plasmid p1PS9	4	161439..161693	PP_00217;antitoxin;phage;-;PHAGE_Gordon_CaptainKirk2_NC_031072	2.28e-06
AY6532B	plasmid p1PS9	4	144862..145344	PP_00199;terminase small subunit;phage;-;PHAGE_Entero-mEp235-NC_019708	1.62e-27
AY6532B	plasmid p1PS9	4	1453.47..146678	PP_00200;terminase large subunit;phage;-;PHAGE_Entero-mEp235-NC_019708	6.11e-130
AY6532B	plasmid p1PS9	4	146787..147317	PP_00201;terminase large subunit;phage;-;PHAGE_Nocard-NBR1-NC_016569	1.37e-28
AY6532B	plasmid p1PS9	4	147828..148562	PP_00203;transposase IS26;phage;-;PHAGE_Escher_RCS47_NC_042128	6.43e-53
AY6532B	plasmid p1PS9	4	148609..149322	PP_00204;lS30 family transposase;phage;-;PROPHAGE_Neisse_MC58	1.66e-30
AY6532B	plasmid p1PS9	4	149469..150020	PP_00205;transposase, putative;phage;-;PROPHAGE_Brucel_1330	8.1e-31
AY6532B	plasmid p1PS9	4	150063..150305	PP_Q0206;transposase IS26;phage;-;PHAGE_Escher_RCS47_NC_042128	5.09e-22
AY6532B	plasmid p1PS9	4	154415..155143	PP_00209;transposase IS26;phage;-;PHAGE_Escher-RCS47-NC_042128	1.5e-52
AY6532B	plasmid p1PS9	4	155237..156211	PP_00210;lS30 family transposase;phage;-;PROPHAGE_Neisse_MC58	2.03e-63
AY6532B	plasmid p1PS9	4	158730..159110	PP_00214;transposase IS26;phage;-;PHAGE_ Escher_RCS47_NC_042128	1.56e-10
AY6532B	plasmid p1PS9	4	159114..159986	PP_00215;IS903 transposase;phage;-;PHAGE_Entero_HK022-NC_002166	2.47e-47
AY6532B	plasmid p1PS9	4	16/977..162450	PP_00219;tail assembly protein E;phage;-;PHAGE_Entero-mEp234-NC_019715	5.56e-21
AY6532B	plasmid p1PS9	4	162465..163292	PP_00220;lS903 transposase;phage;-;PHAGE_Entero-HK022_NC_002166	1.14e-44
AY6532B	plasmid p1PS9	4	163296..164273	PP_00221;transposase;phage;-;PHAGE_Salmon-SJ46-NC_031129	8.8e-58
AY6532B	plasmid p1PS9	4	164954..165931	PP_00223;transposase;phage;-;PHAGE_Salmon-SJ46-NC_031129	8.8e-58
AY6532B	plasmid p1PS9	4	166059..166787	PP_00224;transposase IS26;phage;-;PHAGE_Escher_RCS47_NC_042128	3.76e-54
BI1	plasmid unnamed1	1	51068..51379	PP_00073;head-tail connector protein;phage;-;PHAGE_Shigel_SfII_NC_021857	4.33e-11
BI1	plasmid unnamed1	1	51376..51699	PP_00074;head-tail connector complex protein;phage;-;PHAGE_Paenib_Tadhana_NC_048691	3.16e-17
BI1	plasmid unnamed1	1	50303..50602	PP_00072;hypothetical protein;phage;-;PHAGE_Bacill_phi105_NC_004167	5.55e-21
BI1	plasmid unnamed1	1	53869..54426	PP_00078;serine-type DNA invertase Fin;phage;-;PHAGE_Salmon_SEN8_NC_047753	1.03e-69
BI1	plasmid unnamed1	1	52324..53298	PP_00076;IS30 family transposase;phage;-;PROPHAGE_Neisse_MC58	1.12e-63
BI1	plasmid unnamed1	1	55393..55713	PP_00081;transposase;phage;-;PROPHAGE_Mesorh_MAFF303099	6.54e-28
BI1	plasmid unnamed1	2	96219..98387	PP_00143;putative RecD/TraA family helicase;phage;-;PHAGE_Brevib_Sundance_NC_028749	3.52e-83
BI1	plasmid unnamed1	2	105033..106898	PP_00151;putative DNA helicase;phage;-;PHAGE_Acinet_vB_AbaM_B09_Aci02_2_NC_048075	1.36e-64
BI1	plasmid unnamed1	2	101027..101338	PP_00148;hypothetical protein;phage;-;PHAGE_Stx2_c_Stx2a_WGPS9_NC_049923	3.07e-20
BI1	plasmid unnamed1	2	118019..118606	PP_00170;phage XerD-like integrase;phage;-;PHAGE_Thermu_P7426_NC_009804	7.79e-17
BI1	plasmid unnamed1	2	94716..94976	PP_00140;Phage protein;phage;-;PHAGE_Klebsi_PMBT1_NC_042138	4.58e-09
BI1	plasmid unnamed1	2	100629..101030	PP_00147;transcriptional regulator;phage;-;PHAGE_Stx2_c_Stx2a_WGPS9_NC_049923	4.04e-24
BI1	plasmid unnamed1	2	90865..91533	PP_00134;transposase IS26;phage;-;PHAGE_Escher_RCS47_NC_042128	2.47e-52
BI1	plasmid unnamed1	2	93225..93983	PP_00138;IS30 family transposase;phage;-;PROPHAGE_Neisse_MC58	1.2e-56
BI1	plasmid unnamed1	2	98407..98814	PP_00144;IS30 family transposase;phage;-;PROPHAGE_Neisse_MC58	3.23e-26
BI1	plasmid unnamed1	2	98860..99834	PP_00145;IS30 family transposase;phage;-;PROPHAGE_Neisse_MC58	1.12e-63
BI1	plasmid unnamed1	2	99877..100488	PP_00146;IS30 family transposase;phage;-;PROPHAGE_Neisse_MC58	3e-26
BI1	plasmid unnamed1	2	101936..102916	PP_00149;IS30 family transposase;phage;-;PROPHAGE_Neisse_MC58	2.93e-55
BI1	plasmid unnamed1	2	107270..108022	PP_00152;IS30 family transposase;phage;-;PROPHAGE_Neisse_MC58	7.68e-37
BI1	plasmid unnamed1	2	109005..109160	PP_00155;IS30 family transposase;phage;-;PROPHAGE_Neisse_MC58	1.9e-06
BI1	plasmid unnamed1	2	109180..109578	PP_00156;ISSod1, transposase OrfB;phage;-;PROPHAGE_Shewan_MR-1	3.92e-50
BI1	plasmid unnamed1	2	109626..109913	PP_00157;ISSod1, transposase OrfA;phage;-;PROPHAGE_Shewan_MR-1	1.1e-31
BI1	plasmid unnamed1	2	112869..113117	PP_00163;transposase IS26;phage;-;PHAGE_Escher_RCS47_NC_042128	1.81e-15
BI1	plasmid unnamed1	2	114485..115459	PP_00165;IS30 family transposase;phage;-;PROPHAGE_Neisse_MC58	1.12e-63
BI1	plasmid unnamed1	2	115682..116095	PP_00166;transposase IS26;phage;-;PHAGE_Escher_RCS47_NC_042128	1.42e-30
BI1	plasmid unnamed1	2	116184..116651	PP_00167;transposase IS26;phage;-;PHAGE_Escher_RCS47_NC_042128	1.26e-23
BI1	plasmid unnamed1	2	117026..117757	PP_00168;transposase IS26;phage;-;PHAGE_Escher_RCS47_NC_042128	7.24e-53
BI1	plasmid unnamed1	2	117800..117973	PP_00169;IS1016C2 transposase;phage;-;PROPHAGE_Neisse_MC58	1.06e-10
BI1	plasmid unnamed1	2	119990..120112	PP_00173;ISSod1, transposase OrfB;phage;-;PROPHAGE_Shewan_MR-1	8.05e-10
BI1	plasmid unnamed1	2	120187..120903	PP_00174;transposase IS26;phage;-;PHAGE_Escher_RCS47_NC_042128	2.91e-53
BI1	plasmid unnamed1	2	123828..124556	PP_00180;transposase IS26;phage;-;PHAGE_Escher_RCS47_NC_042128	7.44e-55
BI1	plasmid unnamed2	1	15614..16270	PP_00025;DEAD box family helicase;phage;-;PHAGE_Bacill_BCJA1c_NC_006557	2.09e-14
BI1	plasmid unnamed2	1	19357..20736	PP_00031;DNA helicase;phage;-;PHAGE_Entero_phiFL4A_NC_013644	2.93e-158
BI1	plasmid unnamed2	1	16415..16735	PP_00026;addiction module antitoxin/toxin;phage;-;PHAGE_Brucel_BiPBO1_NC_031264	4.8e-17
BI1	plasmid unnamed2	1	20805..21371	PP_00032;recombinase family protein;phage;-;PHAGE_Escher_500465_1_NC_049342	3.27e-30
BI1	plasmid unnamed2	1	21375..22061	PP_00033;gp26;phage;-;PHAGE_Brocho_BL3_NC_015254	9.9e-06
BI1	plasmid unnamed2	1	34179..34916	PP_00053;gp40;phage;-;PHAGE_Burkho_KS14_NC_015273	1.16e-14
BI1	plasmid unnamed2	1	8809..9504	PP_00015;transposase, putative;phage;-;PROPHAGE_Brucel_1330	4.03e-74
BI1	plasmid unnamed2	1	12381..13490	PP_00020;ISSod13, transposase;phage;-;PROPHAGE_Shewan_MR-1	2.6e-159
BI1	plasmid unnamed2	1	17914..18624	PP_00029;transposase;phage;-;PROPHAGE_Mesorh_MAFF303099	1.49e-60
BI1	plasmid unnamed2	1	22714..23448	PP_00035;transposase;phage;-;PROPHAGE_Mesorh_MAFF303099	2.72e-61
BI1	plasmid unnamed2	1	24171..24533	PP_00037;transposase;phage;-;PROPHAGE_Mesorh_MAFF303099	1.79e-19
BI1	plasmid unnamed2	1	25519..25863	PP_00040;transposase;phage;-;PROPHAGE_Mesorh_MAFF303099	2.71e-25
BI1	plasmid unnamed2	1	31332..32066	PP_00048;transposase;phage;-;PROPHAGE_Mesorh_MAFF303099	2.72e-61
BI1	plasmid unnamed2	1	39492..40031	PP_00061;IS30 family transposase;phage;-;PROPHAGE_Neisse_MC58	2.09e-44
BI1	plasmid unnamed2	1	40342..41070	PP_00063;transposase IS26;phage;-;PHAGE_Escher_RCS47_NC_042128	6.98e-55
BI1	plasmid unnamed2	1	44828..45454	PP_00067;ISxcd1 transposase;phage;-;PROPHAGE_Xantho_306	1.71e-59
BI1	plasmid unnamed2	1	45626..45796	PP_00068;ISxac2 transposase;phage;-;PROPHAGE_Xantho_306	6.88e-14
BI1	plasmid unnamed2	1	45973..46623	PP_00069;transposase IS26;phage;-;PHAGE_Escher_RCS47_NC_042128	3.12e-46
BI1	plasmid unnamed2	1	50464..50634	PP_00074;ISxac2 transposase;phage;-;PROPHAGE_Xantho_306	6.88e-14
BI1	plasmid unnamed2	1	51227..51784	PP_00076;transposase;phage;-;PROPHAGE_Mesorh_MAFF303099	1.18e-54
BI1	plasmid unnamed2	1	53079..53813	PP_00078;transposase;phage;-;PROPHAGE_Mesorh_MAFF303099	2.72e-61
BI1	plasmid unnamed2	1	55806..56540	PP_00084;transposase;phage;-;PROPHAGE_Mesorh_MAFF303099	2.72e-61
BI1	plasmid unnamed2	1	60239..60757	PP_00090;transposase, putative;phage;-;PROPHAGE_Brucel_1330	1e-42
BI1	plasmid unnamed2	1	60735..60911	PP_00091;transposase IS26;phage;-;PHAGE_Escher_RCS47_NC_042128	1.7e-18
BI1	plasmid unnamed2	2	109888..112074	PP_00168;putative RecD/TraA family helicase;phage;-;PHAGE_Brevib_Sundance_NC_028749	9.15e-84
BI1	plasmid unnamed2	2	74028..74654	PP_00111;transposase;phage;-;PROPHAGE_Mesorh_MAFF303099	3.49e-50
BI1	plasmid unnamed2	2	74806..75192	PP_00112;transposase IS26;phage;-;PHAGE_Escher_RCS47_NC_042128	4.17e-10
BI1	plasmid unnamed2	2	77593..78060	PP_00114;transposase IS26;phage;-;PHAGE_Escher_RCS47_NC_042128	6.37e-24
BI1	plasmid unnamed2	2	78197..78658	PP_00115;transposase, putative;phage;-;PROPHAGE_Brucel_1330	4.37e-17
BI1	plasmid unnamed2	2	79368..79733	PP_00117;ISxcC1 transposase;phage;-;PROPHAGE_Xantho_33913	2.75e-34
BI1	plasmid unnamed2	2	79873..80847	PP_00118;IS30 family transposase;phage;-;PROPHAGE_Neisse_MC58	2.03e-63
BI1	plasmid unnamed2	2	80844..81236	PP_00119;ISxac2 transposase;phage;-;PROPHAGE_Xantho_306	1.74e-26
BI1	plasmid unnamed2	2	81599..81865	PP_00121;transposase;phage;-;PROPHAGE_Salmon_LT2	3.64e-27
BI1	plasmid unnamed2	2	85099..85395	PP_00129;transposase IS26;phage;-;PHAGE_Escher_RCS47_NC_042128	1.28e-25
BI1	plasmid unnamed2	2	87499..88023	PP_00132;transposase IS26;phage;-;PHAGE_Escher_RCS47_NC_042128	8.89e-41
BI1	plasmid unnamed2	2	90568..91542	PP_00138;IS30 family transposase;phage;-;PROPHAGE_Neisse_MC58	1.12e-63
BI1	plasmid unnamed2	2	91585..92013	PP_00139;transposase IS26;phage;-;PHAGE_Escher_RCS47_NC_042128	6.14e-05
BI1	plasmid unnamed2	2	92122..92550	PP_00140;transposase IS26;phage;-;PHAGE_Escher_RCS47_NC_042128	8.19e-37
BI1	plasmid unnamed2	2	93795..94769	PP_00144;IS30 family transposase;phage;-;PROPHAGE_Neisse_MC58	1.12e-63
BI1	plasmid unnamed2	2	97903..98637	PP_00149;transposase;phage;-;PROPHAGE_Mesorh_MAFF303099	2.19e-61
BI1	plasmid unnamed2	2	102347..102934	PP_00156;transposase IS26;phage;-;PHAGE_Escher_RCS47_NC_042128	3.21e-38
BI1	plasmid unnamed2	2	103839..104573	PP_00159;transposase;phage;-;PROPHAGE_Mesorh_MAFF303099	2.72e-61
BI1	plasmid unnamed2	2	106564..106959	PP_00162;transposase IS26;phage;-;PHAGE_Escher_RCS47_NC_042128	4.23e-13
BI1	plasmid unnamed2	2	109345..109665	PP_00167;transposase IS26;phage;-;PHAGE_Escher_RCS47_NC_042128	6.55e-20
BI1	plasmid unnamed2	3	122608..122805	PP_00189;hypothetical protein;phage;-;PHAGE_Nitrin_1M3_16_NC_024217	1.27e-11
BI1	plasmid unnamed2	3	114705..115442	PP_00172;gp40;phage;-;PHAGE_Burkho_KS14_NC_015273	1.16e-14
BI1	plasmid unnamed2	3	112263..112418	PP_00169;transposase IS26;phage;-;PHAGE_Escher_RCS47_NC_042128	5.91e-07
BI1	plasmid unnamed2	3	112415..113149	PP_00170;transposase;phage;-;PROPHAGE_Mesorh_MAFF303099	2.72e-61
BI1	plasmid unnamed2	3	118409..119035	PP_00179;transposase;phage;-;PROPHAGE_Mesorh_MAFF303099	3.49e-50
BI1	plasmid unnamed2	3	123084..123818	PP_00191;transposase;phage;-;PROPHAGE_Mesorh_MAFF303099	2.72e-61
BI1	plasmid unnamed3	1	33280..33534	PP_00053;antitoxin;phage;-;PHAGE_Gordon_CaptainKirk2_NC_031072	1.14e-06
BI1	plasmid unnamed3	1	34544..35200	PP_00056;putative tail component protein;phage;-;PHAGE_Burkho_phiE125_NC_003309	5.12e-38
BI1	plasmid unnamed3	1	27688..28491	PP_00041;IS30 family transposase;phage;-;PROPHAGE_Neisse_MC58	6.4e-57
BI1	plasmid unnamed3	1	28584..29195	PP_00043;IS30 family transposase;phage;-;PROPHAGE_Neisse_MC58	6.61e-24
BI1	plasmid unnamed3	1	29631..30434	PP_00046;IS30 family transposase;phage;-;PROPHAGE_Neisse_MC58	6.4e-57
BI1	plasmid unnamed3	1	31793..32155	PP_00049;IS30 family transposase;phage;-;PROPHAGE_Neisse_MC58	1.87e-24
BI1	plasmid unnamed3	1	32300..32884	PP_00050;IS30 family transposase;phage;-;PROPHAGE_Neisse_MC58	9.57e-24
BI1	plasmid unnamed5	1	18295..18618	PP_00021;head-tail adaptor;phage;-;PHAGE_Geobac_GBK2_NC_023612	2.55e-18
BI1	plasmid unnamed5	1	20653..21846	PP_00026;Phage major capsid protein;phage;-;PHAGE_Azospi_Cd_NC_010355	2.08e-34
BI1	plasmid unnamed5	1	21902..22558	PP_00027;head maturation protease;phage;-;PHAGE_Entero_c_1_NC_019706	1.91e-53
BI1	plasmid unnamed5	1	29535..29873	PP_00040;hypothetical protein;phage;-;PHAGE_Burkho_vB_BmuP_KL4_NC_047958	3.81e-32
BI1	plasmid unnamed5	1	5655..8942	PP_00009;putative host specificity protein;phage;-;PHAGE_Cronob_phiES15_NC_018454	1.58e-122
BI1	plasmid unnamed5	1	18615..18926	PP_00022;gp74;phage;-;PHAGE_Burkho_Bcep176_NC_007497	2.5e-12
BI1	plasmid unnamed5	1	26392..27177	PP_00033;putative nuclease;phage;-;PHAGE_Entero_vB_KleM_RaK2_NC_019526	5.4e-23
BI1	plasmid unnamed5	1	28494..28964	PP_00037;single-stranded DNA-binding protein SSB-P1;phage;-;PHAGE_Entero_IME10_NC_019501	6.16e-45
BI1	plasmid unnamed5	1	22521..23366	PP_00028;putative portal protein;phage;-;PHAGE_Entero_phiP27_NC_003356	1.64e-69
BI1	plasmid unnamed5	1	23434..23895	PP_00029;putative portal protein;phage;-;PHAGE_Klebsi_phiKO2_NC_005857	4.1e-23
BI1	plasmid unnamed5	1	8939..9496	PP_00010;putative tail component;phage;-;PHAGE_Entero_cdtI_NC_009514	3.08e-26
BI1	plasmid unnamed5	1	12000..12839	PP_00015;tail assembly protein;phage;-;PHAGE_Rhizob_vB_RleS_L338C_NC_023502	3.24e-44
BI1	plasmid unnamed5	1	23892..24827	PP_00030;terminase large subunit;phage;-;PHAGE_Entero_mEp235_NC_019708	7.24e-72
BI1	plasmid unnamed5	1	9557..9916	PP_00011;IS30 family transposase;phage;-;PROPHAGE_Neisse_MC58	9.73e-26
BI1	plasmid unnamed5	1	10169..10819	PP_00013;IS30 family transposase;phage;-;PROPHAGE_Neisse_MC58	8.87e-30
BI1	plasmid unnamed5	1	12949..13923	PP_00016;IS30 family transposase;phage;-;PROPHAGE_Neisse_MC58	6.99e-64
BI1	plasmid unnamed5	1	16019..16729	PP_00018;transposase IS26;phage;-;PHAGE_Escher_RCS47_NC_042128	1.09e-53
BI1	plasmid unnamed5	1	24907..25881	PP_00031;IS30 family transposase;phage;-;PROPHAGE_Neisse_MC58	7.14e-64
CGR02	pPSCRG02-1	1	16427..17203	PP_00029;1,6-anhydro- N -acetylmuramyl-L-alanine amidase;phage;-;PHAGE_Sphing-Lacusarx-NC_041927	1.63e-06
CGR02	pPSCRG02-1	1	3..200	PP_00001;transposase IS26;phage;-;PHAGE_Escher_RCS47-NC_042128	1.48e-15
CGR02	pPSCRG02-1	1	1486..1686	PP_00003;transposase IS26;phage;-;PHAGE_Escher-RCS47-NC_042128	4.81e-19
CGR02	pPSCRG02-1	1	1683..2579	PP_00004;lS30 family transposase;phage;-;PROPHAGE_Neisse_MC58	9.45e-61
CGR02	pPSCRG02-1	1	4316..4603	PP_00007;transposase IS26;phage;-;PHAGE_Escher-RCS47-NC_042128	2.13e-20
CGR02	pPSCRG02-1	1	4935..5366	PP_00009;transposase, putative;phage;-;PROPHAGE_Brucel-1330	4.63e-22
CGR02	pPSCRG02-1	1	5690..5974	PP_00011;tansposase IS26;phage;-;PHAGE_Escher_RCS47_NC_042128	1.33e-05
CGR02	pPSCRG02-1	1	6119..6553	PP_00012;transposase, putative;phage;-;PROPHAGE_Brucel-1330	1.5e-21
CGR02	pPSCRG02-1	1	6824..6994	PP_00014;transposase IS26;phage;-;PHAGE_Escher_RCS47_NC_042128	8.37e-12
CGR02	pPSCRG02-1	1	7946..8674	PP_00017;transposase IS26;phage;-;PHAGE_Escher_ RCS47_ NO-042128	3.97e-53
CGR02	pPSCRG02-1	1	11079..11906	PP_00019;IS30 family transposase;phage;-;PROPHAGE_Neisse_MC58	2.86e-44
CGR02	pPSCRG02-1	1	12061..12678	PP_00021;transposase IS26;phage;-;PHAGE_Escher_RCS47_NC_042128	2.91e-44
CGR02	pPSCRG02-1	1	13880..14062	PP_00024;IS30 family transposase;phage;-;PROPHAGE_Neisse_MC58	1.84e-11
CGR02	pPSCRG02-1	1	14412..15140	PP_00026;transposase IS26;phage;-;PHAGE_Esther-RCS47-NC_042128	1.03e-47
CGR02	pPSCRG02-1	1	17564..18292	PP_00030;transposase IS26;phage;-;PHAGE_Escher-RCS47-NC_042128	1.23e-54
CGR02	pPSCRG02-1	2	52006..52260	PP_00073;antitoxin;phage;-;PHAGE_Gordon_CaptainKirk2-NC_031072	2.28e-06
CGR02	pPSCRG02-1	2	58218..58406	PP_00082;site-specific recombinase;phage;-;PHAGE_Salmon_SJ46-NC_031129	3.23e-06
CGR02	pPSCRG02-1	2	58410..59096	PP_00083;gp26;phage;-;PHAGE_Brocho-BL3-NC_015254	9.9e-06
CGR02	pPSCRG02-1	2	61827..62939	PP_00088;gp37;phage;-;PHAGE_Burkho-KS14-NC_O/5273	1.09e-25
CGR02	pPSCRG02-1	2	52544..53017	PP_00075;tail assembly protein I;phage;-;PHAGE_Entero-mEp234-NC_019715	5.56e-21
CGR02	pPSCRG02-1	2	44625..45353	PP_00064;transposase IS26;phage;-;PHAGE_Escher_RCS47_NC_042128	1.5e-52
CGR02	pPSCRG02-1	2	45447..46421	PP_00065;lS30 family transposase;phage;-;PROPHAGE_Neisse-MC58	2.03e-63
CGR02	pPSCRG02-1	2	48940..49320	PP_00069;transposase 1526;phage;-;PHAGE_Escher_RCS47 _NC_042128	1.56e-10
CGR02	pPSCRG02-1	2	49324..50301	PP_00070;transposase;phage;-;PHAGE_Salmon_SJ46_NC_031129	8.8e-58
CGR02	pPSCRG02-1	2	50635..51612	PP_00072;transposase;phage;-;PHAGE_Salmon-SJ46_NC_031129	8.8e-58
CGR02	pPSCRG02-1	2	53032..54009	PP_00076;transposase;phage;-;PHAGE_Salmon-SJ46_NC_031129	8.8e-58
CGR02	pPSCRG02-1	2	54091..54774	PP_00077;transposase;phage;-;PHAGE_Salmon_SJ46-NC_031129	8.73e-29
CGR02	pPSCRG02-1	2	57490..57663	PP_00080;transposase IS26;phage;-;PHAGE_Escher_RCS47_NC_042128	3.17e-12
CGR02	pPSCRG02-1	2	57820..58215	PP_00081;transposase IS26;phage;-;PHAGE_Escher_RCS47_NC_042128	4.56e-12
CGR02	pPSCRG02-1	2	60041..60769	PP_00085;transposase IS26;phage;-;PHAGE_Escher_RCS47-NC_042128	1.58e-54
CGR02	pPSCRG02-1	3	93978..94457	PP_00126;pentapeptide;phage;-;PHAGE_Rheinh-vB-RspM-Barba8S-NC_048188	8.4e-09
CGR02	pPSCRG02-1	3	96233..96505	PP_00129;ORF19;phage;-;PHAGE_Entero-ST104-NC_005841	2.11e-10
CGR02	pPSCRG02-1	3	103787..104242	PP_00138;putative portal protein;phage;-;PHAGE_Entero_phiP27-NC_003356	4.44e-21
CGR02	pPSCRG02-1	3	104576..105001	PP_00139;putative portal protein;phage;-;PHAGE_Entero_phiP27_NC_003356	4.03e-40
CGR02	pPSCRG02-1	3	90298..90693	PP_00121;transposase IS26;phage;-;PHAGE_Escher_RCS47_NC_042128	1.83e-10
CGR02	pPSCRG02-1	3	92101..92829	PP_00123;transposase IS26;phage;-;PHAGE_Escher_RCS47_NC_042128	3.97e-53
CGR02	pPSCRG02-1	3	92984..93523	PP_00124;lS30 family transposase;phage;-;PROPHAGE_Neisse_MC58	1.3e-45
CGR02	pPSCRG02-1	3	93708..93857	PP_00125;transposase IS26;phage;-;PHAGE_Escher_RCS47_NC_042128	1.61e-16
CGR02	pPSCRG02-1	3	94654..95382	PP_00127;transposase IS26;phage;-;PHAGE_Escher-RCS47-NC_042128	7.15e-54
CGR02	pPSCRG02-1	3	95474..96115	PP_00128;lS30 family transposase;phage;-;PROPHAGE_Neisse-MC58	2.02e-54
CGR02	pPSCRG02-1	3	96508..97236	PP_00130;transposase IS26;phage;-;PHAGE_Escher_RCS47_NC_042128	7.15e-54
CGR02	pPSCRG02-1	3	98340..99068	PP_00132;transposase IS26;phage;-;PHAGE_ Escher_ RCS47_ NC_042128	1.5e-52
CGR02	pPSCRG02-1	3	101500..102126	PP_00134;lS30 family transposase;phage;-;PROPHAGE_Neisse-MC58	2.35e-26
CGR02	pPSCRG02-1	3	102129..102593	PP_00135;transposase IS26;phage;-;PHAGE_Escher_RCS47_NC_042128	2.24e-23
CGR02	pPSCRG02-1	3	105230..106204	PP_00140;IS30 family transposase;phage;-;PROPHAGE_Neisse_MC58	1.25e-64
CGR02	pPSCRG02-1	3	106228..106425	PP_00141;transposase. putative;phage;-;PROPHAGE_Brucel_1330	1.07e-11
CGR02	pPSCRG02-1	3	106635..106856	PP_00142;transposase, putative;phage;-;PROPHAGE_Brucel_1330	1.9e-13
CGR02	pPSCRG02-1	3	107121..108524	PP_00144;lS4 transposase;phage;-;PROPHAGE_Escher_MG1655	1.36e-15
CGR02	pPSCRG02-2	1	16942..17325	PP_00025;putative endonuclease;phage;-;PHAGE_Bacill_phi105_NC_048631	1.81e-32
CGR02	pPSCRG02-2	1	9806..10222	PP_00013;tail fiber protein;phage;-;PHAGE_Pseudo-Lana_NC_048166	1.34e-26
CGR02	pPSCRG02-2	1	14702..15037	PP_00021;minor capsid protein;phage;-;PHAGE_Geobac_GBK2-NC_023612	1.59e-11
CGR02	pPSCRG02-2	1	6359..7414	PP_00010;hypothetical protein;phage;-;PHAGE_Achrom-JWF_NC_029075	3.68e-07
CGR02	pPSCRG02-2	1	7559..8746	PP_00011;putative host specificity protein;phage;-;PHAGE_Cronob_phiES15_NC_018454	1.49e-35
CGR02	pPSCRG02-2	1	20102..20449	PP_00030;HicB protein;phage;-;PHAGE_Burkho-ST79-NC_021343	3.48e-22
CGR02	pPSCRG02-2	1	20442..20696	PP_00031;HicA protein;phage;-;PHAGE_Burkho-ST79-NC_021343	2.61e-13
CGR02	pPSCRG02-2	1	22890..23243	PP_00035;HicB protein;phage;-;PHAGE_Entero-mEp234-NC_019715	6.34e-14
CGR02	pPSCRG02-2	1	23236..23496	PP_00036;HicA protein;phage;-;PHAGE_Burkho-ST79-NC_021343	3.42e-15
CGR02	pPSCRG02-2	1	23727..24317	PP_00037;tyrosine recombinase;phage;-;PHAGE_Caulob-CcrPW_NC_048046	2.47e-26
CGR02	pPSCRG02-2	1	27195..28178	PP_00042;putative ParB protein;phage;-;PHAGE_Clostr_c_st-NC_007581	1.19e-07
CGR02	pPSCRG02-2	1	28194..29171	PP_00043;partition protein;phage;-;PHAGE_Vibri0-vB-VpaM-MAR-NC_019722	9.13e-15
CGR02	pPSCRG02-2	1	10219..10776	PP_00014;putative bacteriophage tail assembly protein I Lambda gpl homolog;phage;-;PHAGE_Salmon-Fels-1-NC_010391	7.05e-26
CGR02	pPSCRG02-2	1	11659..12282	PP_00016;tail assembly protein;phage;-;PHAGE_Rhizob-vB_RglS_P106B-NC_023566	4.2e-34
CGR02	pPSCRG02-2	1	16185..16370	PP_00023;terminase large subunit;phage;-;PHAGE_Entero_mEp235_NC_019708	2.52e-08
CGR02	pPSCRG02-2	1	16373..16855	PP_00024;terminase small subunit;phage;-;PHAGE_Entero_mEp235_NC_019708	8.52e-26
CGR02	pPSCRG02-2	1	4688..5662	PP_00008;lS30 family transposase;phage;-;PROPHAGE_Neisse_MC58	1.86e-64
CGR02	pPSCRG02-2	1	12730..13704	PP_00018;lS30 family transposase;phage;-;PROPHAGE_Neisse_MC58	1.94e-64
CGR02	pPSCRG02-2	1	15191..16165	PP_00022;lS30 family transposase;phage;-;PROPHAGE_Neisse_MC58	1.94e-64
CGR02	pPSCRG02-2	1	19030..20004	PP_00029;lS30 family transposase;phage;-;PROPHAGE_Neisse_MCS8	1.94e-64
CGR02	pPSCRG02-2	1	21739..22713	PP_00034;lS30 family transposase;phage;-;PROPHAGE_Neisse_MC58	7.69e-64
CGR02	pPSCRG02-2	1	24853..25827	PP_00039;IS30 family transposase;phage;-;PROPHAGE_Neisse_MC58	1.94e-64
EM-90	plasmid pPSEM90-5	1	6575..6943	PP_00011;minor capsid protein;phage;-;PHAGE_Geobac_GBK2_NC_023612	1.02e-06
EM-90	plasmid pPSEM90-5	1	7872..8183	PP_00014;head-tail connector protein;phage;-;PHAGE_ShigeI_Sfll-NC_021857	9.01e-11
EM-90	plasmid pPSEM90-5	1	8180..8503	PP_00015;head-tail connector complex protein;phage;-;PHAGE_Paenib_Tadhana_NC_048691	3.12e-18
EM-90	plasmid pPSEM90-5	1	8496..8891	PP_00016;minor capsid protein;phage;-;PHAGE_Arthro-TripleJ-NC_049470	1.35e-06
EM-90	plasmid pPSEM90-5	1	5003..6019	PP_00009;reverse transcriptase;phage;-;PHAGE_Pseudo_phi3_NC_030940	3.79e-23
EM-90	plasmid pPSEM90-5	1	10312..10794	PP_00020;putative tail tape measure protein;phage;-;PHAGE_ldioma-1N2.2-NC_025439	3.4e-15
EM-90	plasmid pPSEM90-5	1	10801..11994	PP_00021;putative tail tape measure protein;phage;-;PHAGE_Vibrio-VpKK5-NC_026610	5.4e-25
EM-90	plasmid pPSEM90-5	1	2615..3427	PP_00005;transposase insE;phage;-;PROPHAGE_Escher_CFT073	2.85e-90
EM-90	plasmid pPSEM90-5	1	3475..3768	PP_00006;lSxac3 transposase;phage;-;PROPHAGE_Xantho_33913	8.29e-16
EM-90	plasmid pPSEM90-5	2	28652..29128	PP_00043;head maturation protease;phage;-;PHAGE_Entero_c-1_NC_019706	7.02e-19
EM-90	plasmid pPSEM90-5	2	23950..24696	PP_ 00037;ParA-like protein;phage;-;PHAGE_Sodali- phiSG1-NC_007902	2.14e-24
EM-90	plasmid pPSEM90-5	2	31484..32074	PP_00048;tyrosine recombinase;phage;-;PHAGE_Caulob_CcrBL9-NC_048047	6.59e-28
EM-90	plasmid pPSEM90-5	2	39421..40143	PP_00062;portal protein;phage;-;PHAGE_Arthro_Laroye_NC_041947	1.3e-25
EM-90	plasmid pPSEM90-5	2	26915..27643	PP_00041;transposase IS26;phage;-;PHAGE_Escher_RCS47-NC_042128	5.19e-53
EM-90	plasmid pPSEM90-5	2	29243..29536	PP_ 00044;lSxac3 transposase;phage;-;PROPHAGE _Xantho_33913	4.82e-15
EM-90	plasmid pPSEM90-5	2	29584..30177	PP_00045;transposase insF;phage;-;PROPHAGE _Escher-CFT073	5.01e-62
EM-90	plasmid pPSEM90-5	2	30409..30684	PP_00046;transposase insF;phage;-;PROPHAGE_Escher_CFT073	4.36e-19
EM-90	plasmid pPSEM90-5	2	30693..31394	PP_00047;transposase IS26;phage;-;PHAGE_Escher-RCS47-NC_042128	4.72e-52
EM-90	plasmid pPSEM90-5	2	34763..35161	PP_00052;IS30 family transposase;phage;-;PROPHAGE_Neisse-MC58	3.14e-07
EM-90	plasmid pPSEM90-5	2	35170..35727	PP_00053;lS3 transposase;phage;-;PROPHAGE_Escher_MG1655	2.4e-61
EM-90	plasmid pPSEM90-5	2	35872..36270	PP_00054;transposase insF;phage;-;PROPHAGE _Escher-CFT073	3.02e-24
EM-90	plasmid pPSEM90-5	2	36318..36611	PP_00055;ISxac3 transposase;phage;-;PROPHAGE_Xantho_33913	8.29e-16
EM-90	plasmid pPSEM90-5	2	36734..37273	PP_00056;IS30 family transposase;phage;-;PROPHAGE_Neisse_MC58	3.15e-45
EM-90	plasmid pPSEM90-5	2	40249..40977	PP_00063;transposase IS26;phage;-;PHAGE_ scher- RCS47-NC_042128	5.19e-53
EM-90	plasmid pPSEM90-5	3	89317..90018	PP_00132;ParA-like protein;phage;-;PHAGE_Sodali_PhiSG1_NC_007902	1e-26
EM-90	plasmid pPSEM90-5	3	95133..96083	PP_00141;Recombinase;phage;-;PHAGE_Escher_RCS47_NC_042128	9.22e-06
EM-90	plasmid pPSEM90-5	3	74306..75034	PP_00114;transposase IS26;phage;-;PHAGE_Escher_RCS47_NC_042128	5.19e-53
EM-90	plasmid pPSEM90-5	3	77035..78009	PP_00116;lS30 family transposase;phage;-;PROPHAGE_Neisse_MC58	1.23e-63
EM-90	plasmid pPSEM90-5	3	81092..81820	PP_00120;transposase IS26;phage;-;PHAGE_Escher_RCS47_NC_042128	5.19e-53
EM-90	plasmid pPSEM90-5	3	83730..84185	PP_00123;transposase IS26;phage;-;PHAGE_Escher_RCS47-NC_042128	1.18e-14
EM-90	plasmid pPSEM90-5	3	84293..85267	PP_00124;lS30 family transposase;phage;-;PROPHAGE_Neisse_MC58	3.04e-63
EM-90	plasmid pPSEM90-5	3	85326..85637	PP_00125;transposase IS26;phage;-;PHAGE_Esther_RCS47-NC_042128	1.35e-21
EM-90	plasmid pPSEM90-5	3	86643..87617	PP_00128;lS30 family transposase;phage;-;PROPHAGE_Neisse_MC58	3.04e-63
EM-90	plasmid pPSEM90-5	3	87641..88108	PP_00129;transposase IS26;phage;-;PHAGE_Escher_RCS47-NC_042128	2.16e-22
EM-90	plasmid pPSEM90-5	3	88715..89119	PP_00131;transposase, putative;phage;-;PROPHAGE_BruceI_1330	1e-35
EM-90	plasmid pPSEM90-5	3	90978..91307	PP_00134;transposase IS26;phage;-;PHAGE_Escher_RCS47-NC_042128	2.38e-23
EM-90	plasmid pPSEM90-5	3	92199..93173	PP_00137;lS30 family transposase;phage;-;PROPHAGE_Neisse-MC58	1.94e-64
EM-90	plasmid pPSEM90-5	3	93683..94768	PP_00139;lSS0d13, transposase;phage;-;PROPHAGE_Shewan-MR-1	5.56e-160
EM-90	plasmid pPSEM90-5	3	100935..101663	PP_00148;transposase IS26;phage;-;PHAGE_ Escher_ RCS47_NC_042128	5.19e-53
EM-90	plasmid pPSEM90-5	3	102927..103655	PP_00150;transposase IS26;phage;-;PHAGE_Escher_RCS47_NC_042128	5.19e-53
EM-90	plasmid pPSEM90-5	3	104024..104746	PP_00151;lS30 family transposase;phage;-;PROPHAGE_Neisse_MC58	5.52e-57
EM-90	plasmid pPSEM90-5	3	104795..105523	PP_00152;transposase IS26;phage;-;PHAGE_Escher_RCS47-NC_042128	5.19e-53
EM-90	plasmid pPSEM90-5	4	120812..121210	PP_00169;capsid related protein;phage;-;PHAGE_Roseob_1_NC_015466	1.09e-08
EM-90	plasmid pPSEM90-5	4	127293..127619	PP_00179;MazF-like protein;phage;-;PHAGE_Lactob-Lj771-NC_010179	1.78e-15
EM-90	plasmid pPSEM90-5	4	129174..129635	PP_00182;tyrosine recombinase;phage;-;PHAGE_Caulob-CcrBLIO-NC_048045	6.81e-16
EM-90	plasmid pPSEM90-5	4	109884..110612	PP_00155;transposase IS26;phage;-;PHAGE_Escher_RCS47-NC_042128	4.01e-53
EM-90	plasmid pPSEM90-5	4	110676..111026	PP_00156;transposase;phage;-;PHAGE_Mannhe-vB-MhS_535AP2_NC_028853	3.15e-39
EM-90	plasmid pPSEM90-5	4	113231..113695	PP_00159;transposase IS26;phage;-;PHAGE_Escher_RCS47-NC_042128	5.2e-24
EM-90	plasmid pPSEM90-5	4	113842..114816	PP_00160;IS30 family transposase;phage;-;PROPHAGE_Neisse-MC58	3.04e-63
EM-90	plasmid pPSEM90-5	4	114793..115065	PP_00161;transposase IS26;phage;-;PHAGE_Escher-RCS47-NC_042128	2.52e-17
EM-90	plasmid pPSEM90-5	4	116824..117636	PP_00163;transposase insF;phage;-;PROPHAGE_Escher_CFT073	2.85e-90
EM-90	plasmid pPSEM90-5	4	117684..117977	PP_00164;ISxa03 transposase;phage;-;PROPHAGE_Xantho-33913	8.29e-16
EM-90	plasmid pPSEM90-5	4	118122..118394	PP_00165;lSxoc1 transposase;phage;-;PROPHAGE_Xantho_33913	6.48e-25
EM-90	plasmid pPSEM90-5	4	118406..119242	PP_00166;lSxcc1 transposase;phage;-;PROPHAGE_Xantho-33913	3.27e-62
EM-90	plasmid pPSEM90-5	4	119275..120006	PP_00167;transposase IS26;phage;-;PHAGE_Escher_RCS47_NC_042128	4.71e-53
EM-90	plasmid pPSEM90-5	4	121938..122633	PP_00172;transposase, putative;phage;-;PROPHAGE_Brucel-1330	1.89e-71
EM-90	plasmid pPSEM90-5	4	122936..123346	PP_00173;transposase IS26;phage;-;PHAGE_Escher_RCS47-NC_042128	3.29e-11
EM-90	plasmid pPSEM90-5	4	124945..125289	PP_00176;ISS0d1, transposase OrfB;phage;-;PROPHAGE_Shewan_MR_1	2.72e-45
EM-90	plasmid pPSEM90-5	4	126449..127177	PP_00178;transposase IS26;phage;-;PHAGE_Escher_RCS47_NC_042128	5.19e-53
EM-90	plasmid pPSEM90-5	4	128072..129046	PP_00181;lS30 family transposase;phage;-;PROPHAGE_Neisse-MC58	7.69e-64
EM-90	plasmid pPSEM90-5	4	129682..130410	PP_00183;transposase IS26;phage;-;PHAGE_Escher_RCS47-NC_042128	2.09e-53
EM-90	plasmid pPSEM90-5	4	133384..134118	PP_00186;transposase IS26;phage;-;PHAGE_Escher_RCS47_NC_042128	1.43e-55
EM-90	plasmid pPSEM90-5	5	160356..160724	PP_00226;minor capsid protein;phage;-;PHAGE_Geobac_GBK2_NC_023612	1.02e-06
EM-90	plasmid pPSEM90-5	5	161653..161964	PP_00229;head-taiI connector protein;phage;-; PHAGE_ShigeI_Sfll_NC_021857	9.01e-11
EM-90	plasmid pPSEM90-5	5	161961..162284	PP_00230;head-tail connector complex protein;phage;-;PHAGE_Paenib_Tadhana_NC_048691	3.12e-18
EM-90	plasmid pPSEM90-5	5	162277..162672	PP_00231;minor capsid protein;phage;-;PHAGE_Arthro-TripleJ_NC_049470	1.35e-06
EM-90	plasmid pPSEM90-5	5	152027..152416	PP_00214;hypothetical protein;phage;-;PHAGE_SaImon-g341c-NC_013059	7.25e-06
EM-90	plasmid pPSEM90-5	5	158784..159800	PP_00224;reverse transcriptase;phage;-;PHAGE_Pseudo_phi3_NC_030940	3.79e-23
EM-90	plasmid pPSEM90-5	5	164093..164422	PP_00235;putative tal tape measure protein;phage;-;PHAGE_ldioma_1N2.2_NC_025439	3.83e-06
EM-90	plasmid pPSEM90-5	5	164577..165569	PP_00236;putative tal tape measure protein;phage;-;PHAGE_Vibrio_VpKK5-NC_026610	1.94e-24
EM-90	plasmid pPSEM90-5	5	148190..148522	PP_ 00207;transposase IS26;phage;-;PHAGE_Escher_RCS47_NC_ 042128	2.39e-24
EM-90	plasmid pPSEM90-5	5	149762..150574	PP_00211;transposase insF;phage;-;PROPHAGE_Escher-CFT073	2.85e-90
EM-90	plasmid pPSEM90-5	5	150622..150915	PP_00212;lSxac3 transposase;phage;-;PROPHAGE_Xantho_33913	8.29e-16
EM-90	plasmid pPSEM90-5	5	156396..157208	PP_00220;transposase insF;phage;-;PROPHAGE_Escher-CFT073	2.85e-90
EM-90	plasmid pPSEM90-5	5	157256..157549	PP_00221;lSxac3 transposase;phage;-;PROPHAGE_Xantho_33913	8.29e-16
EM-90	plasmid pPSEM90-6	1	32976..33299	PP_00044;head-tail connector complex protein;phage;-;PHAGE_Paenib_Tadhana_NC_048691	6.52e-18
EM-90	plasmid pPSEM90-6	1	33296..33607	PP_00045;head-tail connector II;phage;-;PHAGE_Entero_mEp235_NC_019708	9.99e-11
EM-90	plasmid pPSEM90-6	1	35253..36446	PP_00048;phage major capsid protein;phage;-;PHAGE_Azospi_Cd_NC_010355	1.4e-32
EM-90	plasmid pPSEM90-6	1	36504..37160	PP_00049;head maturation protease;phage;-;PHAGE_Entero_c_1_NC_019706	4.25e-52
EM-90	plasmid pPSEM90-6	1	32588..32983	PP_00043;hypothetical protein;phage;-;PHAGE_Yersin_PY54-NC_005069	1.08e-14
EM-90	plasmid pPSEM90-6	1	10506..10907	PP_00015;QueF;phage;-;PHAGE_Strept-DP_1-NC_015274	7.39e-06
EM-90	plasmid pPSEM90-6	1	12186..12872	PP_00017;ORF047;phage;-;PHAGE_Staphy-EW-NC_007056	1.67e-05
EM-90	plasmid pPSEM90-6	1	14749..15486	PP_00022;gp40;phage;-;PHAGE_Burkh0-KS14-NC_015273	1.16e-14
EM-90	plasmid pPSEM90-6	1	20665..21102	PP_00028;gp212;phage;-;PHAGE_Bacill-G-NC_023719	3.32e-06
EM-90	plasmid pPSEM90-6	1	26287..26541	PP_00032;antitoxin;phage;-;PHAGE_Gordon_CaptainKirk2_NC_031072	8.7e-07
EM-90	plasmid pPSEM90-6	1	42905..43690	PP_00058;putative nuclease;phage;-;PHAGE_Entero_vB_KleM_RaK2_NC_019526	6.52e-23
EM-90	plasmid pPSEM90-6	1	37123..38364	PP_00050;putative portal protein;phage;-;PHAGE_Entero_phiP27_NC_003356	7.12e-91
EM-90	plasmid pPSEM90-6	1	22906..26193	PP_00031;phage tail protein;phage;-;PHAGE_Cronob-ENT39118-NC_019934	2.43e-123
EM-90	plasmid pPSEM90-6	1	26825..27382	PP_00034;putative tail assembly protein;phage;-;PHAGE_Escher_SRT8-NC_042043	4.45e-25
EM-90	plasmid pPSEM90-6	1	27372..28118	PP_00035;tail assembly protein;phage;-;PHAGE_Rhizob-vB-RleS_L338C-NC_023502	5.12e-45
EM-90	plasmid pPSEM90-6	1	28087..28758	PP_00036;minor tail protein;phage;-;PHAGE_Pseudo_PMBT3-NC_047902	9.28e-34
EM-90	plasmid pPSEM90-6	1	28755..29096	PP_00037;gp16, phage minor tail protein;phage;-;PHAGE_Burkho_Phi6442-NC_009235	1.03e-10
EM-90	plasmid pPSEM90-6	1	29089..31167	PP_00038;putative tail tape measure protein;phage;-;PHAGE_Vibrio-VpKK5-NC_026610	3.19e-46
EM-90	plasmid pPSEM90-6	1	38361..39443	PP_00051;terminase large subunit;phage;-;PHAGE_Entero_mEp235_NC_019708	1.4e-100
EM-90	plasmid pPSEM90-6	1	39462..39797	PP_00052;terminase large subunit;phage;-;PHAGE_Entero_mEp235-NC_019708	4.81e-24
EM-90	plasmid pPSEM90-6	1	39834..40043	PP_00053;terminase large subunit;phage;-;PHAGE_Entero_mED235_NC_019708	6.45e-12
EM-90	plasmid pPSEM90-6	1	40047..40526	PP_00054;terminase small subunit;phage;-;PHAGE_Entero_mEp235_NC_019708	4.25e-21
EM-90	plasmid pPSEM90-6	1	6524..7252	PP_00009;transposase IS26;phage;-;PHAGE_ Escher_RCS47_NC_042128	5.19e-53
EM-90	plasmid pPSEM90-6	1	8812..9006	PP_00012;ISxac2 transposase;phage;-;PROPHAGE_Xantho_306	2.91e-12
EM-90	plasmid pPSEM90-6	1	9073..9345	PP_00013;lSxcc1 transposase;phage;-;PROPHAGE_Xantho_33913	6.48e-25
EM-90	plasmid pPSEM90-6	1	9357..10193	PP_00014;lSxcc1 transposase;phage;-;PROPHAGE_Xantho-33913	3.72e-62
EM-90	plasmid pPSEM90-6	1	11093..12175	PP_00016;lSS0d13, transposase;phage;-;PROPHAGE_Shewan_MR_1	5.65e-160
EM-90	plasmid pPSEM90-6	1	17066..18040	PP_00024;IS30 family transposase;phage;-;PROPHAGE_Neisse_MC58	2.28e-64
LF-89 = ATCC VR-1361	plasmid pPSLF89-1	1	26181..29522	PP_00033;helicase;phage;-;PHAGE_Gordon_0rchid_NC_030915	4.61e-46
LF-89 = ATCC VR-1361	plasmid pPSLF89-1	1	7226..7906	PP_00007;putative nuclease;phage;-;PHAGE_Entero_vB_KleM_RaK2_NC_019526	3.24e-20
LF-89 = ATCC VR-1361	plasmid pPSLF89-1	1	16772..17518	PP_00021;ParA_like protein;phage;-;PHAGE_Sodali_phiSG1_NC_007902	1.93e-24
LF-89 = ATCC VR-1361	plasmid pPSLF89-1	1	21873..22442	PP_00027;recombinase family protein;phage;-;PHAGE_Escher_500465_1_NC_049342	8.46e-34
LF-89 = ATCC VR-1361	plasmid pPSLF89-1	1	6546..7127	PP_00006;transposase IS26;phage;-;PHAGE_Escher_RCS47_NC_042128	4.77e-46
LF-89 = ATCC VR-1361	plasmid pPSLF89-1	1	8512..8847	PP_00009;transposase insF;phage;-;PROPHAGE_Escher_CFT073	1.78e-30
LF-89 = ATCC VR-1361	plasmid pPSLF89-1	1	9272..9469	PP_00011;transposase IS26;phage;-;PHAGE_Escher_RCS47_NC_042128	8.11e-12
LF-89 = ATCC VR-1361	plasmid pPSLF89-1	1	11596..11778	PP_00013;transposase IS26;phage;-;PHAGE_Escher_RCS47_NC_042128	6.15e-11
LF-89 = ATCC VR-1361	plasmid pPSLF89-1	1	14280..14546	PP_00017;transposase;phage;-;PROPHAGE_Salmon_LT2	4.03e-30
LF-89 = ATCC VR-1361	plasmid pPSLF89-1	1	15086..16060	PP_00019;lS30 family transposase;phage;-;PROPHAGE_Neisse_MC58	1.94e-64
LF-89 = ATCC VR-1361	plasmid pPSLF89-1	1	19274..19669	PP_00023;transposase IS26;phage;-;PHAGE_Escher_RCS47_NC_042128	8.26e-14
LF-89 = ATCC VR-1361	plasmid pPSLF89-1	1	20305..21033	PP_00025;transposase IS26;phage;-;PHAGE_Escher_RCS47_NC_042128	8.19e-55
LF-89 = ATCC VR-1361	plasmid pPSLF89-1	1	22613..23341	PP_00028;transposase IS26;phage;-;PHAGE_Escher_RCS47_NC_042128	8.19e-55
LF-89 = ATCC VR-1361	plasmid pPSLF89-1	1	23825..24553	PP_00030;transposase IS26;phage;-;PHAGE_Escher_RCS47_NC_042128	1.14e-54
LF-89 = ATCC VR-1361	plasmid pPSLF89-1	1	24606..25001	PP_00031;lS30 family transposase;phage;-;PROPHAGE_Neisse_MC58	1.65e-21
LF-89 = ATCC VR-1361	plasmid pPSLF89-1	1	25295..26023	PP_00032;transposase IS26;phage;-;PHAGE_Escher_RCS47_NC_042128	8.19e-55
LF-89 = ATCC VR-1361	plasmid pPSLF89-1	1	29991..30719	PP_00034;transposase IS26;phage;-;PHAGE_Escher_RCS47_NC_042128	3.97e-53
LF-89 = ATCC VR-1361	plasmid pPSLF89-1	1	32154..32498	PP_00036;lS30 family transposase;phage;-;PROPHAGE_Neisse_MC58	1.53e-25
LF-89 = ATCC VR-1361	plasmid pPSLF89-1	1	32643..33416	PP_00037;lS30 family transposase;phage;-;PROPHAGE_Neisse_MC58	6.09e-30
LF-89 = ATCC VR-1361	plasmid pPSLF89-1	1	33590..34318	PP_00038;transposase IS26;phage;-;PHAGE_Escher_RCS47_NC_042128	1.18e-52
LF-89 = ATCC VR-1361	plasmid pPSLF89-1	2	47427..49292	PP_00062;putative DNA helicase;phage;-;PHAGE_Acinet_vB_AbaM_B09_Aci05_NC_048080	7.07e-65
LF-89 = ATCC VR-1361	plasmid pPSLF89-1	2	49812..50078	PPO 0064;portal protein;phage;-;PHAGE_Salmon _118970_sa13_ NC_031940	2.45e-25
LF-89 = ATCC VR-1361	plasmid pPSLF89-1	2	50334..50867	PP_00065;portal protein;phage;-;PHAGE_Bacill _phi105_ NC_ 048631	2.66e-24
LF-89 = ATCC VR-1361	plasmid pPSLF89-1	2	39322..39672	PP_00047;putative transposase;phage;-;PHAGE_Staphy_StauST398_4_NC_023499	1.69e-05
LF-89 = ATCC VR-1361	plasmid pPSLF89-1	2	39669..40151	PP_00048;lS30 family transposase;phage;-;PROPHAGE_Neisse_MC58	1.97e-30
LF-89 = ATCC VR-1361	plasmid pPSLF89-1	2	40174..40902	PP_00049;transposase IS26;phage;-;PHAGE_ Escher_RCS47_NC_042128	1.13e-54
LF-89 = ATCC VR-1361	plasmid pPSLF89-1	2	41310..42038	PP_00051;transposase IS26;phage;-;PHAGE_Escher_RCS47_NC_042128	1.13e-54
LF-89 = ATCC VR-1361	plasmid pPSLF89-1	2	43023..43388	PP_00054;transposase, putative;phage;-;PROPHAGE_Brucel_1330	5.92e-31
LF-89 = ATCC VR-1361	plasmid pPSLF89-1	2	43441..43728	PP_00055;ISSod1, transposase OrfA;phage;-;PROPHAGE_Shewan_MR_1	1.28e-27
LF-89 = ATCC VR-1361	plasmid pPSLF89-1	2	43755..44597	PP_00056;lSSod1, transposase OrfB;phage;-;PROPHAGE_Shewan_MR_1	3.6e-124
LF-89 = ATCC VR-1361	plasmid pPSLF89-1	2	44658..44990	PP_00057;transposase IS26;phage;-;PHAGE_Escher_RCS47_NC_042128	1.74e-10
LF-89 = ATCC VR-1361	plasmid pPSLF89-1	2	45903..46631	PP_00059;transposase IS26;phage;-;PHAGE_Escher_RCS47_NC_042128	3.97e-53
LF-89 = ATCC VR-1361	plasmid pPSLF89-1	2	46674..46916	PP_00060;transposase IS26;phage;-;PHAGE_Escher_RCS47_NC_042128	5.09e-22
LF-89 = ATCC VR-1361	plasmid pPSLF89-1	2	52107..52835	PP_00067;transposase IS26;phage;-;PHAGE_Escher_RCS47_NC_042128	1.53e-53
LF-89 = ATCC VR-1361	plasmid pPSLF89-1	2	52847..53245	PP_00068;transposase IS26;phage;-;PHAGE_Escher_RCS47_NC_042128	2.04e-31
LF-89 = ATCC VR-1361	plasmid pPSLF89-1	2	54531..54731	PP_00070;transposase IS26;phage;-;PHAGE_ Escher_ RCS47_NC_042128	4.81e-19
LF-89 = ATCC VR-1361	plasmid pPSLF89-1	2	54728..55624	PP_00071;lS30 family transposase;phage;-;PROPHAGE_Neisse_MC58	9.45e-61
LF-89 = ATCC VR-1361	plasmid pPSLF89-1	3	82426..82809	PP_00101;putative endonuclease;phage;-;PHAGE_Bacill_phi105_NC_048631	6.1e-32
LF-89 = ATCC VR-1361	plasmid pPSLF89-1	3	65004..65258	PP_00081;antitoxin;phage;-;PHAGE_Gordon_CaptainKirk2_NC_031072	2.28e-06
LF-89 = ATCC VR-1361	plasmid pPSLF89-1	3	79411..79887	PP_00097;putative portal protein;phage;-;PHAGE_Klebsi_phiK02_NC_005857	3.8e-23
LF-89 = ATCC VR-1361	plasmid pPSLF89-1	3	62876..63493	PP_00078;tail assembly protein;phage;-;PHAGE_Rhizob_vB_RleS_L338C_NC_023502	1.14e-31
LF-89 = ATCC VR-1361	plasmid pPSLF89-1	3	79884..80414	PP_00098;terminase large subunit;phage;-;PHAGE_Nocard_NBR1_NC_016569	1.37e-28
LF-89 = ATCC VR-1361	plasmid pPSLF89-1	3	80523..81854	PP_00099;terminase large subunit;phage;-;PHAGE_Entero_mEp235_NC_019708	6.11e-130
LF-89 = ATCC VR-1361	plasmid pPSLF89-1	3	81857..82339	PP_00100;terminase small subunit;phage;-;PHAGE_Entero_mEp235_NC_019708	3.82e-26
LF-89 = ATCC VR-1361	plasmid pPSLF89-1	3	61412..62389	PP_00076;transposase;phage;-;PHAGE_Salmon_SJ46_NC_031129	8.8e-58
LF-89 = ATCC VR-1361	plasmid pPSLF89-1	3	62547..62759	PP_00077;transposase;phage;-;PHAGE_Salmon_SJ46_NC_031129	7.1e-07
LF-89 = ATCC VR-1361	plasmid pPSLF89-1	3	63760..64737	PP_00080;transposase;phage;-;PHAGE_Salmon_SJ46_NC_031129	8.8e-58
LF-89 = ATCC VR-1361	plasmid pPSLF89-1	3	65652..66629	PP_00082;transposase;phage;-;PHAGE_Salmon_SJ46_NC_031129	8.8e-58
LF-89 = ATCC VR-1361	plasmid pPSLF89-1	3	67110..68087	PP_00084;transposase;phage;-;PHAGE_Salmon_SJ46_NC_031129	8.8e-58
LF-89 = ATCC VR-1361	plasmid pPSLF89-1	3	68091..68471	PP_00085;transposase IS26;phage;-;PHAGE_ Escher_ RCS47_NC_042128	1.56e-10
LF-89 = ATCC VR-1361	plasmid pPSLF89-1	3	70990..71964	PP_00089;IS30 family transposase;phage;-;PROPHAGE_Neisse_MC58	2.03e-63
LF-89 = ATCC VR-1361	plasmid pPSLF89-1	3	72058..72786	PP_00090;transposase IS26;phage;-;PHAGE_ Escher_ RCS47_NC_042128	1.5e-52
LF-89 = ATCC VR-1361	plasmid pPSLF89-1	3	76896..77138	PP_00093;transposase IS26;phage;-;PHAGE_Escher_RCS47_NC_042128	5.09e-22
LF-89 = ATCC VR-1361	plasmid pPSLF89-1	3	77181..77732	PP_00094;transposase, putative;phage;-;PROPHAGE_Brucel_1330	8.1e-31
LF-89 = ATCC VR-1361	plasmid pPSLF89-1	3	77879..78592	PP_00095;lS30 family transposase;phage;-;PROPHAGE_Neisse_MC58	1.66e-30
LF-89 = ATCC VR-1361	plasmid pPSLF89-1	3	78639..79373	PP_00096;transposase IS26;phage;-;PHAGE_Escher_RCS47_NC_042128	6.43e-53
LF-89 = ATCC VR-1361	plasmid pPSLF89-1	4	140863..141252	PP_00176;putative resolvase;phage;-;PHAGE_Clostr_vB_CpeS_CP51_NC_021325	8.97e-17
LF-89 = ATCC VR-1361	plasmid pPSLF89-1	4	142998..143540	PP_00179;putative antireceptor;phage;-;PHAGE_Lactob_Ld3_NC_025421	3.63e-09
LF-89 = ATCC VR-1361	plasmid pPSLF89-1	4	144403..145110	PP_00181;ParA_like protein;phage;-;PHAGE_Sodali_phiSG1_NC_007902	1.15e-36
LF-89 = ATCC VR-1361	plasmid pPSLF89-1	4	145227..145403	PP_00182;global regulatory protein;phage;-;PHAGE_Pseudo_phi297_NC_016762	5.09e-09
LF-89 = ATCC VR-1361	plasmid pPSLF89-1	4	139501..140109	PP_00174;lS30 family transposase;phage;-;PROPHAGE_Neisse_MC58	1.36e-25
LF-89 = ATCC VR-1361	plasmid pPSLF89-1	4	140112..140840	PP_00175;transposase IS26;phage;-;PHAGE_Escher_RCS47_NC_042128	3.97e-53
LF-89 = ATCC VR-1361	plasmid pPSLF89-1	4	141282..142010	PP_00177;transposase IS26;phage;-;PHAGE_Escher_RCS47_NC_042128	8.19e-55
LF-89 = ATCC VR-1361	plasmid pPSLF89-1	4	142022..142726	PP_00178;lS30 family transposase;phage;-;PROPHAGE_Neisse_MC58	1.67e-30
LF-89 = ATCC VR-1361	plasmid pPSLF89-1	4	145541..146119	PP_00183;transposase IS26;phage;-;PHAGE_Escher_RCS47_NC_042128	8.53e-39
LF-89 = ATCC VR-1361	plasmid pPSLF89-1	4	146264..146557	PP_00184;transposase IS26;phage;-;PHAGE_Escher_RCS47_NC_042128	5.65e-07
LF-89 = ATCC VR-1361	plasmid pPSLF89-1	4	146642..147532	PP_00185;IS4 transposase;phage;-;PROPHAGE_Escher_MG1655	3.95e-11
LF-89 = ATCC VR-1361	plasmid pPSLF89-1	4	147518..147697	PP_00186;transposase IS26;phage;-;PHAGE_Escher_RCS47_NC_042128	1.51e-11
LF-89 = ATCC VR-1361	plasmid pPSLF89-1	4	151483..151725	PP_00188;transposase IS26;phage;-;PHAGE_Escher_RCS47_NC_042128	5.09e-22
LF-89 = ATCC VR-1361	plasmid pPSLF89-1	4	151768..152496	PP_00189;transposase IS26;phage;-;PHAGE_Escher_RCS47_NC_042128	3.97853
LF-89 = ATCC VR-1361	plasmid pPSLF89-1	4	154286..155014	PP_00194;transposase IS26;phage;-;PHAGE_Escher_RCS47_NC_042128	3.89e-53
LF-89 = ATCC VR-1361	plasmid pPSLF89-1	5	168625..169278	PP_00216;pentapeptide;phage;-;PHAGE_Rheinh_vB_RspM_Barba8S_NC_048188	6.46e-09
LF-89 = ATCC VR-1361	plasmid pPSLF89-1	5	170880..171152	PP_00219;ORF19;phage;-;PHAGE_Entero_ST104_NC_005841	2.11e-10
LF-89 = ATCC VR-1361	plasmid pPSLF89-1	5	159978..160712	PP_00202;transposase IS26;phage;-;PHAGE_Escher_RCS47_NC_042128	3.17e-49
LF-89 = ATCC VR-1361	plasmid pPSLF89-1	5	162520..162948	PP_00206;transposase IS26;phage;-;PHAGE_ Escher_RCS47_NC_042128	1.39e-37
LF-89 = ATCC VR-1361	plasmid pPSLF89-1	5	163210..163536	PP_00208;transposase IS26;phage;-;PHAGE_Escher_RCS47_NC_042128	1.11e-09
LF-89 = ATCC VR-1361	plasmid pPSLF89-1	5	164945..165340	PP_00211;transposase IS26;phage;-;PHAGE_ Escher_RCS47_NC_042128	1.83e-10
LF-89 = ATCC VR-1361	plasmid pPSLF89-1	5	166748..167476	PP_00213;transposase IS26;phage;-;PHAGE_Escher_RCS47_NC_042128	3.97e-53
LF-89 = ATCC VR-1361	plasmid pPSLF89-1	5	167631..168170	PP_00214;lS30 family transposase;phage;-;PROPHAGE_Neisse_MC58	1.3e-45
LF-89 = ATCC VR-1361	plasmid pPSLF89-1	5	168355..168504	PP_00215;transposase IS26;phage;-;PHAGE_Escher_RCS47_NC_042128	1.61e-16
LF-89 = ATCC VR-1361	plasmid pPSLF89-1	5	169301..170029	PP_00217;transposase IS26;phage;-;PHAGE_Escher_RCS47_NC_042128	7.15e-54
LF-89 = ATCC VR-1361	plasmid pPSLF89-1	5	170121..170762	PP_00218;lS30 family transposase;phage;-;PROPHAGE_Neisse_MC58	2.02e-54
LF-89 = ATCC VR-1361	plasmid pPSLF89-1	5	171155..171883	PP_00220;transposase IS26;phage;-;PHAGE_Escher_RCS47_NC_042128	7.15e-54
LF-89 = ATCC VR-1361	plasmid pPSLF89-1	5	172987..173715	PP_00222;transposase IS26;phage;-;PHAGE_Escher_RCS47_NC_042128	1.5e-52
LF-89 = ATCC VR-1361	plasmid pPSLF89-1	5	176147..176773	PP_00224;lS30 family transposase;phage;-;PROPHAGE_Neisse_MC58	2.35e-26
LF-89 = ATCC VR-1361	plasmid pPSLF89-2	1	13345..13728	PP_00020;putative endonuclease;phage;-;PHAGE_Bacill_phi105_NC_048631	1.81e-32
LF-89 = ATCC VR-1361	plasmid pPSLF89-2	1	20448..20864	PP_00032;tail fiber protein;phage;-;PHAGE_ Pseudo_ Lana_ NC_048166	1.34e-26
LF-89 = ATCC VR-1361	plasmid pPSLF89-2	1	21135..23111	PP_00034;tail tip fiber protein gp19;phage;-;PHAGE_Burkho_KS9_NC_013055	3.33e-99
LF-89 = ATCC VR-1361	plasmid pPSLF89-2	1	15633..15968	PP_00024;minor capsid protein;phage;-;PHAGE_Geobac_GBK2_NC_023612	1.59e-11
LF-89 = ATCC VR-1361	plasmid pPSLF89-2	1	23256..24311	PP_00035;hypothetical protein;phage;-;PHAGE_Achrom_JWF_NC_029075	3.68e-07
LF-89 = ATCC VR-1361	plasmid pPSLF89-2	1	1476..2453	PP_00002;partition protein;phage;-;PHAGE_Vibrio_vB_VpaM_MAR_NC_019722	9.13e-15
LF-89 = ATCC VR-1361	plasmid pPSLF89-2	1	2469..3524	PP_00003;putative ParB protein;phage;-;PHAGE_Clostr_c_st_NC_007581	8.9e-08
LF-89 = ATCC VR-1361	plasmid pPSLF89-2	1	6353..6943	PP_00008;tyrosine recombinase;phage;-;PHAGE_Caulob_CcrPW_NC_048046	2.47e-26
LF-89 = ATCC VR-1361	plasmid pPSLF89-2	1	7174..7434	PP_00009;HicA protein;phage;-;PHAGE_Burkho_ST79_NC_021343	3.42e-15
LF-89 = ATCC VR-1361	plasmid pPSLF89-2	1	7427..7780	PP_00010;HicB protein;phage;-;PHAGE_Entero_mEp234_NC_019715	6.34e-14
LF-89 = ATCC VR-1361	plasmid pPSLF89-2	1	9974..10228	PP_00014;HicA protein;phage;-;PHAGE_Burkho_ST79_NC_021343	2.61e-13
LF-89 = ATCC VR-1361	plasmid pPSLF89-2	1	10221..10568	PP_00015;HicB protein;phage;-;PHAGE_Burkho_ST79_NC_021343	3.48e-22
LF-89 = ATCC VR-1361	plasmid pPSLF89-2	1	18388..19011	PP_00029;tail assembly protein;phage;-;PHAGE_Rhizob_vB_RglS_P106B_NC_023566	4.2e-34
LF-89 = ATCC VR-1361	plasmid pPSLF89-2	1	19894..20451	PP_00031;putative bacteriophage tail assembly protein I Lambda gpl homolog;phage;-;PHAGE_Salmon_Fels_1_NC_010391	7.05e-26
LF-89 = ATCC VR-1361	plasmid pPSLF89-2	1	13815..14297	PP_00021;terminase small subunit;phage;-;PHAGE_Entero_mEp235_NC_019708	8.52e-26
LF-89 = ATCC VR-1361	plasmid pPSLF89-2	1	14300..14485	PP_00022;terminase large subunit;phage;-;PHAGE_Entero_mEp235_NC_019708	2.52e-08
LF-89 = ATCC VR-1361	plasmid pPSLF89-2	1	4843..5817	PP_00006;lS30 family transposase;phage;-;PROPHAGE_Neisse_MC58	1.94e-64
LF-89 = ATCC VR-1361	plasmid pPSLF89-2	1	7957..8931	PP_00011;lS30 family transposase;phage;-;PROPHAGE_Neisse_MC58	7.69e-64
LF-89 = ATCC VR-1361	plasmid pPSLF89-2	1	10666..11640	PP_00016;IS30 family transposase;phage;-;PROPHAGE_Neisse_MC58	1.94e-64
LF-89 = ATCC VR-1361	plasmid pPSLF89-2	1	14505..15479	PP_00023;lS30 family transposase;phage;-;PROPHAGE_Neisse_MC58	1.94e-64
LF-89 = ATCC VR-1361	plasmid pPSLF89-2	1	16966..17940	PP_00027;lS30 family transposase;phage;-;PROPHAGE_Neisse_MC58	1.94e-64
LF-89 = ATCC VR-1361	plasmid pPSLF89-2	1	25008..25982	PP_00037;lS300 family transposase;phage;-;PROPHAGE_Neisse_MC58	5.71e-63
LF-89 = ATCC VR-1361	plasmid pPSLF89-3	1	1837..2172	PP_00003;minor capsid protein;phage;-;PHAGE_Geobac_GBK2_NC_023612	1.36e-11
LF-89 = ATCC VR-1361	plasmid pPSLF89-3	1	3155..3466	PP_00006;head-tail connector II;phage;-;PHAGE_Entero_mEp235_NC_019708	1.78e-10
LF-89 = ATCC VR-1361	plasmid pPSLF89-3	1	3463..3888	PP_00007;head-taiI connector complex protein;phage;-;PHAGE_Paenib_Tadhana_NC_048691	1.92e-17
LF-89 = ATCC VR-1361	plasmid pPSLF89-3	1	4067..4462	PP_00008;minor capsid protein;phage;-;PHAGE_Arthro_TripleJ_NC_049470	1.48e-06
LF-89 = ATCC VR-1361	plasmid pPSLF89-3	1	10222..12912	PP_00017;putative host specificity protein;phage;-;PHAGE_Cronob_phiES15_NC_018454	1.57e-123
LF-89 = ATCC VR-1361	plasmid pPSLF89-3	1	16329..17321	PP_00022;plasmid partition protein SopA;phage;-;PHAGE_Yersin_PY54_NC_005069	5.5e-12
LF-89 = ATCC VR-1361	plasmid pPSLF89-3	1	5883..7961	PP_00012;putative tail tape measure protein;phage;-;PHAGE_Vibrio_VpKK5_NC_026610	1.26e-46
LF-89 = ATCC VR-1361	plasmid pPSLF89-3	1	795.4..8295	PP_00013;putative minor tail protein;phage;-;PHAGE_Entero_cdtl_NC_009514	1.95e-10
LF-89 = ATCC VR-1361	plasmid pPSLF89-3	1	8292..8963	PP_00014;minor tail protein;phage;-;PHAGE_Rhizob_vB_RglS_P106B_NC_023566	2.95e-34
LF-89 = ATCC VR-1361	plasmid pPSLF89-3	1	8932..9678	PP_00015;tail assembly protein;phage;-;PHAGE_Rhizob_vB_RleS_L338C_NC_023502	2.99e-45
LF-89 = ATCC VR-1361	plasmid pPSLF89-3	1	9668..10225	PP_00016;putative tail assembly protein;phage;-;PHAGE_Escher_SRT8_NC_042043	6.03e-27
LF-89 = ATCC VR-1361	plasmid pPSLF89-3	1	609..1583	PP_00002;IS30 family transposase;phage;-;PROPHAGE_Neisse_MC58	1.27e-64
LF-89 = ATCC VR-1361	plasmid pPSLF89-3	1	12971..13399	PP_00018;lS30 family transposase;phage;-;PROPHAGE_Neisse_MC58	1.97e-08
LF-89 = ATCC VR-1361	plasmid pPSLF89-3	1	13427..14404	PP_00019;transposase;phage;-;PHAGE_Salmon_SJ46_NC_031129	8.8e-58
LF-89 = ATCC VR-1361	plasmid pPSLF89-3	1	14479..14685	PP_00020;lS30 family transposase;phage;-;PROPHAGE_Neisse_MC58	2.12e-12
LF-89 = ATCC VR-1361	plasmid pPSLF89-3	1	18052..19029	PP_00023;transposase;phage;-;PHAGE_Salmon_SJ46_NC_031129	8.8e-58
LF-89 = ATCC VR-1361	plasmid pPSLF89-3	1	20258..21232	PP_00026;lS30 family transposase;phage;-;PROPHAGE_Neisse_MC58	1.27e-64
MR5	plasmid unnamed1	1	114005..114316	PP_00163;head-tail connector protein;phage;-;PHAGE_Shigel_SfII_NC_021857	4.33e-11
MR5	plasmid unnamed1	1	114313..114636	PP_00164;head-tail connector complex protein;phage;-;PHAGE_Paenib_Tadhana_NC_048691	3.16e-17
MR5	plasmid unnamed1	1	113240..113539	PP_00162;hypothetical protein;phage;-;PHAGE_Bacill_phi105_NC_004167	5.55e-21
MR5	plasmid unnamed1	1	116806..117363	PP_00168;serine-type DNA invertase Fin;phage;-;PHAGE_Salmon_SEN8_NC_047753	1.03e-69
MR5	plasmid unnamed1	1	110329..111132	PP_00159;IS30 family transposase;phage;-;PROPHAGE_Neisse_MC58	5.7e-57
MR5	plasmid unnamed1	1	115261..116235	PP_00166;IS30 family transposase;phage;-;PROPHAGE_Neisse_MC58	1.12e-63
MR5	plasmid unnamed1	1	118330..118650	PP_00171;transposase;phage;-;PROPHAGE_Mesorh_MAFF303099	6.54e-28
MR5	plasmid unnamed2	1	72828..73484	PP_00113;DEAD box family helicase;phage;-;PHAGE_Bacill_BCJA1c_NC_006557	2.09e-14
MR5	plasmid unnamed2	1	76571..77950	PP_00120;DNA helicase;phage;-;PHAGE_Entero_phiFL4A_NC_013644	2.93e-158
MR5	plasmid unnamed2	1	73629..73949	PP_00114;addiction module antitoxin/toxin;phage;-;PHAGE_Brucel_BiPBO1_NC_031264	4.8e-17
MR5	plasmid unnamed2	1	78019..78585	PP_00121;recombinase family protein;phage;-;PHAGE_Escher_500465_1_NC_049342	3.27e-30
MR5	plasmid unnamed2	1	78589..79275	PP_00122;gp26;phage;-;PHAGE_Brocho_BL3_NC_015254	9.9e-06
MR5	plasmid unnamed2	1	62707..63435	PP_00095;transposase IS26;phage;-;PHAGE_Escher_RCS47_NC_042128	6.98e-55
MR5	plasmid unnamed2	1	63743..64717	PP_00097;IS30 family transposase;phage;-;PROPHAGE_Neisse_MC58	2.26e-64
MR5	plasmid unnamed2	1	66380..67114	PP_00102;transposase;phage;-;PROPHAGE_Mesorh_MAFF303099	2.72e-61
MR5	plasmid unnamed2	1	68124..68888	PP_00105;ISSod13, transposase;phage;-;PROPHAGE_Shewan_MR-1	1.99e-115
MR5	plasmid unnamed2	1	71513..72247	PP_00111;transposase;phage;-;PROPHAGE_Mesorh_MAFF303099	2.72e-61
MR5	plasmid unnamed2	1	75128..75838	PP_00118;transposase;phage;-;PROPHAGE_Mesorh_MAFF303099	1.49e-60
MR5	plasmid unnamed2	1	79636..80370	PP_00123;transposase;phage;-;PROPHAGE_Mesorh_MAFF303099	2.72e-61
MR5	plasmid unnamed2	1	85942..86274	PP_00133;transposase;phage;-;PROPHAGE_Mesorh_MAFF303099	8.91e-24
MR5	plasmid unnamed2	1	87744..88208	PP_00135;transposase;phage;-;PROPHAGE_Mesorh_MAFF303099	3.64e-30
MR5	plasmid unnamed5	1	19665..19988	PP_00026;head-tail adaptor;phage;-;PHAGE_Geobac_GBK2_NC_023612	2.55e-18
MR5	plasmid unnamed5	1	22023..22832	PP_00031;Phage major capsid protein;phage;-;PHAGE_Azospi_Cd_NC_010355	1.9e-29
MR5	plasmid unnamed5	1	25911..26567	PP_00035;head maturation protease;phage;-;PHAGE_Entero_c_1_NC_019706	2.36e-53
MR5	plasmid unnamed5	1	19277..19672	PP_00025;hypothetical protein;phage;-;PHAGE_Yersin_PY54_NC_005069	5.74e-17
MR5	plasmid unnamed5	1	7569..10187	PP_00011;putative host specificity protein;phage;-;PHAGE_Cronob_phiES15_NC_018454	5.14e-125
MR5	plasmid unnamed5	1	19985..20296	PP_00027;gp74;phage;-;PHAGE_Burkho_Bcep176_NC_007497	2.5e-12
MR5	plasmid unnamed5	1	30268..31053	PP_00040;putative nuclease;phage;-;PHAGE_Entero_vB_KleM_RaK2_NC_019526	5.4e-23
MR5	plasmid unnamed5	1	32370..32840	PP_00044;single-stranded DNA-binding protein SSB-P1;phage;-;PHAGE_Entero_IME10_NC_019501	6.16e-45
MR5	plasmid unnamed5	1	26530..27771	PP_00036;putative portal protein;phage;-;PHAGE_Entero_phiP27_NC_003356	1.64e-90
MR5	plasmid unnamed5	1	10184..10741	PP_00012;putative tail component;phage;-;PHAGE_Entero_cdtI_NC_009514	3.08e-26
MR5	plasmid unnamed5	1	12957..13703	PP_00015;tail assembly protein;phage;-;PHAGE_Rhizob_vB_RleS_L338C_NC_023502	1.62e-45
MR5	plasmid unnamed5	1	13672..14343	PP_00016;minor tail protein;phage;-;PHAGE_Pseudo_PMBT3_NC_047902	1.4e-33
MR5	plasmid unnamed5	1	14340..14681	PP_00017;putative minor tail protein;phage;-;PHAGE_Entero_cdtI_NC_009514	1.33e-10
MR5	plasmid unnamed5	1	14674..16752	PP_00018;putative tail tape measure protein;phage;-;PHAGE_Vibrio_VpKK5_NC_026610	6.55e-48
MR5	plasmid unnamed5	1	27768..28703	PP_00037;terminase large subunit;phage;-;PHAGE_Entero_mEp235_NC_019708	7.24e-72
MR5	plasmid unnamed5	1	10802..11776	PP_00013;IS30 family transposase;phage;-;PROPHAGE_Neisse_MC58	9.61e-65
MR5	plasmid unnamed5	1	18073..19047	PP_00023;IS30 family transposase;phage;-;PROPHAGE_Neisse_MC58	1.12e-63
MR5	plasmid unnamed5	1	24257..25231	PP_00033;IS30 family transposase;phage;-;PROPHAGE_Neisse_MC58	1.12e-63
MR5	plasmid unnamed5	1	28783..29757	PP_00038;IS30 family transposase;phage;-;PROPHAGE_Neisse_MC58	7.14e-64
MR5	plasmid unnamed5	1	33321..34295	PP_00045;IS30 family transposase;phage;-;PROPHAGE_Neisse_MC58	9.73e-64
MR5	plasmid unnamed6	1	15236..16243	PP_00022;capsid protein;phage;-;PHAGE_Arthro_Laroye_NC_041947	1.75e-44
MR5	plasmid unnamed6	1	18874..20001	PP_00025;head maturation protease;phage;-;PHAGE_Entero_c_1_NC_019706	4.34e-28
MR5	plasmid unnamed6	1	20646..21512	PP_00027;head morphogenesis protein;phage;-;PHAGE_Roseob_2_NC_041958	8.38e-14
MR5	plasmid unnamed6	1	8846..9430	PP_00012;hypothetical protein;phage;-;PHAGE_Salmon_SEN34_NC_028699	1.88e-08
MR5	plasmid unnamed6	1	11880..12299	PP_00015;hypothetical protein;phage;-;PHAGE_Pseudo_vB_PsyM_KIL4_NC_042054	5.53e-16
MR5	plasmid unnamed6	1	12308..13333	PP_00016;hypothetical protein;phage;-;PHAGE_Pseudo_VCM_NC_029065	3.73e-53
MR5	plasmid unnamed6	1	14169..14636	PP_00019;hypothetical protein;phage;-;PHAGE_Xantho_Carpasina_NC_047962	3.71e-17
MR5	plasmid unnamed6	1	14614..15036	PP_00020;hypothetical protein;phage;-;PHAGE_Acinet_YMC13/03/R2096_NC_027332	2.89e-11
MR5	plasmid unnamed6	1	18183..18812	PP_00024;hypothetical protein;phage;-;PHAGE_Caulob_Sansa_NC_047756	3.43e-06
MR5	plasmid unnamed6	1	1..714	PP_00001;ParA-like protein;phage;-;PHAGE_Sodali_phiSG1_NC_007902	1.71e-25
MR5	plasmid unnamed6	1	1557..3461	PP_00003;putative antireceptor;phage;-;PHAGE_Lactob_Ld3_NC_025421	3.28e-07
MR5	plasmid unnamed6	1	7670..8536	PP_00010;Phi92_gp137;phage;-;PHAGE_Entero_phi92_NC_023693	7.58e-29
MR5	plasmid unnamed6	1	8523..8858	PP_00011;gp032;phage;-;PHAGE_Erwini_vB_Eam_MM7_NC_041978	5.66e-12
MR5	plasmid unnamed6	1	25709..27091	PP_00032;large packaging protein;phage;-;PHAGE_Dinoro_vB_DshS_R5C_NC_041921	6.2e-91
MR5	plasmid unnamed6	1	3473..4030	PP_00004;baseplate protein;phage;-;PHAGE_Altero_vB_AmeM_PT11_V22_NC_048847	8.28e-18
MR5	plasmid unnamed6	1	4008..5462	PP_00005;putative baseplate component;phage;-;PHAGE_Escher_phiSUSP2_NC_028935	8.81e-49
MR5	plasmid unnamed6	1	5920..6702	PP_00007;putative baseplate assembly protein;phage;-;PHAGE_Pseudo_PAK_P3_NC_022970	8.68e-30
MR5	plasmid unnamed6	1	21502..22827	PP_00028;portal protein;phage;-;PHAGE_Arthro_Laroye_NC_041947	1.16e-76
MR5	plasmid unnamed6	1	5455..5796	PP_00006;putative tail sheath assembly initiator protein;phage;-;PHAGE_Pseudo_Zigelbrucke_NC_041904	1.45e-21
MR5	plasmid unnamed6	1	9434..11299	PP_00013;putative tail length tape measure protein;phage;-;PHAGE_Aggreg_S1249_NC_013597	7.49e-06
MR5	plasmid unnamed6	1	23983..24957	PP_00030;IS30 family transposase;phage;-;PROPHAGE_Neisse_MC58	1.54e-64
NVI 5692	plasmid unnamed3	1	23933..25306	PP_00030;DNA helicase;phage;-;PHAGE_Entero_phiFL4A_NC_013644	3.86e-157
NVI 5692	plasmid unnamed3	1	35938..36594	PP_00044;head maturation protease;phage;-;PHAGE_Entero_c_1_NC_019706	1.7e-53
NVI 5692	plasmid unnamed3	1	36652..37635	PP_00045;Phage major capsid protein;phage;-;PHAGE_Azospi_Cd_NC_010355	7.78e-28
NVI 5692	plasmid unnamed3	1	38873..39079	PP_00048;capsid;phage;-;PHAGE_Entero_SfV_NC_003444	2.58e-06
NVI 5692	plasmid unnamed3	1	39595..39906	PP_00050;head-tail connector family protein;phage;-;PHAGE_Pseudo_phi2_NC_030931	6.49e-10
NVI 5692	plasmid unnamed3	1	39903..40226	PP_00051;head-tail connector complex protein;phage;-;PHAGE_Paenib_Tadhana_NC_048691	3.78e-19
NVI 5692	plasmid unnamed3	1	14768..15232	PP_00018;hypothetical protein;phage;-;PHAGE_Caulob_Cr30_NC_025422	9.64e-33
NVI 5692	plasmid unnamed3	1	21584..21907	PP_00027;hypothetical protein;phage;-;PHAGE_Shigel_Stx_NC_029120	1.76e-25
NVI 5692	plasmid unnamed3	1	30588..30875	PP_00037;hypothetical protein;phage;-;PHAGE_Bacill_phi105_NC_004167	6.54e-13
NVI 5692	plasmid unnamed3	1	31347..31544	PP_00038;hypothetical protein;phage;-;PHAGE_Entero_phiP27_NC_003356	7.1e-08
NVI 5692	plasmid unnamed3	1	40219..40614	PP_00052;hypothetical protein;phage;-;PHAGE_Yersin_PY54_NC_005069	7.27e-14
NVI 5692	plasmid unnamed3	1	21294..21587	PP_00026;helix-turn-helix family protein;phage;-;PHAGE_Shigel_Stx_NC_029120	2.13e-20
NVI 5692	plasmid unnamed3	1	25375..25941	PP_00031;recombinase family protein;phage;-;PHAGE_Escher_500465_1_NC_049342	3.27e-30
NVI 5692	plasmid unnamed3	1	25945..26631	PP_00032;gp26;phage;-;PHAGE_Brocho_BL3_NC_015254	9.9e-06
NVI 5692	plasmid unnamed3	1	34839..35975	PP_00043;portal protein;phage;-;PHAGE_Entero_SfI_NC_027339	5.87e-83
NVI 5692	plasmid unnamed3	1	32770..33063	PP_00041;terminase small subunit;phage;-;PHAGE_Entero_mEp235_NC_019708	3.04e-10
NVI 5692	plasmid unnamed3	1	33066..34748	PP_00042;terminase large subunit;phage;-;PHAGE_Entero_mEp235_NC_019708	8.64e-162
NVI 5692	plasmid unnamed3	1	8398..9126	PP_00010;transposase IS26;phage;-;PHAGE_Escher_RCS47_NC_042128	4.19e-53
NVI 5692	plasmid unnamed3	1	11297..12271	PP_00013;IS30 family transposase;phage;-;PROPHAGE_Neisse_MC58	1.94e-64
NVI 5692	plasmid unnamed3	1	12589..12861	PP_00014;ISxcc1 transposase;phage;-;PROPHAGE_Xantho_33913	6.48e-25
NVI 5692	plasmid unnamed3	1	12873..13709	PP_00015;ISxcc1 transposase;phage;-;PROPHAGE_Xantho_33913	7.76e-63
NVI 5692	plasmid unnamed3	1	15883..16611	PP_00020;transposase IS26;phage;-;PHAGE_Escher_RCS47_NC_042128	3.97e-53
NVI 5692	plasmid unnamed3	1	18401..19129	PP_00024;transposase IS26;phage;-;PHAGE_Escher_RCS47_NC_042128	3.97e-53
NVI 5692	plasmid unnamed3	1	22081..22809	PP_00028;transposase IS26;phage;-;PHAGE_Escher_RCS47_NC_042128	3.97e-53
NVI 5692	plasmid unnamed3	1	27000..27974	PP_00033;IS30 family transposase;phage;-;PROPHAGE_Neisse_MC58	1.94e-64
NVI 5692	plasmid unnamed3	1	28507..29235	PP_00034;transposase IS26;phage;-;PHAGE_Escher_RCS47_NC_042128	4.19e-53
NVI 5692	plasmid unnamed3	1	31563..32399	PP_00039;ISxcc1 transposase;phage;-;PROPHAGE_Xantho_33913	1.05e-62
NVI 5692	plasmid unnamed3	1	32411..32683	PP_00040;ISxcc1 transposase;phage;-;PROPHAGE_Xantho_33913	6.48e-25
NVI 5692	plasmid unnamed3	1	37691..37963	PP_00046;ISxcc1 transposase;phage;-;PROPHAGE_Xantho_33913	6.48e-25
NVI 5692	plasmid unnamed3	1	37975..38811	PP_00047;ISxcc1 transposase;phage;-;PROPHAGE_Xantho_33913	1.05e-62
NVI 5692	plasmid unnamed3	1	41326..41598	PP_00055;ISxcc1 transposase;phage;-;PROPHAGE_Xantho_33913	6.48e-25
NVI 5692	plasmid unnamed3	1	41610..42446	PP_00056;ISxcc1 transposase;phage;-;PROPHAGE_Xantho_33913	1.05e-62
NVI 5692	plasmid unnamed5	1	41045..42010	PP_00057;exonuclease;phage;-;PHAGE_Escher_C130_2_NC_048067	2.8e-17
NVI 5692	plasmid unnamed5	1	20298..21161	PP_00029;head morphogenesis protein;phage;-;PHAGE_Roseob_2_NC_041958	2.35e-14
NVI 5692	plasmid unnamed5	1	21733..22839	PP_00031;head maturation protease;phage;-;PHAGE_Entero_c_1_NC_019706	2.92e-29
NVI 5692	plasmid unnamed5	1	23689..24699	PP_00033;capsid related protein;phage;-;PHAGE_Roseob_1_NC_015466	4.04e-43
NVI 5692	plasmid unnamed5	1	14101..14397	PP_00019;holin;phage;-;PHAGE_Pantoe_vB_PagM_AAM37_NC_048766	1.91e-07
NVI 5692	plasmid unnamed5	1	9661..11136	PP_00012;hypothetical protein;phage;-;PHAGE_Bacill_PM1_NC_020883	3.09e-07
NVI 5692	plasmid unnamed5	1	24899..25321	PP_00035;hypothetical protein;phage;-;PHAGE_Acinet_YMC13/03/R2096_NC_027332	1.31e-08
NVI 5692	plasmid unnamed5	1	25299..25766	PP_00036;hypothetical protein;phage;-;PHAGE_Xantho_Carpasina_NC_047962	2.31e-16
NVI 5692	plasmid unnamed5	1	26602..27627	PP_00039;hypothetical protein;phage;-;PHAGE_Pseudo_VCM_NC_029065	3.39e-52
NVI 5692	plasmid unnamed5	1	27636..28055	PP_00040;hypothetical protein;phage;-;PHAGE_Pseudo_vB_PsyM_KIL4_NC_042054	5.37e-16
NVI 5692	plasmid unnamed5	1	30505..31089	PP_00043;hypothetical protein;phage;-;PHAGE_Salmon_SEN34_NC_028699	3.71e-09
NVI 5692	plasmid unnamed5	1	40418..41044	PP_00056;hypothetical protein;phage;-;PHAGE_Gordon_GMA1_NC_030902	2.26e-17
NVI 5692	plasmid unnamed5	1	11877..12239	PP_00015;protein of unknown function DUF968;phage;-;PHAGE_Acinet_vB_AbaS_TRS1_NC_031098	3.38e-07
NVI 5692	plasmid unnamed5	1	12434..12925	PP_00017;single-stranded DNA-binding protein;phage;-;PHAGE_Pseudo_YMC11/02/R656_NC_028657	4.84e-53
NVI 5692	plasmid unnamed5	1	15499..16881	PP_00024;large packaging protein;phage;-;PHAGE_Dinoro_vB_DshS_R5C_NC_041921	2.28e-89
NVI 5692	plasmid unnamed5	1	31077..31406	PP_00044;gp032;phage;-;PHAGE_Erwini_vB_Eam_MM7_NC_041978	3.6e-12
NVI 5692	plasmid unnamed5	1	31961..32833	PP_00046;Phi92_gp137;phage;-;PHAGE_Entero_phi92_NC_023693	4.84e-28
NVI 5692	plasmid unnamed5	1	36071..37972	PP_00051;putative antireceptor;phage;-;PHAGE_Lactob_Ld3_NC_025421	1.98e-07
NVI 5692	plasmid unnamed5	1	38917..39690	PP_00053;putative cobyrinic acid ac-diamide synthase;phage;-;PHAGE_Brevib_Sundance_NC_028749	2.89e-18
NVI 5692	plasmid unnamed5	1	32826..33608	PP_00047;baseplate assembly protein;phage;-;PHAGE_Salmon_SEN34_NC_028699	1.41e-28
NVI 5692	plasmid unnamed5	1	34066..35523	PP_00049;putative baseplate component;phage;-;PHAGE_Escher_phiSUSP2_NC_028935	2.3e-49
NVI 5692	plasmid unnamed5	1	35501..36058	PP_00050;baseplate protein;phage;-;PHAGE_Altero_vB_AmeM_PT11_V22_NC_048847	5.59e-20
NVI 5692	plasmid unnamed5	1	18983..20308	PP_00028;portal protein;phage;-;PHAGE_Arthro_Laroye_NC_041947	9.71e-77
NVI 5692	plasmid unnamed5	1	39810..39989	PP_00054;global regulatory protein;phage;-;PHAGE_Pseudo_phi297_NC_016762	1.59e-09
NVI 5692	plasmid unnamed5	1	11126..11632	PP_00013;Putative replication protein P;phage;-;PHAGE_Pseudo_vB_PaeP_Tr60_Ab31_NC_023575	2e-06
NVI 5692	plasmid unnamed5	1	28636..30501	PP_00042;putative tail length tape measure protein;phage;-;PHAGE_Aggreg_S1249_NC_013597	1.35e-06
NVI 5692	plasmid unnamed5	1	33732..34073	PP_00048;putative tail sheath assembly initiator protein;phage;-;PHAGE_Pseudo_Zigelbrucke_NC_041904	2.04e-22
NVI 5692	plasmid unnamed5	1	15093..15533	PP_00023;terminase small subunit;phage;-;PHAGE_Faecal_FP_Lugh_NC_047912	5.07e-18
NVI 5692	plasmid unnamed5	1	17560..18534	PP_00027;IS30 family transposase;phage;-;PROPHAGE_Neisse_MC58	9.61e-65
NVI 5692	plasmid unnamed7	1	7164..7475	PP_00013;head-tail connector II;phage;-;PHAGE_Entero_mEp235_NC_019708	3.02e-10
NVI 5692	plasmid unnamed7	1	9184..9519	PP_00016;minor capsid protein;phage;-;PHAGE_Geobac_GBK2_NC_023612	8.01e-12
NVI 5692	plasmid unnamed7	1	1583..2074	PP_00004;tyrosine recombinase;phage;-;PHAGE_Caulob_CcrBL9_NC_048047	3.19e-26
NVI 5692	plasmid unnamed7	1	2382..2642	PP_00005;HicA protein;phage;-;PHAGE_Burkho_ST79_NC_021343	8.31e-16
NVI 5692	plasmid unnamed7	1	2635..2988	PP_00006;HicB protein;phage;-;PHAGE_Entero_mEp234_NC_019715	5.35e-14
NVI 5692	plasmid unnamed7	1	4694..5407	PP_00009;hypothetical protein;phage;-;PHAGE_Clostr_CDKM15_NC_048643	1.76e-11
NVI 5692	plasmid unnamed7	1	5515..6351	PP_00010;IS30 family transposase;phage;-;PROPHAGE_Neisse_MC58	2.35e-44
NVI 5692	plasmid unnamed7	1	6388..7005	PP_00011;transposase IS26;phage;-;PHAGE_Escher_RCS47_NC_042128	2.89e-41
NVI 5692	plasmid unnamed7	1	9761..10489	PP_00017;transposase IS26;phage;-;PHAGE_Escher_RCS47_NC_042128	4.19e-53
NVI 5692	plasmid unnamed1	1	56641..57060	PP_00071;tail fiber protein;phage;-;PHAGE_Pseudo_Lana_NC_048166	3.56e-26
NVI 5692	plasmid unnamed1	1	29619..30257	PP_00037;hypothetical protein;phage;-;PHAGE_Microc_MaMV_DC_NC_029002	2.48e-05
NVI 5692	plasmid unnamed1	1	40082..40432	PP_00051;hypothetical protein;phage;-;PHAGE_Stx2_c_Stx2a_WGPS9_NC_049923	6.51e-20
NVI 5692	plasmid unnamed1	1	30239..30538	PP_00038;gp51;phage;-;PHAGE_Lister_B025_NC_009812	7.8e-10
NVI 5692	plasmid unnamed1	1	52910..53773	PP_00066;plasmid partition protein SopA;phage;-;PHAGE_Yersin_PY54_NC_005069	1.18e-07
NVI 5692	plasmid unnamed1	1	40429..40830	PP_00052;transcriptional regulator;phage;-;PHAGE_Stx2_c_Stx2a_WGPS9_NC_049923	1.82e-24
NVI 5692	plasmid unnamed1	1	27838..28566	PP_00035;transposase IS26;phage;-;PHAGE_Escher_RCS47_NC_042128	1.16e-52
NVI 5692	plasmid unnamed1	1	32765..33487	PP_00042;IS30 family transposase;phage;-;PROPHAGE_Neisse_MC58	8.8e-58
NVI 5692	plasmid unnamed1	1	33787..34623	PP_00044;ISxcc1 transposase;phage;-;PROPHAGE_Xantho_33913	1.05e-62
NVI 5692	plasmid unnamed1	1	34635..34907	PP_00045;ISxcc1 transposase;phage;-;PROPHAGE_Xantho_33913	6.48e-25
NVI 5692	plasmid unnamed1	1	37179..38153	PP_00048;IS30 family transposase;phage;-;PROPHAGE_Neisse_MC58	4.97e-64
NVI 5692	plasmid unnamed1	1	38198..38698	PP_00049;transposase, putative;phage;-;PROPHAGE_Brucel_1330	2.96e-39
NVI 5692	plasmid unnamed1	1	38915..39889	PP_00050;IS30 family transposase;phage;-;PROPHAGE_Neisse_MC58	4.33e-64
NVI 5692	plasmid unnamed1	1	40945..41217	PP_00053;ISxcc1 transposase;phage;-;PROPHAGE_Xantho_33913	6.48e-25
NVI 5692	plasmid unnamed1	1	41229..41579	PP_00054;ISxac2 transposase;phage;-;PROPHAGE_Xantho_306	1.98e-11
NVI 5692	plasmid unnamed1	1	41626..42354	PP_00055;transposase IS26;phage;-;PHAGE_Escher_RCS47_NC_042128	4.19e-53
NVI 5692	plasmid unnamed1	1	45048..45776	PP_00058;transposase IS26;phage;-;PHAGE_Escher_RCS47_NC_042128	4.19e-53
NVI 5692	plasmid unnamed1	1	48188..48916	PP_00061;transposase IS26;phage;-;PHAGE_Escher_RCS47_NC_042128	2.63e-50
NVI 5692	plasmid unnamed1	1	48919..49137	PP_00062;transposase IS26;phage;-;PHAGE_Escher_RCS47_NC_042128	5.08e-10
NVI 5692	plasmid unnamed1	1	51892..52866	PP_00065;IS30 family transposase;phage;-;PROPHAGE_Neisse_MC58	9.61e-65
NVI 5692	plasmid unnamed1	1	54685..55230	PP_00068;transposase IS26;phage;-;PHAGE_Escher_RCS47_NC_042128	1.06e-38
NVI 5692	plasmid unnamed1	1	55485..56600	PP_00070;predicted transposase;phage;-;PROPHAGE_Escher_MG1655	1.88e-72
NVI 5692	plasmid unnamed1	1	57857..58090	PP_00073;IS30 family transposase;phage;-;PROPHAGE_Neisse_MC58	2.4e-10
NVI 5692	plasmid unnamed1	1	58429..59157	PP_00075;transposase IS26;phage;-;PHAGE_Escher_RCS47_NC_042128	1.16e-52
NVI 5692	plasmid unnamed1	1	60164..60892	PP_00077;transposase IS26;phage;-;PHAGE_Escher_RCS47_NC_042128	4.19e-53
NVI 5692	plasmid unnamed1	3	108635..110353	PP_00137;putative RecD/TraA family helicase;phage;-;PHAGE_Brevib_Sundance_NC_028749	1.3e-54
NVI 5692	plasmid unnamed1	3	84343..84912	PP_00103;recombinase family protein;phage;-;PHAGE_Escher_500465_1_NC_049342	8.46e-34
NVI 5692	plasmid unnamed1	3	87675..88556	PP_00108;gp58;phage;-;PHAGE_Burkho_phi1026b_NC_005284	2.48e-07
NVI 5692	plasmid unnamed1	3	89538..89873	PP_00110;MazF-like protein;phage;-;PHAGE_Lactob_Lj771_NC_010179	2.14e-14
NVI 5692	plasmid unnamed1	3	93471..93797	PP_00118;MazF-like protein;phage;-;PHAGE_Lactob_Lj771_NC_010179	3.48e-15
NVI 5692	plasmid unnamed1	3	94247..94552	PP_00120;putative tyrosine recombinase;phage;-;PHAGE_Caulob_rogue_NC_019408	1.67e-08
NVI 5692	plasmid unnamed1	3	118221..118604	PP_00148;toxin;phage;-;PHAGE_Gordon_Bantam_NC_031074	6.23e-13
NVI 5692	plasmid unnamed1	3	71014..71742	PP_00088;transposase IS26;phage;-;PHAGE_Escher_RCS47_NC_042128	2.13e-52
NVI 5692	plasmid unnamed1	3	73706..74386	PP_00091;Tn5041 transposase;phage;-;PROPHAGE_Xantho_33913	4.91e-59
NVI 5692	plasmid unnamed1	3	76330..77304	PP_00093;IS30 family transposase;phage;-;PROPHAGE_Neisse_MC58	2.14e-63
NVI 5692	plasmid unnamed1	3	77956..78606	PP_00094;transposase IS26;phage;-;PHAGE_Escher_RCS47_NC_042128	6.92e-47
NVI 5692	plasmid unnamed1	3	80521..80781	PP_00097;transposase IS26;phage;-;PHAGE_Escher_RCS47_NC_042128	1.33e-16
NVI 5692	plasmid unnamed1	3	80784..81572	PP_00098;transposase IS26;phage;-;PHAGE_Escher_RCS47_NC_042128	1.25e-28
NVI 5692	plasmid unnamed1	3	81607..82722	PP_00099;predicted transposase;phage;-;PROPHAGE_Escher_MG1655	1.88e-72
NVI 5692	plasmid unnamed1	3	82773..83000	PP_00100;transposase IS26;phage;-;PHAGE_Escher_RCS47_NC_042128	9.42e-18
NVI 5692	plasmid unnamed1	3	85510..85758	PP_00105;ISSod13 family transposase;phage;-;PHAGE_Escher_RCS47_NC_042128	3.05e-19
NVI 5692	plasmid unnamed1	3	85788..86516	PP_00106;transposase IS26;phage;-;PHAGE_Escher_RCS47_NC_042128	3.97e-53
NVI 5692	plasmid unnamed1	3	88730..89437	PP_00109;transposase;phage;-;PROPHAGE_Mesorh_MAFF303099	3.04e-63
NVI 5692	plasmid unnamed1	3	90115..90528	PP_00112;transposase, putative;phage;-;PROPHAGE_Brucel_1330	8.88e-38
NVI 5692	plasmid unnamed1	3	90547..91383	PP_00113;ISxcc1 transposase;phage;-;PROPHAGE_Xantho_33913	1.05e-62
NVI 5692	plasmid unnamed1	3	91395..91667	PP_00114;ISxcc1 transposase;phage;-;PROPHAGE_Xantho_33913	6.48e-25
NVI 5692	plasmid unnamed1	3	91751..92077	PP_00115;transposase IS26;phage;-;PHAGE_Escher_RCS47_NC_042128	3.19e-09
NVI 5692	plasmid unnamed1	3	92066..92794	PP_00116;transposase IS26;phage;-;PHAGE_Escher_RCS47_NC_042128	2.13e-52
NVI 5692	plasmid unnamed1	3	92841..93359	PP_00117;predicted transposase;phage;-;PROPHAGE_Escher_MG1655	3.29e-30
NVI 5692	plasmid unnamed1	3	94589..95317	PP_00121;transposase IS26;phage;-;PHAGE_Escher_RCS47_NC_042128	2.13e-52
NVI 5692	plasmid unnamed1	3	95411..96010	PP_00122;predicted transposase;phage;-;PROPHAGE_Escher_MG1655	5.35e-31
NVI 5692	plasmid unnamed1	3	96439..97167	PP_00124;transposase IS26;phage;-;PHAGE_Escher_RCS47_NC_042128	3.97e-53
NVI 5692	plasmid unnamed1	3	97492..98466	PP_00125;IS30 family transposase;phage;-;PROPHAGE_Neisse_MC58	9.61e-65
NVI 5692	plasmid unnamed1	3	100717..101310	PP_00128;IS30 family transposase;phage;-;PROPHAGE_Neisse_MC58	8.23e-26
NVI 5692	plasmid unnamed1	3	101340..102068	PP_00129;transposase IS26;phage;-;PHAGE_Escher_RCS47_NC_042128	4.19e-53
NVI 5692	plasmid unnamed1	3	104719..105447	PP_00132;transposase IS26;phage;-;PHAGE_Escher_RCS47_NC_042128	6.35e-54
NVI 5692	plasmid unnamed1	3	106315..107289	PP_00135;IS30 family transposase;phage;-;PROPHAGE_Neisse_MC58	9.61e-65
NVI 5692	plasmid unnamed1	3	107864..108592	PP_00136;transposase IS26;phage;-;PHAGE_Escher_RCS47_NC_042128	1.78e-52
NVI 5692	plasmid unnamed1	3	110627..111061	PP_00138;transposase, putative;phage;-;PROPHAGE_Brucel_1330	6.98e-28
NVI 5692	plasmid unnamed1	3	111529..112257	PP_00140;transposase IS26;phage;-;PHAGE_Escher_RCS47_NC_042128	4.19e-53
NVI 5692	plasmid unnamed1	3	114750..114962	PP_00143;transposase;phage;-;PROPHAGE_Mesorh_MAFF303099	1.65e-07
NVI 5692	plasmid unnamed1	3	114951..115679	PP_00144;transposase IS26;phage;-;PHAGE_Escher_RCS47_NC_042128	3.14e-53
NVI 5692	plasmid unnamed1	3	115726..116178	PP_00145;transposase, putative;phage;-;PROPHAGE_Brucel_1330	3.98e-14
NVI 5692	plasmid unnamed1	3	116201..116929	PP_00146;transposase IS26;phage;-;PHAGE_Escher_RCS47_NC_042128	1.78e-52
NVI 5692	plasmid unnamed1	3	117262..117528	PP_00147;transposase;phage;-;PROPHAGE_Salmon_LT2	8.22e-30
NVI 5692	plasmid unnamed1	3	118975..119949	PP_00150;IS30 family transposase;phage;-;PROPHAGE_Neisse_MC58	9.61e-65
NVI 5692	plasmid unnamed1	3	120441..121169	PP_00151;transposase IS26;phage;-;PHAGE_Escher_RCS47_NC_042128	3.97e-53
NVI 5692	plasmid unnamed1	3	122818..123357	PP_00154;IS30 family transposase;phage;-;PROPHAGE_Neisse_MC58	2.3e-45
NVI 5692	plasmid unnamed1	3	123470..124444	PP_00155;IS30 family transposase;phage;-;PROPHAGE_Neisse_MC58	1.8e-64
NVI 5692	plasmid unnamed1	3	124791..125186	PP_00156;putative transposase;phage;-;PHAGE_Staphy_StauST398_4_NC_023499	3.78e-06
NVI 5692	plasmid unnamed1	3	125291..125461	PP_00157;transposase IS26;phage;-;PHAGE_Escher_RCS47_NC_042128	1.13e-05
NVI 5692	plasmid unnamed1	3	125567..126307	PP_00158;transposase IS26;phage;-;PHAGE_Escher_RCS47_NC_042128	6.29e-41
NVI 5692	plasmid unnamed1	3	128447..128620	PP_00160;transposase insF;phage;-;PROPHAGE_Escher_CFT073	8.2e-11
NVI 5692	plasmid unnamed1	3	128866..129420	PP_00161;transposase, putative;phage;-;PROPHAGE_Brucel_1330	1.17e-40
NVI 5692	plasmid unnamed1	3	130008..130280	PP_00162;ISxcc1 transposase;phage;-;PROPHAGE_Xantho_33913	6.48e-25
NVI 5692	plasmid unnamed1	3	130292..131128	PP_00163;ISxcc1 transposase;phage;-;PROPHAGE_Xantho_33913	1.05e-62
NVI 5692	plasmid unnamed1	3	133086..134060	PP_00167;IS30 family transposase;phage;-;PROPHAGE_Neisse_MC58	9.61e-65
NVI 5692	plasmid unnamed1	3	134080..134613	PP_00168;transposase IS26;phage;-;PHAGE_Escher_RCS47_NC_042128	6.07e-40
NVI 5692	plasmid unnamed2	1	5078..5677	PP_00008;head maturation protease;phage;-;PHAGE_Entero_c_1_NC_019706	2.58e-27
NVI 5692	plasmid unnamed2	1	6990..7853	PP_00011;head morphogenesis protein;phage;-;PHAGE_Roseob_2_NC_041958	1.98e-14
NVI 5692	plasmid unnamed2	1	9247..9744	PP_00015;hypothetical protein;phage;-;PHAGE_Erwini_phiEa21_4_NC_011811	1.52e-21
NVI 5692	plasmid unnamed2	1	1..714	PP_00001;ParA-like protein;phage;-;PHAGE_Sodali_phiSG1_NC_007902	1.71e-25
NVI 5692	plasmid unnamed2	1	7843..8622	PP_00012;portal protein;phage;-;PHAGE_Arthro_Laroye_NC_041947	3.1e-44
NVI 5692	plasmid unnamed2	1	1666..2394	PP_00003;transposase IS26;phage;-;PHAGE_Escher_RCS47_NC_042128	4.19e-53
NVI 5692	plasmid unnamed2	1	2950..3222	PP_00004;ISxcc1 transposase;phage;-;PROPHAGE_Xantho_33913	6.48e-25
NVI 5692	plasmid unnamed2	1	3234..3872	PP_00005;ISxac2 transposase;phage;-;PROPHAGE_Xantho_306	4.84e-50
NVI 5692	plasmid unnamed2	1	3939..4211	PP_00006;ISxcc1 transposase;phage;-;PROPHAGE_Xantho_33913	6.48e-25
NVI 5692	plasmid unnamed2	1	4223..5059	PP_00007;ISxcc1 transposase;phage;-;PROPHAGE_Xantho_33913	3.27e-62
NVI 5692	plasmid unnamed2	1	10175..11149	PP_00016;IS30 family transposase;phage;-;PROPHAGE_Neisse_MC58	1.37e-64
PM15972A1	plasmid pPSA1-4	1	24328..27615	PP_00040;tail tip fiber protein gp19;phage;-;PHAGE_Burkho_KS9_NC_013055	1.6e-121
PM15972A1	plasmid pPSA1-4	1	2100..2423	PP_00007;head_tail connector complex protein;phage;-;PHAGE_Paenib_Tadhana_NC_048691	6.52e-18
PM15972A1	plasmid pPSA1-4	1	2420..2731	PP_00008;head_taiI connector II;phage;-;PHAGE_Entero_mEp235_NC_019708	9.99e-11
PM15972A1	plasmid pPSA1-4	1	4377..4658	PP_00011;capsid;phage;-;PHAGE_Entero_SfV_NC_003444	1.85e-06
PM15972A1	plasmid pPSA1-4	1	1712..2107	PP_00006;hypothetical protein;phage;-;PHAGE_Yersin_PY54_NC_005069	1.08e-14
PM15972A1	plasmid pPSA1-4	1	6632..7132	PP_00016;conservedgC_terminal domain_containing protein;phage;-;PHAGE_Staphy_P1105_NC_048636	3.55e-20
PM15972A1	plasmid pPSA1-4	1	11395..12636	PP_00024;gp59;phage;-;PHAGE_Burkho_phi1026b_NC_005284	2.79e-16
PM15972A1	plasmid pPSA1-4	1	14353..14706	PP_00027;HicB protein;phage;-;PHAGE_Entero_mEp234_NC_019715	1.21e-13
PM15972A1	plasmid pPSA1-4	1	14699..14959	PP_00028;HicA protein;phage;-;PHAGE_Burkho_ST79_NC_021343	3.42e-15
PM15972A1	plasmid pPSA1-4	1	17980..18972	PP_00033;plasmid partition protein SopA;phage;-;PHAGE_Yersin_PY54_NC_005069	4.79e-12
PM15972A1	plasmid pPSA1-4	1	22087..22524	PP_00037;gp212;phage;-;PHAGE_Bacill_G_NC_023719	4.08e-07
PM15972A1	plasmid pPSA1-4	1	8143..8886	PP_00019;Cro1Cl family XRE family transcriptional regulator;phage;-;PHAGE_Lister_vB_LmoS_188_NC_028871	2.66e-05
PM15972A1	plasmid pPSA1-4	1	27612..28169	PP_00041;putative bacteriophage tail assembly protein I Lambda gpl homolog;phage;-;PHAGE_Salmon_Fels_1_NC_010391	1.48e-25
PM15972A1	plasmid pPSA1-4	1	28159..28905	PP_00042;tail assembly protein;phage;-;PHAGE_Rhizob_vB_RleS_L338C_NC_023502	5.12e-45
PM15972A1	plasmid pPSA1-4	1	28874..29545	PP_00043;minor tail protein;phage;-;PHAGE_Pseud0_PMBT3_NC_047902	9.28e-34
PM15972A1	plasmid pPSA1-4	1	29542..29883	PP_00044;gp16, phage minor tail protein;phage;-;PHAGE_Burkho_phi6442_NC_009235	1.26e-10
PM15972A1	plasmid pPSA1-4	1	29876..31951	PP_00045;putative tail tape measure protein;phage;-;PHAGE_Vibrio_VpKK5_NC_026610	1.52e-46
PM15972A1	plasmid pPSA1-4	1	4702..5382	PP_00012;IS30 family transposase;phage;-;PROPHAGE_Neisse_MC58	1.18e-29
PM15972A1	plasmid pPSA1-4	1	6315..6635	PP_00015;IS30 family transposase;phage;-;PROPHAGE_Neisse_MC58	1.8e-25
PM15972A1	plasmid pPSA1-4	1	20509..21483	PP_00035;lS30 family transposase;phage;-;PROPHAGE_Neisse_MC58	1.6e-63
PM21567A	plasmid p1PS2	1	1293..23479	PP_00030;putative RecD/TraA family helicase;phage;-;PHAGE_8revib_Sundance_NC_028749	1.167e-81
PM21567A	plasmid p1PS2	1	20598..20885	PP_00028;hypothetical protein;phage;-;PHAGE_Stx2-c-Stx2a-WGPS9-NC_049923	1.56e-15
PM21567A	plasmid p1PS2	1	7044..7634	PP_00009;reverse transcriptase;phage;-;PHAGE_Pseudo_phi3_NC_030940	7.75e-11
PM21567A	plasmid p1PS2	1	20882..21283	PP_00029;transcriptional regulator;phage;-;PHAGE_Stx2_c-Stx2a_WGPS9_NC_049923	2.29e-24
PM21567A	plasmid p1PS2	1	6180..6914	PP_00008;transposase IS26;phage;-;PHAGE_Escher_RCS47-NC_ 042128	4.56e-53
PM21567A	plasmid p1PS2	1	8888..9622	PP_00011;transposase IS20;phage;-;PHAGE_Escher_RCS47_NC_042128	4.56e-53
PM21567A	plasmid p1PS2	1	9831..10643	PP_00013;transposase insF;phage;-;PROPHAGE_Escher_CFT073	2.85e-90
PM21567A	plasmid p1PS2	1	10691..10882	PP_00014;lSxac3 transposase;phage;-;PROPHAGE_Xantho_33913	1.37e-10
PM21567A	plasmid p1PS2	1	11111..11854	PP_00015;transposase insF;phage;-;PROPHAGE_Escher-CFT073	2.19e-78
PM21567A	plasmid p1PS2	1	13094..13300	PP_00019;transposase, putative;phage;-;PROPHAGE_Brucel_1330	2.03e-09
PM21567A	plasmid p1PS2	1	13571..13714	PP_00020;transposase IS26;phage;-;PHAGE_ Escher_RCS47-NC_042128	3.39e-08
PM21567A	plasmid p1PS2	1	13834..14175	PP_00021;transposase IS26 phage;phage;-;PHAGE_Escher_ RCS47_NC_042128	2.79e-09
PM21567A	plasmid p1PS2	1	16431..16862	PP_00023;lS481 family transposase;phage;-;PHAGE_Nannhe-vB_MhM_1127AP1-NC_047750	1.21e-44
PM21567A	plasmid p1PS2	1	17314..17793	PP_00024;transposase, Putative;phage;-;PROPHAGE_Brucel-1330	7.86e-39
PM21567A	plasmid p1PS2	1	18112..18330	PP_00025;transposase IS26;phage;-;PHAGE_Esoher_RCS47-NC_042128	6.24e-05
PM21567A	plasmid p1PS2	1	19580..20554	PP_00027;lS30 family transposase;phage;-;PROPHAGE_Neisse_MC58	7.69e-64
PM21567A	plasmid p1PS2	1	24610..25344	PP_00032;transposase IS26;phage;-;PHAGE_Escher-RCS47-NC_042128	1.79e-55
PM21567A	plasmid p1PS2	2	48494..49444	PP_00064;Recombinase;phage;-;PHAGE_Escher_RCS47_NC_042128	9.22e-06
PM21567A	plasmid p1PS2	2	53350..54051	PP_00071;ParA-like protein;phage;-;PHAGE_Sodali_PhiSG1_NC_007902	1e-26
PM21567A	plasmid p1PS2	2	47106..48080	PP_00062;lS30 family transposase;phage;-;PROPHAGE_Neisse_MC58	7.69e-64
PM21567A	plasmid p1PS2	2	49535..50509	PP_0006S;lS30 family transposase;phage;-;PROPHAGE_Neisse-MC58	7.69e-64
PM21567A	plasmid p1PS2	2	50704..51045	PP_00066;transposase IS26;phage;-;PHAGE_Escher_RCS47_NC_042128	2.65e-10
PM21567A	plasmid p1PS2	2	52061..52390	PP_00069;transposase IS26;phage;-;PHAGE_Escher_RCS47_NC_042128	2.38e-23
PM21567A	plasmid p1PS2	2	54249..54653	PP_00072;transposase. putative;phage;-;PROPHAGE_Brucel_1330	1e-35
PM21567A	plasmid p1PS2	2	55942..56664	PP_00075;lS30 family transposase;phage;-;PROPHAGE_Neisse-MC58	5.52e-57
PM21567A	plasmid p1PS2	2	56713..57441	PP_00076;transposase IS26;phage;-;PHAGE_Escher_RCS47_NC_042128	5.19e-53
PM21567A	plasmid p1PS2	2	57558..58643	PP_00077;lSSod13, transposase;phage;-;PROPHAGE_Shewan_MR 1	5.56e-160
PM21567A	plasmid p1PS2	2	60850..61578	PP_00080;transposase IS26;phage;-;PHAGE_ Escher RCS47_NC_042128	5.19e-53
PM21567A	plasmid p1PS2	2	62508..63236	PP_00082;transposase IS26;phage;-;PHAGE_Escher_RCS47_NC_042128	5.19e-53
PM21567A	plasmid p1PS2	2	66490..67218	PP_00084;transposase IS26;phage;-;PHAGE_ Escher RCS47_NC_042128	5.19e-53
PM21567A	plasmid p5PS2	1	20291..22858	PP_00039;tail tip fiber protein gp19;phage;-;PHAGE_Burkho-KS9_NC_013055	1.33e-94
PM21567A	plasmid p5PS2	1	10579..10860	PP_00022;capsid;phage;-;PHAGE_Entero-SfV_NC_003444	1.85e-06
PM21567A	plasmid p5PS2	1	12506..12817	PP_00025;head-taiI connector II;phage;-;PHAGE_Entero-mEp235_NC_019708	9.99e-11
PM21567A	plasmid p5PS2	1	12814..13137	PP_00026;head-tail connector complex protein;phage;-;PHAGE_Paenib_Tadhana_NC_048691	6.52e-18
PM21567A	plasmid p5PS2	1	13130..13525	PP_00027;hypothetical protein;phage;-;PHAGE_Yersin_PY54-NC_005069	1.08e-14
PM21567A	plasmid p5PS2	1	8105..8605	PP_00017;conservedgC-terminal domain-containing protein;phage;-;PHAGE_Staphy_P1105_NC_048636	3.55e-20
PM21567A	plasmid p5PS2	1	19572..20252	PP_00038;host specificity protein J;phage;-;PHAGE_Mannhe_vB_MhS_535AP2_NC_028853	3.68e-28
PM21567A	plasmid p5PS2	1	6352..7095	PP_00014;Cro/Cl family XRE family transcriptional regulator;phage;-;PHAGE_Lister-vB-LmoS-188-NC_028871	2.66e-05
PM21567A	plasmid p5PS2	1	15308..17311	PP_00033;putative tail tape measure protein;phage;-;PHAGE_Vibrio_VpKK5-NC_026610	1.21e-46
PM21567A	plasmid p5PS2	1	17304..17645	PP_00034;gp16, phage minor tail protein;phage;-;PHAGE_Burkho_phi6442-NC_009235	1.26e-10
PM21567A	plasmid p5PS2	1	17642..18313	PP_00035;minor tail protein;phage;-;PHAGE_PMBT3-NC_047902	9.28e-34
PM21567A	plasmid p5PS2	1	18282..19028	PP_00036;tail assembly protein;phage;-;PHAGE_RhZ0b-vB-RleS-L338C-NC_023502	5.12e-45
PM21567A	plasmid p5PS2	1	19018..19575	PP_00037;putative bacteriophage tail assembly protein I Lambda gpl homolog;phage;-;PHAGE_Salmon-Fels_1-NC_010391	1.48e-25
PM21567A	plasmid p5PS2	1	8602..8922	PP_00018;IS30 family transposase;phage;-;PROPHAGE_Neisse-MC58	1.8e-25
PM21567A	plasmid p5PS2	1	9855..10535	PP_00021;lS30 family transposase;phage;-;PROPHAGE_Neisse_MC58	1.18e-29
PM22180B	plasmid p2PS13	1	24809..25144	PP_00027;minor capsid protein;phage;-;PHAGE_Geobac_GBK2_NC_023612	1.36e-11
PM22180B	plasmid p2PS13	1	26127..26438	PP_00030;head-tail connector II;phage;-;PHAGE_Entero_mEp235-NC_019708	1.78e-10
PM22180B	plasmid p2PS13	1	26435..26860	PP_00031;head-tail connector complex protein;phage;-;PHAGE_Paenib_Tadhana_NC_048691	1.92e-17
PM22180B	plasmid p2PS13	1	27039..27434	PP_00032;minor capsid protein;phage;-;PHACE_Arthro-TripleJ_NC_04947P	1.48e-06
PM22180B	plasmid p2PS13	1	39301..39975	PP_00046;hypothetical protein;phage;-;PHAGE_Leptos_LE1-NC_048892	3.51e-07
PM22180B	plasmid p2PS13	1	33194..35884	PP_00041;putative host specificity protein;phage;-;PHAGE_Cronob_phiES15_NC_018454	6.5e-124
PM22180B	plasmid p2PS13	1	28855..30933	PP_00036;putative tail tape measure protein;phage;-;PHAGE_Vibrio-VpKK5-NC_026610	1.26e-46
PM22180B	plasmid p2PS13	1	30926..31267	PP_00037;putative minor tail protein;phage;-;PHAGE_Entero-cdtl-NC_009514	1.95e-10
PM22180B	plasmid p2PS13	1	31264..31935	PP_00038;minor tail protein;phage;-;PHAGE_Rhizob-vB-RglS_P106B_NC_023566	2.95e-34
PM22180B	plasmid p2PS13	1	31904..32650	PP_00039;tail assembly protein;phage;-;PHAGE_Rhizob-vB-RleS-L338C-NC_023502	2.99e-45
PM22180B	plasmid p2PS13	1	32640..33197	PP_00040;putative tail assembly protein;phage;-;PHAGE_Escher-SRT8-NC_042043	6.03e-27
PM22180B	plasmid p2PS13	1	23581..24555	PP_00026;lS30 family transposase;phage;-;PROPHAGE_Neisse_MC58	1.27e-64
PM22180B	plasmid p2PS13	1	35943..36371	PP_00042;IS30 family transposase;phage;-;PROPHAGE_Neisse_MC58	1.97e-08
PM22180B	plasmid p2PS13	1	36399..37376	PP_00043;transposase;phage;-;PHAGE_Salmon_SJ46_NC_031129	8.8e-58
PM22180B	plasmid p2PS13	1	37451..37657	PP_00044;IS30 family transposase;phage;-;PROPHAGE_Neisse_MC58	2.12e-12
PM22180B	plasmid p3PS13	1	19997..21862	PP_00026;putative DNA helicase;phage;-;PHAGE_Pseudo_PAK_P5_NC_022966	1.18e-64
PM22180B	plasmid p3PS13	1	39767..43108	PP_00055;helicase;phage;-;PHAGE_Gordon_Orchid_NC_030915	4.61e-46
PM22180B	plasmid p3PS13	1	2830..308.4	PP_00004;antitoxin;phage;-;PHAGE_Gordon_CaptainKirk2_NC_031072	2.28e-06
PM22180B	plasmid p3PS13	1	18422..18955	PP_00024;portal protein;phage;-;PHAGE_Bacill_Phi105-NC_048631	2.66e-24
PM22180B	plasmid p3PS13	1	4595..4972	PP_00007;tail assembly protein;phage;-;PHAGE_Pseudo_Phi105-NC_048631	4.75e-21
PM22180B	plasmid p3PS13	1	1..978	PP_00001;transposase;phage;-;PHAGE_Salmon_SJ46_NC_031129	8.8e-58
PM22180B	plasmid p3PS13	1	1459..2436	PP_00003;transposase;phage;-;PHAGE_Salmon_SJ46_NC_031129	8.8e-58
PM22180B	plasmid p3PS13	1	3351..4328	PP_00005;transposase;phage;-;PHAGE_Salmon_SJ46-NC_031129	8.8e-58
PM22180B	plasmid p3PS13	1	5329..5601	PP_00008;transposase;phage;-;PHAGE_Salmon_SJ46_NC_031129	6.12e-06
PM22180B	plasmid p3PS13	1	5698..6675	PP_00009;transposase;phage;-;PHAGE_Salmon_SJ46_NC_031129	8.8e-58
PM22180B	plasmid p3PS13	1	7393..8370	PP_00011;transposase;phage;-;PHAGE_Salmon_SJ46_NC_031129	8.8e-58
PM22180B	plasmid p3PS13	1	10979..11956	PP_00015;transposase;phage;-;PHAGE_Salmon-SJ46_NC_031129	8.8e-58
PM22180B	plasmid p3PS13	1	13665..14561	PP_00018;lS30 family transposase;phage;-;PROPHAGE_Neisse_MC58	9.45e-61
PM22180B	plasmid p3PS13	1	14558..14758	PP_00019;transposase IS26;phage;-;PHAGE_Escher_RCS47_NC_042128	4.81e-19
PM22180B	plasmid p3PS13	1	16044..16442	PP_00021;transposase IS26;phage;-;PHAGE_Escher_RCS47_NC_042128	2.04e-31
PM22180B	plasmid p3PS13	1	16454..17182	PP_00022;transposase IS26;phage;-;PHAGE_Escher_RCS47_NC_042128	1.53e-53
PM22180B	plasmid p3PS13	1	22373..22615	PP_00028;transposase IS26;phage;-;PHAGE_Escher_RCS47_NC_042128	5.09e-22
PM22180B	plasmid p3PS13	1	22658..23386	PP_00029;transposase IS26;phage;-;PHAGE_Escher_RCS47_NC_042128	3.97e-53
PM22180B	plasmid p3PS13	1	24299..24631	PP_00031;transposase IS26;phage;-;PHAGE_Escher_RCS47_NC_042128	1.74e-10
PM22180B	plasmid p3PS13	1	24692..25534	PP_00032;ISSod1, transposase OrfB;phage;-;PROPHAGE_Shewan_MR_1	3.6e-124
PM22180B	plasmid p3PS13	1	25561..25848	PP_00033;ISSod1, transposase OrfA;phage;-;PROPHAGE_Shewan_MR_1	5.52e-27
PM22180B	plasmid p3PS13	1	25901..26266	PP_00034;transposase, putative;phage;-;PROPHAGE_Brucel_1330	5.92e-31
PM22180B	plasmid p3PS13	1	27251..27979	PP_00037;transposase IS26;phage;-;PHAGE_Escher_RCS47_NC_042128	1.13e-54
PM22180B	plasmid p3PS13	1	28387..29115	PP_00039;transposase IS26;phage;-;PHAGE_Escher_RCS47_NC_042128	1.13e-54
PM22180B	plasmid p3PS13	1	29189..29620	PP_00040;lS30 family transposase;phage;-;PROPHAGE_Neisse_MC58	4.01e-30
PM22180B	plasmid p3PS13	1	29617..29967	PP_00041;putative transposase;phage;-;PHAGE_Staphy-StauST398_4-NC_023499	1.69e-05
PM22180B	plasmid p3PS13	1	34971..35699	PP_00050;transposase IS26;phage;-;PHAGE_Escher_RCS47_NC_042128	1.18e-52
PM22180B	plasmid p3PS13	1	35873..36646	PP_00051;lS30 family transposase;phage;-;PROPHAGE_Neisse_MC58	6.09e-30
PM22180B	plasmid p3PS13	1	36791..37135	PP_00052;lS30 family transposase;phage;-;PROPHAGE_Neisse_MC58	1.53e-25
PM22180B	plasmid p3PS13	1	38570..39298	PP_00054;transposase IS26;phage;-;PHAGE_Escher_RCS47-NC_042128	3.97e-53
PM22180B	plasmid p3PS13	1	43266..43994	PP_00056;transposase IS26;phage;-;PHAGE_Escher_RCS47-NC_042128	8.19e-55
PM22180B	plasmid p3PS13	2	46847..47416	PP_00061;recombinase family protein;phage;-;PHAGE_Escher_500465-ı-NC_049342	8.46e-34
PM22180B	plasmid p3PS13	2	51772..52518	PP_00067;ParA-like protein;phage;-;PHAGE_Sodali_PhiSGı-NC_007902	1.93e-24
PM22180B	plasmid p3PS13	2	61033..61776	PP_00078;putative nuclease;phage;-;PHAGE_Entero_vB_KleM_RaK2_NC_019526	6.07e-21
PM22180B	plasmid p3PS13	2	44288..44683	PP_00057;lS30 family transposase;phage;-;PROPHAGE_Neisse_MC58	1.65e-21
PM22180B	plasmid p3PS13	2	44736..45464	PP -00058;transposase IS26;phage;-;PHAGE_Escher_RCS47-NC_042128	1.14e-54
PM22180B	plasmid p3PS13	2	45948..46676	PP_00060;transposase IS26;phage;-;PHAGE_Escher_RCS47_NC_042128	8.19e-55
PM22180B	plasmid p3PS13	2	48256..48984	PP_00063;transposase IS26;phage;-;PHAGE_Escher_RCS47_NC_042128	8.19e-55
PM22180B	plasmid p3PS13	2	49620..50015	PP_00065;transposase IS26;phage;-;PHAGE_Escher_RCS47_NC_042128	8.26e-14
PM22180B	plasmid p3PS13	2	53230..54204	PP_00069;lS30 family transposase;phage;-;PROPHAGE_Neisse_MC58	1.94e-64
PM22180B	plasmid p3PS13	2	54744..55010	PP_00070;transposase;phage;-;PROPHAGE_Salmon-LT2	4.03e-30
PM22180B	plasmid p3PS13	2	57224..57406	PP_00072;transposase IS26;phage;-;PHAGE_Escher_RCS47_NC_042128	6.15e-11
PM22180B	plasmid p3PS13	2	59533..59730	PP_00074;transposase IS26;phage;-;PHAGE_Esther_RCS47_NC_042128	8.11e-12
PM22180B	plasmid p3PS13	2	60155..60490	PP_00076;transposase insF;phage;-;PROPHAGE_Escher_CFT073	1.78e-30
PM22180B	plasmid p3PS13	2	61875..62456	PP_00079;transposase IS26;phage;-;PHAGE_Escher_RCS47_NC_042128	4.77e-46
PM22180B	plasmid p3PS13	2	65953..67356	PP_00082;IS4 transposase;phage;-;PROPHAGE_Escher-MG1655	1.36e-15
PM22180B	plasmid p3PS13	2	68052..68249	PP_00083;transposase, putative;phage;-;PROPHAGE_Brucel_1330	1.07e-11
PM22180B	plasmid p3PS13	2	68273..69247	PP_00084;IS30 family transposase;phage;-;PROPHAGE_Neisse_MC58	1.25e-64
PM22180B	plasmid p3PS13	3	77972..78244	PP_00095;ORF19;phage;-;PHAGE_Entero-ST104-NC_005841	2.11e-10
PM22180B	plasmid p3PS13	3	80020..80499	PP_00098;pentapeptide;phage;-;PHAGE_Rheinh-vB_RspM_Barba8S-NC_048188	8.4e-09
PM22180B	plasmid p3PS13	3	90106..90624	PP_00113;gp58;phage;-;PHAGE_Burkho_Phi1026b-NC_005284	5.43e-07
PM22180B	plasmid p3PS13	3	69476..69901	PP_00085;putative portal protein;phage;-;PHAGE_Entero_PhiP27_NC_003356	4.03e-40
PM22180B	plasmid p3PS13	3	70235..70690	PP_00086;putative portal protein;phage;-;PHAGE_Entero_phiP27_NC_003356	4.44e-21
PM22180B	plasmid p3PS13	3	7/884..72348	PP_00089;transposase IS26;phage;-;PHAGE_Escher-RCS47-NC_042128	2.24e-23
PM22180B	plasmid p3PS13	3	72351..72977	PP_00090;lS30 family transposase;phage;-;PROPHAGE_Neisse_MC58	2.35e-26
PM22180B	plasmid p3PS13	3	75409..76137	PP_00092;transposase IS26;phage;-;PHAGE_Escher_ RCS47_NC_042128	1.5e-52
PM22180B	plasmid p3PS13	3	77241..77969	PP_00094;transposase IS26;phage;-;PHAGE_Escher_ RCS47-NC_042128	7.15e-54
PM22180B	plasmid p3PS13	3	78362..79003	PP_00096;IS30 family transposase;phage;-;PROPHAGE_Neisse_MC58	2.02e-54
PM22180B	plasmid p3PS13	3	79095..79823	PP_00097;transposase IS26;phage;-;PHAGE_Escher_RCS47_NC_042128	7.15e-54
PM22180B	plasmid p3PS13	3	80620..80769	PP_00099;transposase IS26;phage;-;PHAGE_Escher_RCS47_NC_042128	1.61e-16
PM22180B	plasmid p3PS13	3	80954..81493	PP_00100;lS30 family transposase;phage;-;PROPHAGE_Neisse_MC58	1.3e-45
PM22180B	plasmid p3PS13	3	81648..82376	PP_00101;transposase IS26;phage;-;PHAGE_ Escher_RCS47-NC_042128	3.97e-53
PM22180B	plasmid p3PS13	3	83784..84/79	PP_00103;transposase IS26;phage;-;PHAGE_Escher_RCS47_NC_042128	1.83e-10
PM22180B	plasmid p3PS13	3	85588..85914	PP_00106;transposase IS26;phage;-;PHAGE_Escher_RCS47_NC_042128	1.11e-09
PM22180B	plasmid p3PS13	3	86176..86604	PP_00107;transposase IS26;phage;-;PHAGE_Escher_RCS47_NC_042128	1.39e-37
PM22180B	plasmid p3PS13	3	88412..89146	PP_00111;transposase IS26;phage;-;PHAGE_Escher_RCS47_NC_042128	3.17e-49
PM22180B	plasmid p3PS13	3	92364..93338	PP_00116;lS30 family transposase;phage;-;PROPHAGE_Neisse_MC58	4.42e-63
PM22180B	plasmid p3PS13	3	93507..93839	PP_00117;transposase IS26;phage;-;PHAGE_Escher_RCS47_NC_042128	1.87e-09
PM22180B	plasmid p3PS13	3	94110..94838	PP_00119;transposase IS26;phage;-;PHAGE_Escher_RCS47_NC_042128	3.89e-53
PM22180B	plasmid p3PS13	3	96628..97356	PP_00124;transposase IS26;phage;-;PHAGE_Escher_RCS47_NC_042128	3.97e-53
PM22180B	plasmid p3PS13	3	97399..97641	PP_00125;transposase IS26;phage;-;PHAGE_Escher RCS47_NC_042128	5.09e-22
PM22180B	plasmid p3PS13	4	116043..116729	PP_00148;gp26;phage;-;PHAGE_Broch0-BL3-NC_01525.4	9.9e-06
PM22180B	plasmid p3PS13	4	116733..116921	PP_00149;site-specific recombinase;phage;-;PHAGE_Salmon_SJ46_NC_031129	3.23e-06
PM22180B	plasmid p3PS13	4	114370..115098	PP_00146;transposase IS26;phage;-;PHAGE_Escher_RCS47_NC_042128	1.58e-54
PM22180B	plasmid p3PS13	4	116924..117319	PP_00150;transposase IS26;phage;-;PHAGE_Escher_RCS47_NC_042128	4.56e-12
PM22180B	plasmid p3PS13	4	117476..117649	PP_ 00151;transposase IS26;phage;-;PHAGE_Escher_RCS47_NC_042128	3.17e-12
PM22180B	plasmid p3PS13	4	120365..121048	PP_00154;transposase;phage;-;PHAGE_Salmon-SJ46_NC_031129	8.73e-29
PM22180B	plasmid p3PS13	4	121130..122107	PP_00155;transposase;phage;-;PHAGE_Salmon_SJ46_NC_ 031129	8.8e-58
PM22180B	plasmid p3PS13	4	122394..123122	PP_00156;transposase IS26;phage;-;PHAGE_Escher-RCS47-NC_042128	2.82e-51
PM22180B	plasmid p3PS13	4	123668..123934	PP_00158;transposase;phage;-;PROPHAGE_Salmon_LT2	4.03e-30
PM22180B	plasmid p3PS13	4	126148..126330	PP_00160;transposase IS26;phage;-;PHAGE_Escher_RCS47_NC_042128	6.15e-11
PM22180B	plasmid p3PS13	4	126550..127278	PP_00161;transposase IS26;phage;-;PHAGE_Escher_RCS47_NO-042128	1.13e-54
PM22180B	plasmid p3PS13	4	129569..130297	PP_00163;transposase IS26;phage;-;PHAGE_Escher_RCS47_NC_042128	3.76e-54
PM22180B	plasmid p3PS13	4	135110..136087	PP_00166;transposase;phage;-;PHAGE_Salmon-SJ46_NC_031129	8.8e-58
PM22180B	plasmid p3PS13	4	136262..136549	PP_00167;transposase IS26;phage;-;PHAGE_Escher_RCS47_NC_042128	2.13e-20
PM22180B	plasmid p3PS13	4	136881..137105	PP_00169;transposase, putative;phage;-;PROPHAGE_Brucel-1330	4.73e-14
PM22180B	plasmid p3PS13	4	137108..137836	PP_00170;transposase IS26;phage;-;PHAGE_Escher_RCS47_NC_042128	3.97e-53
PM22180B	plasmid p3PS13	4	139761..140015	PP_00173;transposase IS26;phage;-;PHAGE_Escher-RCS47-NC_042128	1.68e-14
PM22180B	plasmid p3PS13	5	151403..152179	PP_00191;1 , 6-anhydro- N-acetylmuramyl - L-alanine amidase;phage;-;PHAGE_Sphing_Lacusarx_NC_041927	1.63e-06
PM22180B	plasmid p3PS13	5	140255..140950	PP_00175;transposase IS26;phage;-;PHAGE_Escher_RCS47_NC_042128	5.84e-50
PM22180B	plasmid p3PS13	5	140953..141528	PP_00176;transposase IS26;phage;-;PHAGE_Escher RCS47_NC_042128	2e-33
PM22180B	plasmid p3PS13	5	141799..141969	PP_00178;transposase IS26;phage;-;PHAGE_Escher_RCS47_NC_042128	8.37e-12
PM22180B	plasmid p3PS13	5	142921..143649	PP_00181;transposase IS26;phage;-;PHAGE_Escher_RCS47_NC_042128	3.97e-53
PM22180B	plasmid p3PS13	5	146055..146882	PP_00183;IS30 family transposase;phage;-;PROPHAGE_Neisse_MC58	2.86e-44
PM22180B	plasmid p3PS13	5	147037..147654	PP_00184;transposase IS26;phage;-;PHAGE_Escher_RCS47_NC_042128	2.91e-44
PM22180B	plasmid p3PS13	5	148856..149038	PP_00187;lS30 family transposase;phage;-;PROPHAGE_Neisse-MC58	1.84e-11
PM22180B	plasmid p3PS13	5	149388..150116	PP_00189;transposase IS26;phage;-;PHAGE_Escher_RCS47_NC_042128	1.03e-47
PM22180B	plasmid p3PS13	5	152540..153268	PP_00192;transposase IS26;phage;-;PHAGE_Escher_RCS47-NC_042128	1.23e-54
PM22180B	plasmid p4PS13	1	28742..29125	PP_00049;putative endonuclease;phage;-;PHAGE_Bacill_phi105_NC_048631	1.81e-32
PM22180B	plasmid p4PS13	1	19359..2/335	PP_00035;tail tip fiber protein gp19;phage;-;PHAGE_Burkho-KS9-NC_013055	3.33e-99
PM22180B	plasmid p4PS13	1	21606..22022	PP_00037;tail fiber protein;phage;-;PHAGE_Pseudo-Lana-NC_048166	1.34e-26
PM22180B	plasmid p4PS13	1	26502..26837	PP_00045;minor capsid protein;phage;-;PHAGE_Geobac_GBK2-NC_023612	1.59e-11
PM22180B	plasmid p4PS13	1	18159..19172	PP_00034;hypothetical protein;phage;-;PHAGE_Achrom_JWF-NC_029075	3.94e-07
PM22180B	plasmid p4PS13	1	31902..32249	PP_00054;HicB protein;phage;-;PHAGE_Burkh0-ST79-NC_021343	3.48e-22
PM22180B	plasmid p4PS13	1	32242..32496	PP_00055;HicA protein;phage;-;PHAGE_Burkho-ST79-NC_021343	2.61e-13
PM22180B	plasmid p4PS13	1	22019..22576	PP_00038;putative bacteriophage tail assembly protein I Lambda gpl homolog;phage;-;PHAGE_Salmon-Fels-1-NC_010391	7.05e-26
PM22180B	plasmid p4PS13	1	23459..24082	PP_00040;tail assembly protein;phage;-;PHAGE_Rhizob-vB-RglS_P106B_NC_023566	4.2e-34
PM22180B	plasmid p4PS13	1	27985..28170	PP_00047;terminase large subunit;phage;-;PHAGE_Entero_mEp235_NC_019708	2.52e-08
PM22180B	plasmid p4PS13	1	28173..28655	PP_00048;terminase small subunit;phage;-;PHAGE_Entero_mEp235_NC_019708	8.52e-26
PM22180B	plasmid p4PS13	1	11744..12121	PP_00018;IS30 family transposase;phage;-;PROPHAGE_Neisse-MC58	5.42e-25
PM22180B	plasmid p4PS13	1	12145..12282	PP_00019;IS30 family transposase;phage;-;PROPHAGE_Neisse-MC58	2.16e-07
PM22180B	plasmid p4PS13	1	13813..14250	PP_00024;putative transposase;phage;-;PHAGE_Staphy-StauST398.4-NC_023499	4.42e-06
PM22180B	plasmid p4PS13	1	14353..14631	PP_00025;lS30 family transposase;phage;-;PROPHAGE_Neisse_MC58	3.66e-12
PM22180B	plasmid p4PS13	1	14628..14783	PP_00026;lS30 family transposase;phage;-;PROPHAGE_Neisse_MC58	3.85e-07
PM22180B	plasmid p4PS13	1	16924..17289	PP_00031;lS30 family transposase;phage;-;PROPHAGE_Neisse-MC58	3.61e-16
PM22180B	plasmid p4PS13	1	17307..17462	PP_00032;IS30 family transposase;phage;-;PROPHAGE_Neisse_MC58	3.85e-07
PM22180B	plasmid p4PS13	1	24530..25504	PP_00042;IS30 family transposase;phage;-;PROPHAGE_Neisse_MC58	1.94e-64
PM22180B	plasmid p4PS13	1	26991..27965	PP_00046;lS30 family transposase;phage;-;PROPHAGE_Neisse_MC58	1.94e-64
PM22180B	plasmid p4PS13	1	30830..31804	PP_00053;IS30 family transposase;phage;-;PROPHAGE_Neisse_MC58	1.94e-64
PM31429B	plasmid p1PS12	1	37356..37739	PP_00045;putative endonuclease;phage;-;PHAGE_Bacill_phi105_NC_048631	6.1e-32
PM31429B	plasmid p1PS12	1	19934..20188	PP_00026;antitoxin;phage;-;PHAGE_Gordon_CaptainKirk2-NC_031072	2.28e-06
PM31429B	plasmid p1PS12	1	34341..34817	PP_00041;putative portal protein;phage;-;PHAGE_Klebsi_phiK02_NC_005857	3.8e-23
PM31429B	plasmid p1PS12	1	11374..11991	PP_00014;tail assembly protein;phage;-;PHAGE_Rhizob-vB-RleS_L338C_NC_023502	1.14e-31
PM31429B	plasmid p1PS12	1	17301..17918	PP_00021;tail assembly protein;phage;-;PHAGE_Rhizob-vB-RleS-L338C_NC_023502	1.14e-31
PM31429B	plasmid p1PS12	1	19177..19650	PP_00024;tail assembly protein I;phage;-;PHAGE_Entero_mEp234-NC_019715	5.56e-21
PM31429B	plasmid p1PS12	1	34814..35344	PP_00042;terminase large subunit;phage;-;PHAGE_Nocard_NBR1-NC_016569	1.37e-28
PM31429B	plasmid p1PS12	1	35453..36784	PP_00043;terminase large subunit;phage;-;PHAGE_Entero-mEp235_NC_019708	6.11e-130
PM31429B	plasmid p1PS12	1	36787..37269	PP_00044;terminase Small subunit;phage;-;PHAGE_Entero-mEp235_NC_019708	7.58e-28
PM31429B	plasmid p1PS12	1	3530..3730	PP_00005;transposase IS26;phage;-;PHAGE_Escher_RCS47_NC_042128	4.81e-19
PM31429B	plasmid p1PS12	1	3727..4623	PP_00006;lS30 family transposase;phage;-;PROPHAGE_Neisse_MC58	9.45e-61
PM31429B	plasmid p1PS12	1	6331..7308	PP_00009;transposase;phage;-;PHAGE_Salmon_SJ46_NC_031129	8.8e-58
PM31429B	plasmid p1PS12	1	9910..10887	PP_00012;transposase;phage;-;PHAGE_Salmon_SJ46-NC_031129	8.8e-58
PM31429B	plasmid p1PS12	1	11045..11257	PP_00013;transposase;phage;-;PHAGE_Salmon_SJ46-NC_031129	7.1e-07
PM31429B	plasmid p1PS12	1	12258..13235	PP_00016;transposase;phage;-;PHAGE_Salmon-SJ46_NC_031129	8.8e-58
PM31429B	plasmid p1PS12	1	15837..16814	PP_00019;transposase;phage;-;PHAGE_Salmon_SJ46_NC_031129	8.8e-58
PM31429B	plasmid p1PS12	1	16972..17184	PP_00020;transposase;phage;-;PHAGE_Salmon_SJ46-NC_031129	7.1e-07
PM31429B	plasmid p1PS12	1	18185..19162	PP_00023;transposase;phage;-;PHAGE_Salmon_SJ46-NC_031129	8.8e-58
PM31429B	plasmid p1PS12	1	20582..21559	PP_00027;transposase;phage;-;PHAGE_Salmon-SJ46_NC_031129	8.8e-58
PM31429B	plasmid p1PS12	1	22040..23017	PP_00029;transposase;phage;-;PHAGE_Salmon-SJ46-NC_031129	8.8e-58
PM31429B	plasmid p1PS12	1	23021..23401	PP_00030;transposase IS26;phage;-;PHAGE_Escher_RCS47_NC_042128	1.56e-10
PM31429B	plasmid p1PS12	1	25920..26894	PP_00034;lS30 family transposase;phage;-;PROPHAGE_Neisse_MC58	2.03e-63
PM31429B	plasmid p1PS12	1	26988..27716	PP_00035;transposase IS26;phage;-;PHAGE_Escher_RCS47_NC_042128	1.5e-52
PM31429B	plasmid p1PS12	1	31826..32068	PP_00037;transposase IS26;phage;-;PHAGE_Esther-RCS47-NC_042128	5.09e-22
PM31429B	plasmid p1PS12	1	32111..32662	PP_00038;transposase, putative;phage;-;PROPHAGE_Brucel_1330	8.1e-31
PM31429B	plasmid p1PS12	1	32809..33522	PP_00039;IS30 family transposase;phage;-;PROPHAGE_Neisse_MC58	1.66e-30
PM31429B	plasmid p1PS12	1	33569..34303	PP_00040;transposase IS26;phage;-;PHAGE_Escher_RCS47_NC_042128	6.43e-53
PM31429B	plasmid p1PS12	2	91503..91892	PP_00118;putative resolvase;phage;-;PHAGE_Clostr_vB_CpeS_CP51_NC_021325	8.97e-17
PM31429B	plasmid p1PS12	2	93638..94180	PP_00121;putative antireceptor;phage;-; PHAGE_ Lactob_Ld3_NC_025421	3.63e-09
PM31429B	plasmid p1PS12	2	95043..95750	PP_00123;ParA-like protein;phage;-;PHAGE_Sodali_PhiSG1-NC_007902	1.15e-36
PM31429B	plasmid p1PS12	2	95867..96043	PP_00124;global regulatory protein;phage;-;PHAGE_Pseudo_phi297_NC_016762	5.09e-09
PM31429B	plasmid p1PS12	2	90141..90749	PP_00116;lS30 family transposase;phage;-;PROPHAGE_Neisse_MC58	1.36e-25
PM31429B	plasmid p1PS12	2	90752..91480	PP_00117;transposase IS26;phage;-;PHAGE_Escher_RCS47-NC_042128	3.97e-53
PM31429B	plasmid p1PS12	2	91922..92650	PP_00119;transposase IS26;phage;-;PHAGE_Escher_RCS47_NC_042128	8.19e-55
PM31429B	plasmid p1PS12	2	92662..93366	PP_00120;lS30 family transposase;phage;-;PROPHAGE_Neisse_MC58	1.67e-30
PM31429B	plasmid p1PS12	2	96181..96759	PP_00125;transposase IS26;phage;-;PHAGE_Escher_RCS47-NC_042128	8.53e-39
PM31429B	plasmid p1PS12	2	96904..97197	PP_00126;transposase IS26;phage;-;PHAGE_Escher_RCS47_NC_042128	5.65e-07
PM31429B	plasmid p1PS12	2	97282..98172	PP_00127;lS4 transposase;phage;-;PROPHAGE_Escher_MG1655	3.95e-11
PM31429B	plasmid p1PS12	2	98158..98337	PP_00128;transposase IS26;phage;-;PHAGE_Escher_RCS47_NC_042128	1.51e-11
PM31429B	plasmid p1PS12	2	102123..102365	PP_00130;transposase IS26;phage;-;PHAGE_Escher_RCS47_NC_042128	5.09e-22
PM31429B	plasmid p1PS12	2	102408..103136	PP_00131;transposase IS26;phage;-;PHAGE_Escher_RCS47_NC_042128	3.97e-53
PM31429B	plasmid p1PS12	2	104926..105654	PP_00136;transposase IS26;phage;-;PHAGE_Escher_RCS47_NC_042128	3.89e-53
PM31429B	plasmid p1PS12	3	119156..119635	PP_00157;pentapeptide;phage;-;PHAGE_Rheinh_vB_RspM-Barba8S_NC_048188	8.4e-09
PM31429B	plasmid p1PS12	3	121411..121683	PP_00160;ORF19;phage;-;PHAGE_Entero-ST104-NC_005841	2.11e-10
PM31429B	plasmid p1PS12	3	137753..138.496	PP_00178;putative nuclease;phage;-;PHAGE_ Entero_vB_KleM_RaK2_NC_019526	6.07e-21
PM31429B	plasmid p1PS12	3	128965..129420	PP_00169;putative portal protein;phage;-;PHAGE_Entero_PhiP27_NC_003356	4.44e-21
PM31429B	plasmid p1PS12	3	129754..130179	PP_00171;putative portal protein;phage;-;PHAGE_Entero_PhiP27_NC_003356	4.03e-40
PM31429B	plasmid p1PS12	3	110509..111243	PP_00143;transposase IS26;phage;-;PHAGE_Escher_RCS47-NC_042128	3.17e-49
PM31429B	plasmid p1PS12	3	113051..113479	PP_00147;transposase IS26;phage;-;PHAGE_Escher_RCS47_NC_042128	1.39e-37
PM31429B	plasmid p1PS12	3	113741..114067	PP_00149;transposase IS26;phage;-;PHAGE_Escher_RCS47_NC_042128	1.11e-09
PM31429B	plasmid p1PS12	3	115476..115871	PP_00152;transposase IS26;phage;-;PHAGE_Escher_RCS47_NC_042128	1.83e-10
PM31429B	plasmid p1PS12	3	117279..118007	PP_00154;transposase IS26;phage;-;PHAGE_Escher_RCS47_NC_042128	3.97e-53
PM31429B	plasmid p1PS12	3	118162..118701	PP_00155;lS30 family transposase;phage;-;PROPHAGE_Neisse_MC58	1.3e-45
PM31429B	plasmid p1PS12	3	118886..119035	PP_00156;transposase IS26;phage;-;PHAGE_Escher-RCS47_NO_042128	1.61e-16
PM31429B	plasmid p1PS12	3	119832..120560	PP_00158;transposase IS26;phage;-;PHAGE_Escher_RCS47_NC_042128	7.15e-54
PM31429B	plasmid p1PS12	3	120652..121293	PP_00159;lS30 family transposase;phage;-;PROPHAGE_Neisse_MC58	2.02e-54
PM31429B	plasmid p1PS12	3	121686..122414	PP_00161;transposase IS26;phage;-;PHAGE_Escher_RCS47_NC_042128	7.152-54
PM31429B	plasmid p1PS12	3	123518..124246	PP_00163;transposase IS26;phage;-;PHAGE_Escher_RCS47_NC_042128	1.5e-52
PM31429B	plasmid p1PS12	3	126678..127304	PP_00165;lS30 family transposase;phage;-;PROPHAGE_Neisse_MC58	2.35e-26
PM31429B	plasmid p1PS12	3	127307..127771	PP_00166;transposase IS26;phage;-;PHAGE_Escher_RCS47_NC_042128	2.24e-23
PM31429B	plasmid p1PS12	3	130408..131382	PP_00172;IS30 family transposase;phage;-;PROPHAGE_Neisse_MC58	1.25e-64
PM31429B	plasmid p1PS12	3	131406..131603	PP_00173;transposase, putative;phage;-;PROPHAGE_Brucel_1330	1.07e-11
PM31429B	plasmid p1PS12	3	132299..133702	PP_00174;lS4 transposase;phage;-;PROPHAGE_Escher_MG1655	1.36e-15
PM31429B	plasmid p1PS12	3	137073..137654	PP_00177;transposase IS26;phage;-;PHAGE_Escher_RCS47_NC_042128	4.77e-46
PM31429B	plasmid p1PS12	3	139039..139374	PP_00180;transposase insF;phage;-;PROPHAGE_Escher_CFT073	1.78e-30
PM31429B	plasmid p1PS12	3	139799..139996	PP_00182;transposase IS26;phage;-;PHAGE_Escher_RCS47_NC_042128	8.11e-12
PM31429B	plasmid p1PS12	3	142123..142305	PP_00184;transposase IS26;phage;-;PHAGE_Escher_RCS47_NC_042128	6.15e-11
PM31429B	plasmid p1PS12	4	177665..179530	PP_00232;putative DNA helicase;phage;-;PHAGE_Pseudo_PAK_P5_NC_022966	1.18e-64
PM31429B	plasmid p1PS12	4	180050..180316	PP_00234;portal protein;phage;-;PHAGE_Salmon-118970-sa13-NC_031940	2.45e-25
PM31429B	plasmid p1PS12	4	180572..181105	PP_00235;portal protein;phage;-;PHAGE_Bacill_Phi105_NC_048631	2.66e-24
PM31429B	plasmid p1PS12	4	169560..169910	PP_00217;putative transposase;phage;-;PHAGE _Staphy_StauST398_4_NC_023499	1.69e-05
PM31429B	plasmid p1PS12	4	169907..170389	PP_00218;lS30 family transposase;phage;-;PROPHAGE_Neisse_MC58	1.97e-30
PM31429B	plasmid p1PS12	4	170412..171140	PP_00219;transposase IS26;phage;-;PHAGE_Escher_RCS47_NC_042128	1.13e-54
PM31429B	plasmid p1PS12	4	171548..172276	PP_00221;transposase IS26;phage;-;PHAGE_Escher_RCS47_NC_042128	1.13e-54
PM31429B	plasmid p1PS12	4	173261..173626	PP_00224;transposase, putative;phage;-;PROPHAGE_Brucel-1330	5.92e-31
PM31429B	plasmid p1PS12	4	173679..173966	PP_00225;lSSod1, transposase OrfA;phage;-;PROPHAGE_Shewan_MR_1	5.52e-27
PM31429B	plasmid p1PS12	4	173993..174835	PP_00226;lSSod1, transposase OrfB;phage;-;PROPHAGE_Shewan-MR-1	3.6e-124
PM31429B	plasmid p1PS12	4	174896..175228	PP_00227;transposase IS26;phage;-;PHAGE_ Escher_ RCS47_ NC_042128	1.74e-10
PM31429B	plasmid p1PS12	4	176141..176869	PP_00229;transposase IS26;phage;-;PHAGE_ Escher_ RCS47_NC_ 042128	3.97e-53
PM31429B	plasmid p1PS12	4	176912..177154	PP_00230;transposase IS26;phage;-;PHAGE_Escher_RCS47-NC_042128	5.09e-22
PM31429B	plasmid p2PS12	1	49834..50229	PP_00057;minor capsid protein;phage;-;PHAGE_Arthro_TripleJ-NC_049470	1.48e-06
PM31429B	plasmid p2PS12	1	50408..50689	PP_00058;head-taiI connector complex protein;phage;-;PHAGE_Paenib_Tadhana_NC_048691	7.67e-08
PM31429B	plasmid p2PS12	1	34384..35436	PP_00041;plasmid partition protein SopA;phage;-;PHAGE_Yersin_PY54-NC_005069	1.7e-13
PM31429B	plasmid p2PS12	1	36975..37967	PP_00043;plasmid partition protein SopA;phage;-;PHAGE_Yersin_PY5.4-NC_005069	5.5e-12
PM31429B	plasmid p2PS12	1	41384..44074	PP_00048;putative host specificity protein;phage;-;PHAGE_Cronob_phiES15_NC_018454	6.5e-124
PM31429B	plasmid p2PS12	1	44071..44628	PP_00049;putative tail assembly protein;phage;-;PHAGE_Escher-SRT8_NC_042043	6.03e-27
PM31429B	plasmid p2PS12	1	44618..45364	PP_00050;tail assembly protein;phage;-;PHAGE_Rhizob-vB-RleS-L338C-NC_023502	2.99e-45
PM31429B	plasmid p2PS12	1	45333..46004	PP_00051;minor tail protein;phage;-;PHAGE_Rhizob-vB-RglS_P106B_NC_023566	2.95e-34
PM31429B	plasmid p2PS12	1	46001..46342	PP_00052;putative minor tail protein;phage;-;PHAGE_Entero-cdtl-NC_009514	1.95e-10
PM31429B	plasmid p2PS12	1	46335..48413	PP_00053;putative tail tape measure protein;phage;-;PHAGE_Vibrio-VpKK5_NC_026610	1.26e-46
PM31429B	plasmid p2PS12	1	35598..36575	PP_00042;transposase;phage;-;PHAGE_SaImon_SJ46_NC_031129	8.8e-58
PM31429B	plasmid p2PS12	1	39611..39817	PP_00045;lS30 family transposase;phage;-;PROPHAGE_Neisse-MC58	2.12e-12
PM31429B	plasmid p2PS12	1	39892..40869	PP_00046;transposase;phage;-;PHAGE_Salmon_SJ46_NC_031129	8.8e-58
PM31429B	plasmid p2PS12	1	40897..41325	PP_00047;lS30 family transposase;phage;-;PROPHAGE_Neisse-MC58	1.97e-08
PM31429B	plasmid p4PS12	1	3963..4346	PP_00010;putative endonuclease;phage;-;PHAGE_Bacill_phi105_NC_048631	1.81e-32
PM31429B	plasmid p4PS12	1	28135..30111	PP_00043;tail tip fiber protein gp19;phage;-;PHAGE_Burkho-KS9-NC_013055	3.33e-99
PM31429B	plasmid p4PS12	1	30382..30798	PP_00045;tail fiber protein;phage;-;PHAGE_Pseudo_Lana-NC_048166	1.34e-26
PM31429B	plasmid p4PS12	1	1719..2054	PP_00004;minor capsid protein;phage;-;PHAGE_Geobac-GBK2_NC_023612	1.59e-11
PM31429B	plasmid p4PS12	1	26935..27990	PP_00042;hypothetical protein;phage;-;PHAGE_Achrom_JWF_NC_029075	3.68e-07
PM31429B	plasmid p4PS12	1	7123..7470	PP_00015;HicB protein;phage;-;PHAGE_Burkho-ST79-NC_021343	3.48e-22
PM31429B	plasmid p4PS12	1	7463..7717	PP_00016;HicA protein;phage;-;PHAGE_Burkh0-ST79-NC_021343	2.61e-13
PM31429B	plasmid p4PS12	1	9911..10264	PP_00020;HicB protein;phage;-;PHAGE_Entero-mEp234-NC_019715	6.34e-14
PM31429B	plasmid p4PS12	1	10257..10517	PP_00021;HicA protein;phage;-;PHAGE_Burkho-ST79-NC_021343	3.42e-15
PM31429B	plasmid p4PS12	1	10748..11338	PP_00022;tyrosine recombinase;phage;-;PHAGE_Caulob-CcrPW_NC_048046	2.47e-26
PM31429B	plasmid p4PS12	1	14274..15257	PP_00027;putative ParB protein;phage;-;PHAGE_Clostr-c_st_NC_007581	1.19e-07
PM31429B	plasmid p4PS12	1	15273..16250	PP_00028;partition protein;phage;-;PHAGE_Vibri0-vB-VpaM-MAR-NC_019722	9.13e-15
PM31429B	plasmid p4PS12	1	30795..31352	PP_00046;putative bacteriophage tail assembly protein I Lambda gpl homolog;phage;-;PHAGE_Salmon-Fels-1-NC_010391	7.05e-26
PM31429B	plasmid p4PS12	1	32235..32858	PP_00048;tail assembly protein;phage;-;PHAGE_Rhizob-vB-RglS_P106B_NC_023566	4.2e-34
PM31429B	plasmid p4PS12	1	3206..3391	PP_00008;terminase large subunit;phage;-;PHAGE_Entero_mEp235-NC_019708	2.52e-08
PM31429B	plasmid p4PS12	1	3394..3876	PP_00009;terminase small subunit;phage;-;PHAGE_Entero_mEp235-NC_019708	8.52e-26
PM31429B	plasmid p4PS12	1	2..721	PP_00001;IS30 family transposase;phage;-;PROPHAGE_Neisse_MC58	8.98e-58
PM31429B	plasmid p4PS12	1	2645..2983	PP_00006;lS30 family transposase;phage;-;PROPHAGE_Neisse-MC58	1.68e-20
PM31429B	plasmid p4PS12	1	2937..3053	PP_00007;lS30 family transposase;phage;-;PROPHAGE_Neisse_MC58	2.99e-05
PM31429B	plasmid p4PS12	1	6051..7025	PP_00014;IS30 family transposase;phage;-;PROPHAGE_Neisse_MC58	1.94e-64
PM31429B	plasmid p4PS12	1	8760..9734	PP_00019;lS30 family transposase;phage;-;PROPHAGE_Neisse_MC58	7.69e-64
PM31429B	plasmid p4PS12	1	11874..12848	PP_00024;lS30 family transposase;phage;-;PROPHAGE_Neisse_MC58	1.94e-64
PM31429B	plasmid p4PS12	1	20509..21483	PP_00033;lS30 family transposase;phage;-;PROPHAGE_Neisse_MC58	5.3e-64
PM31429B	plasmid p4PS12	1	22582..23556	PP_00037;lS30 family transposase;phage;-;PROPHAGE_Neisse-MC58	1.94e-64
PM31429B	plasmid p4PS12	1	25264..26238	PP_00040;lS30 family transposase;phage;-;PROPHAGE_Neisse-MC58	1.86e-64
PM32597B1	plasmid pPSB1-2	1	24809..25144	PP_00028;minor capsid protein;phage;-;PHAGE_Geobac_GBK2_NC_023612	1.36e-11
PM32597B1	plasmid pPSB1-2	1	26127..26438	PP_00031;head -tail connector Il;phage;-;PHAGE_Entero_mEp235_NC_019708	1.78e-10
PM32597B1	plasmid pPSB1-2	1	26435..26860	PP_00032;head-taiI connector complex protein;phage;-;PHAGE_Paenib_Tadhana_NC_048691	1.92e-17
PM32597B1	plasmid pPSB1-2	1	27039..27434	PP_00033;minor capsid protein;phage;-;PHAGE_Arthro-TripleJ-NC_049470	1.48e-06
PM32597B1	plasmid pPSB1-2	1	33194..35884	PP_00042;putative host specificity protein;phage;-;PHAGE_Cronob_phiES15_NC_018.454	6.5e-124
PM32597B1	plasmid pPSB1-2	1	39301..40293	PP_00047;plasmid partition protein SopA;phage;-;PHAGE_Yersin_PY54-NC_005069	5.5e-12
PM32597B1	plasmid pPSB1-2	1	28855..30933	PP_00037;putative tail tape measure protein;phage;-;PHAGE_Vibrio-VpKK5-NC_026610	1.26e-46
PM32597B1	plasmid pPSB1-2	1	30926..31267	PP_00038;putative minor tail protein;phage;-;PHAGE_Entero-cdtl_NC_009514	1.95e-10
PM32597B1	plasmid pPSB1-2	1	31264..31935	PP_00039;minor tail protein;phage;-;PHAGE_Rhizob-vB-RglS_P106B_NC_023566	2.95e-34
PM32597B1	plasmid pPSB1-2	1	31904..32650	PP_00040;tail assembly protein;phage;-;PHAGE_Rhizob_vB-RleS-L338C_NC_023502	2.99e-45
PM32597B1	plasmid pPSB1-2	1	32640..33197	PP_00041;putative tail assembly protein;phage;-;PHAGE_Escher-SRT8-NC_042043	6.03e-27
PM32597B1	plasmid pPSB1-2	1	23581..24555	PP_00027;lS30 family transposase;phage;-;PROPHAGE_Neisse_MC58	1.27e-64
PM32597B1	plasmid pPSB1-2	1	35943..36371	PP_00043;lS30 family transposase;phage;-;PROPHAGE_Neisse-MC58	1.97e-08
PM32597B1	plasmid pPSB1-2	1	36399..37376	PP_0004;transposase;phage;-;PHAGE_Salmon-SJ46_NC_031129	8.8e-58
PM32597B1	plasmid pPSB1-2	1	37451..37657	PP_00045;lS30 family transposase;phage;-;PROPHAGE_Neisse-MC58	2.12e-12
PM32597B1	plasmid pPSB1-2	1	41024..42001	PP_00048;transposase;phage;-;PHAGE_Salmon-SJ46_NC_031129	8.8e-58
PM32597B1	plasmid pPSB1-2	1	43230..44183	PP_00051;lS30 family transposase;phage;-;PROPHAGE_Neisse_MC58	4.66e-64
PM32597B1	plasmid pPSB1-3	1	19997..21862	PP_00026;putative DNA helicase;phage;-;PHAGE_Pseud0_PAK_P5_NC_022966	1.18e-64
PM32597B1	plasmid pPSB1-3	1	39767..43108	PP_00055;helicase;phage;-;PHAGE_Gordon_0rchid_NC_030915	4.61e-46
PM32597B1	plasmid pPSB1-3	1	18422..18955	PP_00023;portal protein;phage;-;PHAGE_Bacill_Phi105-NC_048631	2.66e-24
PM32597B1	plasmid pPSB1-3	1	19211..19477	PP_00024;portal protein;phage;-;PHAGE_Salmon_118970-sa13_NC_031940	2.45e-25
PM32597B1	plasmid pPSB1-3	1	13665..14561	PP_00017;lS30 family transposase;phage;-;PROPHAGE_Neisse_MC58	9.45e-61
PM32597B1	plasmid pPSB1-3	1	14558..14758	PP_00018;transposase IS26;phage;-;PHAGE_Escher_RCS47_NC_042128	4.81e-19
PM32597B1	plasmid pPSB1-3	1	16044..16442	PP_00020;transposase IS26;phage;-;PHAGE_Escher_RCS47-NC_042128	2.04e-31
PM32597B1	plasmid pPSB1-3	1	16454..17182	PP_00021;transposase IS26;phage;-;PHAGE_Escher_RCS47_NC_042128	1.53e-53
PM32597B1	plasmid pPSB1-3	1	22373..22615	PP_00028;transposase IS26;phage;-;PHAGE_Escher-RCS47-NC_042128	5.09e-22
PM32597B1	plasmid pPSB1-3	1	22658..23386	PP_00029;transposase IS26;phage;-;PHAGE_Escher_RCS47_NC_042128	3.97e-53
PM32597B1	plasmid pPSB1-3	1	24299..24631	PP_00031;transposase IS26;phage;-;PHAGE_Escher_RCS47_NC_042128	1.74e-10
PM32597B1	plasmid pPSB1-3	1	24692..25534	PP_00032;lSSod1, transposase OrfB;phage;-;PROPHAGE_Shewan_MR_1	3.6e-124
PM32597B1	plasmid pPSB1-3	1	25561..25848	PP_00033;lSSod1, transposase OrfA;phage;-;PROPHAGE_Shewan_MR_1	5.52e-27
PM32597B1	plasmid pPSB1-3	1	25901..26266	PP_00034;transposase putative;phage;-;PROPHAGE_Brucel-1330	5.92e-31
PM32597B1	plasmid pPSB1-3	1	27251..27979	PP_00037;transposase IS26;phage;-;PHAGE_Escher_RCS47_NC_042128	1.13e-54
PM32597B1	plasmid pPSB1-3	1	28387..29115	PP_00039;transposase IS26;phage;-;PHAGE_Escher_RCS47-NC_042128	1.13e-54
PM32597B1	plasmid pPSB1-3	1	29138..29620	PP_00040;lS30 family transposase;phage;-;PROPHAGE_Neisse-MC58	1.97e-30
PM32597B1	plasmid pPSB1-3	1	29617..29967	PP_ 00041;putative transposase;phage;-;PHAGE_Staphy- StauST398 _4_NC_023499	1.69e-05
PM32597B1	plasmid pPSB1-3	1	34971..35699	PP_00050;transposase IS26;phage;-;PHAGE_Escher_RCS47_NC_042128	1.18e-52
PM32597B1	plasmid pPSB1-3	1	35873..36646	PP_00051;IS30 family transposase;phage;-;PROPHAGE_Neisse_MC58	6.09e-30
PM32597B1	plasmid pPSB1-3	1	36791..37135	PP_00052;lS30 family transposase;phage;-;PROPHAGE_Neisse-MC58	1.53e-25
PM32597B1	plasmid pPSB1-3	1	38570..39298	PP_00054;transposase IS26;phage;-;PHAGE_Escher-RCS47-NO-042128	3.97e-53
PM32597B1	plasmid pPSB1-3	1	43266..43994	PP_00056;transposase IS26;phage;-;PHAGE_Escher-RCS47-NC_042128	8.19e-55
PM32597B1	plasmid pPSB1-3	2	46847..47416	PP_00061;recombinase family protein;phage;-;PHAGE_Escher_500465-I-NC_049342	8.46e-34
PM32597B1	plasmid pPSB1-3	2	51771..52517	PP_00067;ParA-like protein;phage;-;PHAGE_Sodali_PhiSG1_NC_007902	1.93e-24
PM32597B1	plasmid pPSB1-3	2	61095..61775	PP_00080;putative nuclease;phage;-;PHAGE_Entero_vB_KleM_RaK2_NC_019526	3.24e-20
PM32597B1	plasmid pPSB1-3	2	69475..69900	PP_00087;putative portal protein;phage;-;PHAGE_Entero_phiP27_NC_003356	4.03e-40
PM32597B1	plasmid pPSB1-3	2	70234..70689	PP_00089;putative portal protein;phage;-;PHAGE_Entero_phiP27_NC_003356	4.44e-21
PM32597B1	plasmid pPSB1-3	2	44288..44683	PP_00057;lS30 family transposase;phage;-;PROPHAGE_Neisse_MC58	1.65e-21
PM32597B1	plasmid pPSB1-3	2	44736..45464	PP_00058;transposase IS26;phage;-;PHAGE_Escher-RCS47-NC_042128	1.14e-54
PM32597B1	plasmid pPSB1-3	2	45948..46676	PP_00060;transposase IS26;phage;-;PHAGE_Escher-RCS47-NC_042128	8.19e-55
PM32597B1	plasmid pPSB1-3	2	48256..48984	PP_00063;transposase IS26;phage;-;PHAGE_Escher_RCS47-NC_042128	8.19e-55
PM32597B1	plasmid pPSB1-3	2	49620..50015	PP_00065;transposase IS26;phage;-; PHAGE_ Escher_RCS47- NC_042128	8.26814
PM32597B1	plasmid pPSB1-3	2	53229..54203	PP_00069;IS30 family transposase;phage;-;PROPHAGE_Neisse_MC58	1.94e-64
PM32597B1	plasmid pPSB1-3	2	54743..55009	PP_00071;transposase;phage;-;PROPHAGE_Salmon-LT2	4.03e-30
PM32597B1	plasmid pPSB1-3	2	57223..57405	PP_00074;transposase IS26;phage;-;PHAGE_Escher_RCS47_NC_042128	6.15e-11
PM32597B1	plasmid pPSB1-3	2	59532..59729	PP_00076;transposase IS26;phage;-;PHAGE_Escher_RCS47_NC_042128	8.11e-12
PM32597B1	plasmid pPSB1-3	2	60154..60489	PP_00078;transposase insF;phage;-;PROPHAGE_Escher_CFT073	1.78e-30
PM32597B1	plasmid pPSB1-3	2	61874..62455	PP_00081;transposase IS26;phage;-;PHAGE_Escher_RCS47_NC_042128	4.77e-46
PM32597B1	plasmid pPSB1-3	2	65952..67355	PP_00084;lS4 transposase;phage;-;PROPHAGE_Escher-MG1655	1.36e-15
PM32597B1	plasmid pPSB1-3	2	68051..68248	PP_00085;transposase, putative;phage;-;PROPHAGE_Brucel-1330	1.07e-11
PM32597B1	plasmid pPSB1-3	2	68272..69246	PP_00086;IS30 family transposase;phage;-;PROPHAGE_Neisse_MC58	1.25e-64
PM32597B1	plasmid pPSB1-3	2	71883..72347	PP_00092;transposase IS26;phage;-;PHAGE_Escher_RCS47_NC_042128	2.24e-23
PM32597B1	plasmid pPSB1-3	2	72350..72976	PP_00093;IS30 family transposase;phage;-;PROPHAGE_Neisse_MC58	2.35e-26
PM32597B1	plasmid pPSB1-3	2	75408..76136	PP_00095;transposase IS26;phage;-;PHAGE_Escher_RCS47-NC_042128	1.5e-52
PM32597B1	plasmid pPSB1-3	3	77971..78243	PP_00098;ORF19;phage;-;PHAGE_Entero-ST104-NC_005841	2.11e-10
PM32597B1	plasmid pPSB1-3	3	79845..80498	PP_00101;pentapeptide;phage;-;PHAGE_Rheinh-vB_RspM-Barba8S-NC_048188	6.46e-09
PM32597B1	plasmid pPSB1-3	3	90105..90623	PP_00117;gp58;phage;-;PHAGE_Burkho_Phi1026b-NC_005284	5.43e-07
PM32597B1	plasmid pPSB1-3	3	77240..77968	PP_00097;transposase IS26;phage;-;PHAGE_Escher_RCS47_NC_042128	7.15e-54
PM32597B1	plasmid pPSB1-3	3	78361..79002	PP_00099;lS30 family transposase;phage;-;PROPHAGE_Neisse-MC58	2.02e-54
PM32597B1	plasmid pPSB1-3	3	79094..79822	PP_00100;transposase IS26;phage;-;PHAGE_ Escher_RCS47-NC_042128	7.15e-54
PM32597B1	plasmid pPSB1-3	3	80619..80768	PP_00102;transposase IS26;phage;-;PHAGE_Escher_RCS47_NC_042128	1.61e-16
PM32597B1	plasmid pPSB1-3	3	80953..81492	PP_00103;lS30 family transposase;phage;-;PROPHAGE_Neisse-MC58	1.3e-45
PM32597B1	plasmid pPSB1-3	3	81647..82375	PP_00104;transposase IS26;phage;-;PHAGE_Escher RCS47_NC_042128	3.97e-53
PM32597B1	plasmid pPSB1-3	3	83783..84178	PP_00106;transposase IS26;phage;-;PHAGE_Escher_RCS47-NC_042128	1.83e-10
PM32597B1	plasmid pPSB1-3	3	85587..85913	PP_00109;transposase IS26;phage;-;PHAGE_Escher_RCS47-NC_042128	1.11809
PM32597B1	plasmid pPSB1-3	3	86175..86603	PP_00111;transposase IS26;phage;-;PHAGE_Escher_RCS47_NC_042128	1.39e-37
PM32597B1	plasmid pPSB1-3	3	88411..89145	PP_00115;transposase IS26;phage;-;PHAGE_Escher_RCS47-NC_042128	3.17e-49
PM32597B1	plasmid pPSB1-3	3	92363..93337	PP_00120;lS30 family transposase;phage;-;PROPHAGE_Neisse_MC58	4.42e-63
PM32597B1	plasmid pPSB1-3	3	93506..93838	PP_00121;transposase IS26;phage;-;PHAGE_Escher_RCS47_NC_042128	1.87e-09
PM32597B1	plasmid pPSB1-3	3	94109..94837	PP_00123;transposase IS26;phage;-;PHAGE_Escher_RCS47_NC_042128	3.89e-53
PM32597B1	plasmid pPSB1-3	3	96627..97355	PP_00128;transposase IS26;phage;-;PHAGE_Escher_RCS47_NC_042128	3.97e-53
PM32597B1	plasmid pPSB1-3	3	97398..97640	PP_00129;transposase IS26;phage;-;PHAGE_Escher_RCS47_NC_042128	5.09e-22
PM32597B1	plasmid pPSB1-3	4	116042..116728	PP_00152;gp26;phage;-;PHAGE_Brocho-Rl 7-NC_015254	9.9e-06
PM32597B1	plasmid pPSB1-3	4	116732..116920	PP_00153;site-specific recombinase;phage;-;PHAGE_Salmon_SJ46_NC_031129	3.23e-06
PM32597B1	plasmid pPSB1-3	4	114369..115097	PP_00150;transposase IS26;phage;-;PHAGE_Escher_RCS47_NC_042128	1.58e-54
PM32597B1	plasmid pPSB1-3	4	116923..117318	PP_00154;transposase IS26;phage;-;PHAGE_ Escher_RCS47_NC_042128	4.56e-12
PM32597B1	plasmid pPSB1-3	4	117475..117648	PP_00155;transposase IS26;phage;-;PHAGE_Escher_RCS47_NC_042128	3.17e-12
PM32597B1	plasmid pPSB1-3	4	120364..121047	PP_00158;transposase;phage;-;PHAGE_Salmon_SJ46_NC_031129	8.73e-29
PM32597B1	plasmid pPSB1-3	4	121129..122106	PP_00159;transposase;phage;-;PHAGE_SaImon_SJ46_NC_031129	8.8e-58
PM32597B1	plasmid pPSB1-3	4	122393..123121	PP_00160;transposase IS26;phage;-;PHAGE_Escher_RCS47_NC_042128	2.82e-51
PM32597B1	plasmid pPSB1-3	4	123667..123933	PP_00162;transposase;phage;-;PROPHAGE_Salmon-LT2	4.03e-30
PM32597B1	plasmid pPSB1-3	4	126147..126329	PP_00165;transposase IS26;phage;-;PHAGE_Escher_RCS47_NC_042128	6.15e-11
PM32597B1	plasmid pPSB1-3	4	126549..127277	PP_00166;transposase IS26;phage;-;PHAGE_Escher_RCS47_NC_042128	1.13e-54
PM32597B1	plasmid pPSB1-3	4	129568..130296	PP_00168;transposase IS26;phage;-;PHAGE_Escher_RCS47_NC_042128	3.76e-54
PM32597B1	plasmid pPSB1-3	4	135107..136084	PP_00172;transposase;phage;-;PHAGE_Salmon_SJ46_NC_031129	8.8e-58
PM32597B1	plasmid pPSB1-3	4	136259..136546	PP_00173;transposase IS26;phage;-;PHAGE_Escher_RCS47_NC_042128	2.13e-20
PM32597B1	plasmid pPSB1-3	4	136878..137102	PP_00175;transposase, putative;phage;-;PROPHAGE_Brucel-1330	4.73e-14
PM32597B1	plasmid pPSB1-3	4	137105..137833	PP_00176;transposase IS26;phage;-;PHAGE_ Escher_RCS47_ NC_042128	3.97e-53
PM32597B1	plasmid pPSB1-3	4	139758..140012	PP_00179;Transposase IS26;phage;-;PHAGE_ Escher_RCS47_NC_042128	3.81e-15
PM32597B1	plasmid pPSB1-3	5	151400..152176	PP_00198;1,6-anhydro-N-acetyl muramyl - L-alanine amidase;phage;-;PHAGE_Sphing_Lacusarx_NC_041927	1.63e-06
PM32597B1	plasmid pPSB1-3	5	140252..140947	PP_00181;transposase IS26;phage;-;PHAGE_Escher_RCS47-NC_042128	5.84e-50
PM32597B1	plasmid pPSB1-3	5	140950..141525	PP_00182;transposase IS26;phage;-;PHAGE_Escher-RCS47-NC_042128	2e-33
PM32597B1	plasmid pPSB1-3	5	141796..141966	PP_00184;transposase IS26;phage;-;PHAGE_Escher_RCS47_NC_042128	8.37e-12
PM32597B1	plasmid pPSB1-3	5	142918..143646	PP_00187;transposase IS26;phage;-;PHAGE_Escher_RCS47_NC_042128	3.97e-53
PM32597B1	plasmid pPSB1-3	5	146052..146879	PP_00189;lS30 family transposase;phage;-;PROPHAGE_Neisse-MC58	2.86e-44
PM32597B1	plasmid pPSB1-3	5	147034..147651	PP_00191;transposase IS26;phage;-;PHAGE_Escher_RCS47-NC_042128	2.91e-44
PM32597B1	plasmid pPSB1-3	5	148853..149035	PP_00194;lS30 family transposase;phage;-;PROPHAGE_Neisse_MC58	1.84e-11
PM32597B1	plasmid pPSB1-3	5	149385..150113	PP_00196;transposase IS26;phage;-;PHAGE_Escher_RCS47_NC_042128	1.03e-47
PM32597B1	plasmid pPSB1-3	5	152537..153265	PP_00199;transposase IS26;phage;-;PHAGE_Escher_RCS47_NC_042128	1.23e-54
PM32597B1	plasmid pPSB1-4	1	19546..21291	PP_00039;tail tip fiber protein gp19;phage;-;PHAGE_Burkho_KS9_NC_013055	5.95e-95
PM32597B1	plasmid pPSB1-4	1	21562..21978	PP_00041;tail fiber protein;phage;-;PHAGE_Pseudo_Lana-NC_048166	1.34e-26
PM32597B1	plasmid pPSB1-4	1	26457..26792	PP_00049;minor capsid protein;phage;-;PHAGE_Geobac-GBK2-NC_023612	1.59e-11
PM32597B1	plasmid pPSB1-4	1	18408..19130	PP_00037;hypothetical protein;phage;-;PHAGE_Achrom_JWF_NC_029075	1.19e-07
PM32597B1	plasmid pPSB1-4	1	31858..32187	PP_00059;HicB protein;phage;-;PHAGE_Burkho-ST79-NC_021343	3.23e-16
PM32597B1	plasmid pPSB1-4	1	32243..32452	PP_00060;HicA protein;phage;-;PHAGE_Burkho-ST79-NC_021343	1.8e-11
PM32597B1	plasmid pPSB1-4	1	21975..22532	PP_00042;putative bacteriophage tail assembly protein I Lambda gpl homolog;phage;-;PHAGE_Salmon-Fels-1-NC_010391	7.05e-26
PM32597B1	plasmid pPSB1-4	1	23415..23900	PP_00044;tail assembly protein;phage;-;PHAGE_Rhizob-vB-RleS_L338C-NC_023502	7.48e-28
PM32597B1	plasmid pPSB1-4	1	27940..28125	PP_00051;terminase large subunit;phage;-;PHAGE_ Entero_mEp235_NC_019708	2.52e-08
PM32597B1	plasmid pPSB1-4	1	28128..28421	PP_00052;terminase small subunit;phage;-;PHAGE_Entero_mEp235_NC_019708	2.01e-13
PM32597B1	plasmid pPSB1-4	1	11718..12095	PP_00018;lS30 family transposase;phage;-;PROPHAGE_Neisse_MC58	5.42e-25
PM32597B1	plasmid pPSB1-4	1	12119..12256	PP_00019;IS30 family transposase;phage;-;PROPHAGE_Neisse_MC58	2.16e-07
PM32597B1	plasmid pPSB1-4	1	13785..14222	PP_00024;putative transposase;phage;-;PHAGE_Staphy_StauST3984_NC_023499	4.42e-06
PM32597B1	plasmid pPSB1-4	1	14325..14603	PP_00025;IS30 family transposase;phage;-;PROPHAGE_Neisse_MC58	3.66e-12
PM32597B1	plasmid pPSB1-4	1	14600..14755	PP_00026;lS30 family transposase;phage;-;PROPHAGE_Neisse-MC58	3.85e-07
PM32597B1	plasmid pPSB1-4	1	16888..17253	PP_00033;IS30 family transposase;phage;-;PROPHAGE_Neisse_MC58	3.61e-16
PM32597B1	plasmid pPSB1-4	1	17271..17405	PP_00034;lS30 family transposase;phage;-;PROPHAGE_Neisse-MC58	4.31e-07
PM32597B1	plasmid pPSB1-4	1	24485..25459	PP_00046;lS30 family transposase;phage;-;PROPHAGE_Neisse-MC58	1.94e-64
PM32597B1	plasmid pPSB1-4	1	26946..27920	PP_00050;lS30 family transposase;phage;-;PROPHAGE_Neisse-MC58	1.94e-64
PM32597B1	plasmid pPSB1-4	1	30786..31760	PP_00058;lS30 family transposase;phage;-;PROPHAGE_Neisse-MC58	1.94e-64
PM37984A	plasmid p1PS4	1	57178..57879	PP_00090;ParA-like protein;phage;-;PHAGE_Sodali_PhiSG1_NC_007902	1e-26
PM37984A	plasmid p1PS4	1	60678..61628	PP_00096;Recombinase;phage;-;PHAGE_Escher_RCS47_NC_042128	9.22e-06
PM37984A	plasmid p1PS4	1	45981..46709	PP_00078;transposase IS26;phage;-;PHAGE_Escher_RCS47-NC_042128	5.19e-53
PM37984A	plasmid p1PS4	1	49962..50690	PP_00080;transposase IS26;phage;-;PHAGE_Escher-RCS47-NC_042128	5.19e-53
PM37984A	plasmid p1PS4	1	51620..52348	PP_00082;transposase IS26;phage;-;PHAGE_Escher_RCS47_NC_042128	5.19e-53
PM37984A	plasmid p1PS4	1	54565..55287	PP_00085;lS30 family transposase;phage;-;PROPHAGE_Neisse_MC58	5.52e-57
PM37984A	plasmid p1PS4	1	56576..56980	PP_00089;transposase, putative;phage;-;PROPHAGE_Brucel-1330	1e-35
PM37984A	plasmid p1PS4	1	58839..59168	PP_00092;transposase IS26;phage;-;PHAGE_Escher_RCS47_NC_042128	2.38e-23
PM37984A	plasmid p1PS4	1	60184..60525	PP_00095;transposase IS26;phage;-;PHAGE_Esther_RCS47_NC_042128	2.65e-10
PM37984A	plasmid p1PS4	1	62042..63016	PP_00098;lS30 family transposase;phage;-;PROPHAGE_Neisse_MC58	7.69e-64
PM37984A	plasmid p1PS4	2	119709..120077	PP_00174;minor capsid protein;phage;-;PHAGE_Geobac_GBK2_NC_023612	1.02e-06
PM37984A	plasmid p1PS4	2	122203..122472	PP -00178;DNA packaging/head- tail-connector;phage;-;PHAGE_Brucel_BiPB01_NC_031264	1.14e-08
PM37984A	plasmid p1PS4	2	122469..122792	PP_00179;head-taiI connector complex protein;phage;-;PHAGE_Paenib-Tadhana_NC_048691	3.12e-18
PM37984A	plasmid p1PS4	2	122785..123180	PP_00180;minor capsid protein;phage;-;PHAGE_Arthro_TripleJ_NC_049470	1.35e-06
PM37984A	plasmid p1PS4	2	112340..112729	PP_00165;hypothetical protein;phage;-;PHAGE_SaImon_g341c_NC_013059	7.25e-06
PM37984A	plasmid p1PS4	2	117925..119199	PP_00172;reverse transcriptase;phage;-;PHAGE_Pseudo_phi3_NC_030940	3.41e-27
PM37984A	plasmid p1PS4	2	107100..107807	PP_00160;transposase IS26;phage;-;PHAGE_Escher_RCS47_NC_042128	3.14e-50
PM37984A	plasmid p1PS4	2	109128..109784	PP_00162;transposase, putative;phage;-;PROPHAGE_Brucel-1330	1.23e-56
PM37984A	plasmid p1PS4	2	111486..112214	PP_00164;transposase IS26;phage;-;PHAGE_ Escher_ RCS47-NC_042128	5.19e-53
PM37984A	plasmid p1PS4	2	116709..117521	PP_00170;transposase insF;phage;-;PROPHAGE_Escher_CFT073	2.85e-90
PM37984A	plasmid p1PS4	2	117569..117862	PP_00171;lSxac3 transposase;phage;-;PROPHAGE_Xantho_33913	8.29e-16
PM37984A	plasmid p2PS4	1	6460..9747	PP_00012;tail tip fiber protein gp19;phage;-;PHAGE_Burkho-KS9-NC_013055	1.6e-121
PM37984A	plasmid p2PS4	1	17..412	PP_00001;hypothetical protein;phage;-;PHAGE_Yersin_PY54_NC_005069	1.08e-14
PM37984A	plasmid p2PS4	1	2196..4199	PP_00007;putative tail tape measure protein;phage;-;PHAGE_Vibrio-VpKK5_NC_026610	1.21e-46
PM37984A	plasmid p2PS4	1	4192..4533	PP_00008;gp16, phage minor tail protein;phage;-;PHAGE_Burkho_Phi6442-NC_009235	1.18e-10
PM37984A	plasmid p2PS4	1	4530..5201	PP_00009;minor tail protein;phage;-;PHAGE_Pseudo_Pseudo_phi3_NC_030940	9.28e-34
PM37984A	plasmid p2PS4	1	5170..5916	PP_00010;tail assembly protein;phage;-;PHAGE_Rhizob-vB_RleS_L338C-NC_023502	5.12e-45
PM37984A	plasmid p2PS4	1	5906..6463	PP_00011;putative bacteriophage tail assembly protein I Lambda gpl homolog;phage;-;PHAGE_Salmon_Fels-1_NC_010391	1.48e-25
PM37984A	plasmid p2PS4	2	33547..33828	PP_00048;capsid;phage;-;PHAGE_Entero-SfV_NC_003444	1.85e-06
PM37984A	plasmid p2PS4	2	35474..35785	PP_00051;head-tail connector II;phage;-;PHAGE_Entero_mEp235-NC_019708	9.99e-11
PM37984A	plasmid p2PS4	2	35782..36081	PP_00052;head-tail connector complex protein;phage;-;PHAGE_Paenib_Tadhana_NC_048691	2.59e-16
PM37984A	plasmid p2PS4	2	31073..31573	PP_00043;conservedgC-terminal domain-containing protein;phage;-;PHAGE_Staphy_P1105-NC_048636	3.55e-20
PM37984A	plasmid p2PS4	2	29319..30062	PP_00040;Cro/Cl family XRE family transcriptional regulator;phage;-;PHAGE_Lister-vB-LmoS-188-NC_028871	2.66e-05
PM37984A	plasmid p2PS4	2	31570..31890	PP_00044;lS30 family transposase;phage;-;PROPHAGE_Neisse_MC58	1.8e-25
PM37984A	plasmid p2PS4	2	32823..33503	PP_00047;lS30 family transposase;phage;-;PROPHAGE_Neisse_MC58	1.18e-29
PM37984A	plasmid p3PS4	1	13316..13711	PP_00020;minor capsid protein;phage;-;PHAGE_Arthro-TripleJ-NC_049470	6.08e-07
PM37984A	plasmid p3PS4	1	13704..14027	PP_00021;head-tail adaptor;phage;-;PHAGE_Geobac_GBK2_NC_023612	1.93e-17
PM37984A	plasmid p3PS4	1	14024..14335	PP_00022;head-tail connector protein;phage;-;PHAGE_Shigel-Sfll_NC_021857	5.51e-11
PM37984A	plasmid p3PS4	1	15272..16465	PP_00025;putative major head protein;phage;-;PHAGE_Lactob_c5_NC_019449	4.46e-33
PM37984A	plasmid p3PS4	1	16520..17176	PP_00026;head maturation protease;phage;-;PHAGE_Entero_c_1_NC_019706	8.31e-54
PM37984A	plasmid p3PS4	1	21785..22168	PP_00031;hypothetical protein;phage;-;PHAGE_Bacill_Phi105-NC_004167	1.06e-32
PM37984A	plasmid p3PS4	1	24095..24880	PP_00034;putative nuclease;phage;-;PHAGE_Entero-vB_KleM-RaK2-NC_019526	6.52e-23
PM37984A	plasmid p3PS4	1	17139..18380	PP_00027;putative portal protein;phage;-;PHAGE_Entero_phiP27_NC_003356	8.82e-88
PM37984A	plasmid p3PS4	1	10681..11607	PP_00014;putative tail tape measure protein;phage;-;PHAGE_Vibrio-VpKK5-NC_026610	1.41e-39
PM37984A	plasmid p3PS4	1	19532..21214	PP_00029;terminase large subunit;phage;-;PHAGE_Entero-mEp235-NC_019708	7.66e-163
PM37984A	plasmid p3PS4	1	21218..21697	PP_00030;terminase small subunit;phage;-;PHAGE_Entero-mEp235-NC_019708	4.25e-21
PM49811B	plasmid p1PS6	1	37355..37738	PP_00047;putative endonuclease;phage;-;PHAGE_Bacill_phi105_NC_048631	6.1e-32
PM49811B	plasmid p1PS6	1	19933..20187	PP_00026;antitoxin;phage;-;PHAGE_Gordon_CaptainKirk2_NC_031072	2.28e-06
PM49811B	plasmid p1PS6	1	34340..34816	PP_00043;putative portal protein;phage;-;PHAGE_Klebsi_phiK02_NC_005857	3.8e-23
PM49811B	plasmid p1PS6	1	11373..11990	PP_00014;tail assembly protein;phage;-;PHAGE_Rhizob_vB-RleS-L338C-NC_023502	1.14e-31
PM49811B	plasmid p1PS6	1	17300..17917	PP_00021;tail assembly protein;phage;-;PHAGE_Rhizob-vB_RleS-L338C-NC_023502	1.14e-31
PM49811B	plasmid p1PS6	1	19176..19649	PP_00024;tail assembly protein I;phage;-;PHAGE_Entero-mEp234_NC_019715	5.56e-21
PM49811B	plasmid p1PS6	1	34813..35343	PP_00044;terminase large subunit;phage;-;PHAGE_Nocard_NBR1_NC_016569	1.37e-28
PM49811B	plasmid p1PS6	1	35452..36783	PP_00045;terminase large subunit;phage;-;PHAGE_Entero_mEp235-NC_019708	6.11e-130
PM49811B	plasmid p1PS6	1	36786..37268	PP_00046;terminase small subunit;phage;-;PHAGE_Entero-mEp235_NC_019708	1.62e-27
PM49811B	plasmid p1PS6	1	3529..3729	PP_00005;transposase IS26;phage;-;PHAGE_Escher_RCS47_NC_042128	4.81e-19
PM49811B	plasmid p1PS6	1	3726..4622	PP_00006;IS30 family transposase;phage;-;PROPHAGE_Neisse_MC58	9.45e-61
PM49811B	plasmid p1PS6	1	6330..7307	PP_00009;transposase;phage;-;PHAGE_Salmon-SJ46_NC_031129	8.8e-58
PM49811B	plasmid p1PS6	1	9909..10886	PP_00012;transposase;phage;-;PHAGE_Salmon-SJ46_NC_031129	8.8e-58
PM49811B	plasmid p1PS6	1	11044..11256	PP_00013;transposase;phage;-;PHAGE_Salmon-SJ46-NC_031129	7.1e-07
PM49811B	plasmid p1PS6	1	12257..13234	PP_00016;transposase;phage;-;PHAGE_samon-SJ46-NC_031129	8.8e-58
PM49811B	plasmid p1PS6	1	15836..16813	PP_00019;transposase;phage;-;PHAGE_Salmon-SJ46-NC_031129	8.8e-58
PM49811B	plasmid p1PS6	1	16971..17183	PP_00020;transposase;phage;-;PHAGE_Salmon-SJ46-NC_031129	7.1e-07
PM49811B	plasmid p1PS6	1	18184..19161	PP_00023;transposase;phage;-;PHAGE_Salmon-S146-NC_031129	8.8e-58
PM49811B	plasmid p1PS6	1	20581..21558	PP_00027;transposase;phage;-;PHAGE_Salmon_SJ46-NC_031129	8.8e-58
PM49811B	plasmid p1PS6	1	22039..23016	PP_00029;transposase;phage;-;PHAGE_Salmon-SJ46_NC_031129	8.8e-58
PM49811B	plasmid p1PS6	1	23020..23400	PP_00030;transposase IS26;phage;-;PHAGE_Escher_RCS47_NC_042128	1.56e-10
PM49811B	plasmid p1PS6	1	259/9..26893	PP_00035;lS30 family transposase;phage;-;PROPHAGE_Neisse_MC58	2.03e-63
PM49811B	plasmid p1PS6	1	26987..27715	PP_00036;transposase IS26;phage;-;PHAGE_Escher_RCS47_NC_042128	1.5e-52
PM49811B	plasmid p1PS6	1	31825..32067	PP_00039;transposase IS26;phage;-;PHAGE_Escher_RCS47_NC_042128	5.09e-22
PM49811B	plasmid p1PS6	1	32110..32661	PP_00040;transposase, putative;phage;-;PROPHAGE_Brucel-1330	8.1e-31
PM49811B	plasmid p1PS6	1	32808..33521	PP_00041;lS30 family transposase;phage;-;PROPHAGE_Neisse_MC58	1.66e-30
PM49811B	plasmid p1PS6	1	33568..34302	PP_00042;transposase IS26;phage;-;PHAGE_Escher_RCS47_NC_042128	6.43e-53
PM49811B	plasmid p1PS6	2	91499..91888	PP_00119;putative resolvase;phage;-;PHAGE_Clostr-vB_CpeS_CP51_NC_021325	8.97e-17
PM49811B	plasmid p1PS6	2	93634..94176	PP_00122;putative antireceptor;phage;-;PHAGE_Lactob_Ld3-NC_025421	3.63e-09
PM49811B	plasmid p1PS6	2	95039..95746	PP_00124;ParA-like protein;phage;-;PHAGE_Sodali-PhiSG1-NC_007902	1.15e-36
PM49811B	plasmid p1PS6	2	95863..96039	PP_00125;global regulatory protein;phage;-;PHAGE_Pseudo_phi297_NC_016762	5.09e-09
PM49811B	plasmid p1PS6	2	90137..90745	PP_00117;lS30 family transposase;phage;-;PROPHAGE_Neisse_MC58	1.36e-25
PM49811B	plasmid p1PS6	2	90748..91476	PP_00118;transposase IS26;phage;-;PHAGE_Escher-RCS47 _NC_042128	3.97e-53
PM49811B	plasmid p1PS6	2	91918..92646	PP_00120;transposase IS26;phage;-;PHAGE_Escher_RCS47-NC_042128	8.19e-55
PM49811B	plasmid p1PS6	2	92658..93362	PP_00121;lS30 family transposase;phage;-;PROPHAGE_Neisse_MC58	1.67e-28
PM49811B	plasmid p1PS6	2	96177..96755	PP_00126;transposase IS26;phage;-;PHAGE_Escher_RCS47_NC_042128	8.53e-39
PM49811B	plasmid p1PS6	2	96900..97193	PP_00127;transposase IS26;phage;-;PHAGE_Escher_RCS47_NC_042128	5.65e-07
PM49811B	plasmid p1PS6	2	97278..98168	PP_00128;lS4 transposase;phage;-;PROPHAGE_Escher_MG1655	3.95e-11
PM49811B	plasmid p1PS6	2	98154..98333	PP_00129;transposase IS26;phage;-;PHAGE_Escher_RCS47_NC_042128	1.51e-11
PM49811B	plasmid p1PS6	2	102119..102361	PP_00131;transposase IS26;phage;-;PHAGE_ Escher_RCS47-NC_042128	5.09e-22
PM49811B	plasmid p1PS6	2	102404..103132	PP_00132;transposase IS26;phage;-;PHAGE_ Escher RCS47-NC_042128	3.97e-53
PM49811B	plasmid p1PS6	2	104922..105650	PP_00137;transposase IS26;phage;-;PHAGE_ Escher_RCS47_NC_042128	3.89e-53
PM49811B	plasmid p1PS6	3	119151..119804	PP_00158;pentapeptide;phage;-;PHAGE_Rheinh-vB-RspM-Barba8S-NC_048188	6.46e-07
PM49811B	plasmid p1PS6	3	121406..121678	PP_00161;ORF19;phage;-;PHAGE_Entero-ST104-NC_005841	2.11e-10
PM49811B	plasmid p1PS6	3	137748..138491	PP_00180;putative nuclease;phage;-;PHAGE_Entero_vB-KleM-RaK2-NC_019526	6.07e-21
PM49811B	plasmid p1PS6	3	128960..129415	PP_00171;putative portal protein;phage;-;PHAGE_Entero_phiP27_NC_003356	4.44e-21
PM49811B	plasmid p1PS6	3	129749..130174	PP_00173;putative portal protein;phage;-;PHAGE_Entero_phiP27_NC_003356	4.03e-40
PM49811B	plasmid p1PS6	3	110504..111238	PP_00144;transposase IS26;phage;-;PHAGE_ Escher-RCS47_NC_042128	3.17e-49
PM49811B	plasmid p1PS6	3	113046..113474	PP_00148;transposase IS26;phage;-;PHAGE_ Escher_RCS47_NC_042128	1.39e-37
PM49811B	plasmid p1PS6	3	113736..114062	PP_00150;transposase IS26;phage;-;PHAGE_Escher_RCS47_NC_042128	1.11e-09
PM49811B	plasmid p1PS6	3	115471..115866	PP_00153;transposase IS26;phage;-;PHAGE_Escher_RCS47_NC_042128	1.83e-10
PM49811B	plasmid p1PS6	3	117274..118002	PP_00155;transposase IS26;phage;-;PHAGE_Escher_RCS47_NC_042128	3.97e-53
PM49811B	plasmid p1PS6	3	118157..118696	PP_00156;lS30 family transposase;phage;-;PROPHAGE_Neisse_MC58	1.3e-45
PM49811B	plasmid p1PS6	3	118881..119030	PP_00157;transposase IS26;phage;-;PHAGE_Escher_RCS47_NC_042128	1.61e-16
PM49811B	plasmid p1PS6	3	119827..120555	PP_00159;transposase IS26;phage;-;PHAGE_Escher_RCS47_NC_042128	7.15e-54
PM49811B	plasmid p1PS6	3	120647..121288	PP_00160;lS30 family transposase;phage;-;PROPHAGE_Neisse-MC58	2.02e-54
PM49811B	plasmid p1PS6	3	121681..122409	PP_00162;transposase IS26;phage;-;PHAGE_Escher_RCS47_NC_042128	7.15e-54
PM49811B	plasmid p1PS6	3	123513..124241	PP_00164;transposase IS26;phage;-;PHAGE_Escher_RCS47_NC_042128	1.5e-52
PM49811B	plasmid p1PS6	3	126673..127299	PP_00166;lS30 family transposase;phage;-;PROPHAGE_Neisse_MC58	2.35e-26
PM49811B	plasmid p1PS6	3	127302..127766	PP_00167;transposase IS26;phage;-;PHAGE_Escher_RCS47_NC_042128	2.24e-23
PM49811B	plasmid p1PS6	3	130403..131377	PP_00174;IS30 family transposase;phage;-;PROPHAGE_Neisse_MC58	1.25e-64
PM49811B	plasmid p1PS6	3	131401..131598	PP_00175;transposase, putative;phage;-;PROPHAGE_Brucel_1330	1.07e-11
PM49811B	plasmid p1PS6	3	132294..133697	PP_00176;lS4 transposase;phage;-;PROPHAGE_Escher_MG1655	1.36e-15
PM49811B	plasmid p1PS6	3	137068..137649	PP_00179;transposase IS26;phage;-;PHAGE_Escher_RCS47_NC_042128	4.77e-46
PM49811B	plasmid p1PS6	3	139034..139369	PP_00182;transposase insF;phage;-;PROPHAGE_Escher_CFT073	1.78e-30
PM49811B	plasmid p1PS6	3	139794..139991	PP_00184;transposase IS26;phage;-;PHAGE_Escher_RCS47_NC_042128	8.11e-12
PM49811B	plasmid p1PS6	3	142117..142299	PP_00186;transposase IS26;phage;-;PHAGE_Escher_RCS47_NC_042128	6.15e-11
PM49811B	plasmid p1PS6	4	177657..179522	PP_00234;putative DNA helicase;phage;-;PHAGE_Pseudo-PAK-P5-NC_022966	1.18e-64
PM49811B	plasmid p1PS6	4	180042..180308	PP_00236;portal protein;phage;-;PHAGE_Salmon_118970-sa13_NC_031940	2.45e-25
PM49811B	plasmid p1PS6	4	180564..181097	PP_00237;portal protein;phage;-;PHAGE_Bacill-Phi105-NC_048631	2.66e-24
PM49811B	plasmid p1PS6	4	169552..169902	PP_ 00219;putative transposase;phage;-;PHAGE -Staphy-StauST398.4- NO-023499	1.69e-05
PM49811B	plasmid p1PS6	4	169899..170381	PP_00220;lS30 family transposase;phage;-;PROPHAGE_Neisse-MC58	1.97e-30
PM49811B	plasmid p1PS6	4	170404..171132	PP_00221;transposase IS26;phage;-;PHAGE_Escher_RCS47-NC_042128	1.13e-54
PM49811B	plasmid p1PS6	4	171540..172268	PP_00223;transposase IS26;phage;-;PHAGE_Escher_RCS47-NC_042128	1.13e-54
PM49811B	plasmid p1PS6	4	173253..173618	PP_00226;transposase, putative;phage;-;PROPHAGE_Brucel_1330	5.92e-31
PM49811B	plasmid p1PS6	4	173671..173958	PP_00227;lSSod1, transposase OrfA;phage;-;PROPHAGE_Shewan_MR_1	5.52e-27
PM49811B	plasmid p1PS6	4	173985..174827	PP_00228;lSSod1, transposase OrfB;phage;-;PROPHAGE_Shewan-MR-1	3.6e-124
PM49811B	plasmid p1PS6	4	174888..175220	PP_ 00229;transposase IS26;phage;-;PHAGE_ Escher_ RCS47- NO_ 042128	1.74e-10
PM49811B	plasmid p1PS6	4	176133..176861	PP_00231;transposase IS26;phage;-;PHAGE_Escher_RCS47_NC_042128	3.97e-53
PM49811B	plasmid p1PS6	4	176904..177146	PP_00232;transposase IS26;phage;-;PHAGE_Escher_RCS47-NC_042128	5.09e-22
PM49811B	plasmid p2PS6	1	50398..50679	PP_00060;head-tail connector complex protein;phage;-;PHAGE_Paenib-Tadhana-NC_048691	7.67e-08
PM49811B	plasmid p2PS6	1	34384..35436	PP_00042;plasmid partition protein SopA;phage;-;PHAGE_Yersin-PY54-NC_005069	1.7e-13
PM49811B	plasmid p2PS6	1	36975..37967	PP_00044;plasmid partition protein SopA;phage;-;PHAGE_yersin-PY54-NC_005069	5.5e-12
PM49811B	plasmid p2PS6	1	4138.4..44074	PP_00049;putative host specificity protein;phage;-;PHAGE_Cronob_phiES15-NC_018454	6.5e-124
PM49811B	plasmid p2PS6	1	44071..44586	PP_00050;putative tail component;phage;-;PHAGE_Entero-cdtl-NC_009514	7.74e-25
PM49811B	plasmid p2PS6	1	44617..45363	PP_00051;tail assembly protein;phage;-;PHAGE_Rhizob-vB-RleS-L338C-NC_023502	2.99e-45
PM49811B	plasmid p2PS6	1	45332..46003	PP_00052;minor tail protein;phage;-;PHAGE_RhZob-vB-RglS-P106B-NC_023566	2.95e-34
PM49811B	plasmid p2PS6	1	46035..46340	PP_00053;gp16, phage minor tail protein;phage;-;PHAGE_Burkho-Phi6442_NC_009235	5.77e-08
PM49811B	plasmid p2PS6	1	46548..48410	PP_00055;putative tail tape measure protein;phage;-;PHAGE_Vibrio_VpKK5_NC_026610	7.36e-47
PM49811B	plasmid p2PS6	1	35598..36575	PP_00043;transposase;phage;-;PHAGE_Salmon_SJ46-NC_031129	8.8e-58
PM49811B	plasmid p2PS6	1	39611..39817	PP_00046;lS30 family transposase;phage;-;PROPHAGE_Neisse-MC58	2.12e-12
PM49811B	plasmid p2PS6	1	39892..40869	PP_00047;transposase;phage;-;PHAGE_Samon-SJ46-NC_031129	8.8e-58
PM49811B	plasmid p2PS6	1	40897..41325	PP_00048; IS30 family transposase;phage;-;PROPHAGE_Neisse_MC58	1.97e-08
PM49811B	plasmid p4PS6	1	3951..4334	PP_00010;putative endonuclease;phage;-;PHAGE_Bacill_phi105_NC_048631	1.81e-32
PM49811B	plasmid p4PS6	1	28122..30098	PP_00044;tail tip fiber protein gp19;phage;-;PHAGE_Burkho_KS9_NC_013055	3.33e-99
PM49811B	plasmid p4PS6	1	30369..30785	PP_00046;tail fiber protein;phage;-;PHAGE_Pseudo-Lana-NC_048166	1.34e-26
PM49811B	plasmid p4PS6	1	3628..3864	PP_00009;hypothetical protein;phage;-;PHAGE_Entero_PhiP27_NC_003356	3.35e-09
PM49811B	plasmid p4PS6	1	26922..27977	PP_00043;hypothetical protein;phage;-;PHAGE_Achrom_JWF-NC_029075	3.68e-07
PM49811B	plasmid p4PS6	1	7110..7457	PP_00016;HicB protein;phage;-;PHAGE_Burkh0-ST79-NC_021343	3.48e-22
PM49811B	plasmid p4PS6	1	7450..7704	PP_00017;HicA protein;phage;-;PHAGE_Burkho-ST79-NC_021343	2.61e-13
PM49811B	plasmid p4PS6	1	9898..10251	PP_00021;HicB protein;phage;-;PHAGE_Entero-mEp234-NC_019715	6.34e-14
PM49811B	plasmid p4PS6	1	10244..10504	PP_00022;HicA protein;phage;-;PHAGE_Burkho-ST79-NC_021343	3.42e-15
PM49811B	plasmid p4PS6	1	10735..11325	PP_00023;tyrosine recombinase;phage;-;PHAGE_Caulob_CcrPW-NC_048046	2.47e-26
PM49811B	plasmid p4PS6	1	14261..15244	PP_00028;putative ParB protein;phage;-;PHAGE_Clostr-c_st_NC_007581	1.19e-07
PM49811B	plasmid p4PS6	1	15260..16237	PP_00029;partition protein;phage;-;PHAGE_Vibrio_vB_VpaM_MAR-NC_019722	9.13e-15
PM49811B	plasmid p4PS6	1	30782..31339	PP_00047;putative bacteriophage tail assembly protein I Lambda gpl homolog;phage;-;PHAGE_Salmon-Fels-1-NC_010391	7.05e-26
PM49811B	plasmid p4PS6	1	32222..32845	PP_00049;tail assembly protein;phage;-;PHAGE_Rhizob-vB-RglS-P106B-NC_023566	4.2e-34
PM49811B	plasmid p4PS6	1	3198..3383	PP_00008;terminase large subunit;phage;-;PHAGE_Entero_mEp235-NC_019708	2.52e-08
PM49811B	plasmid p4PS6	1	2..721	PP_00001;lS30 family transposase;phage;-;PROPHAGE_Neisse-MC58	8.98e-58
PM49811B	plasmid p4PS6	1	2637..2975	PP_00006;lS30 family transposase;phage;-;PROPHAGE_Neisse_MC58	1.68e-20
PM49811B	plasmid p4PS6	1	2929..3045	PP_00007;lS30 family transposase;phage;-;PROPHAGE_Neisse_MC58	7.83e-06
PM49811B	plasmid p4PS6	1	6038..7012	PP_00015;lS30 family transposase;phage;-;PROPHAGE_Neisse-MC58	1.94e-64
PM49811B	plasmid p4PS6	1	8747..9721	PP_00020;lS30 family transposase;phage;-;PROPHAGE_Neisse_MC58	7.69e-64
PM49811B	plasmid p4PS6	1	11861..12835	PP_00025;lS30 family transposase;phage;-;PROPHAGE_Neisse_MC58	1.94e-64
PM49811B	plasmid p4PS6	1	20496..21470	PP_00034;lS30 family transposase;phage;-;PROPHAGE_Neisse_MC58	5.3e-64
PM49811B	plasmid p4PS6	1	22569..23543	PP_00038;lS30 family transposase;phage;-;PROPHAGE_Neisse_MC58	1.94e-64
PM49811B	plasmid p4PS6	1	25251..26225	PP_00041;lS30 family transposase;phage;-;PROPHAGE_Neisse_MC58	1.86e-64
[truncated: 5,907 more rows]

## Sheet: TableS6
Table S6. Chromosome-localized defense systems of Piscirickettsia salmonis strains.
[truncated: 236 more rows]

## Sheet: TableS7
Table S7. Plasmid-localized defense systems of Piscirickettsia salmonis strains.
[truncated: 343 more rows]

[truncated: 1 more sheets: TableS8]
